# Supplementary material for: Exploring species-level infant gut bacterial biodiversity by meta-analysis and formulation of an optimized cultivation medium
Source: NPJ Biofilms Microbiomes. 2022 Oct 31;8:88. doi: 10.1038/s41522-022-00349-1 (PMC9622858; doi:10.1038/s41522-022-00349-1)
Supplement: Supplementary file 2 — Supplementary Tables [file 41522_2022_349_MOESM2_ESM.xlsx]

## Sheet: Supplementary_Table1
Supplementary Table 1: List of samples included in the meta-analysis.
Samples	Bioproject	Nation	Age (days)	Age (months)	Age group	Tecnology	PMID
ERR525690	PRJEB6456	Sweden	120	4	1-6M	Illumina	26308884
ERR525693	PRJEB6456	Sweden	120	4	1-6M	Illumina	26308884
ERR525695	PRJEB6456	Sweden	120	4	1-6M	Illumina	26308884
ERR525702	PRJEB6456	Sweden	120	4	1-6M	Illumina	26308884
ERR525704	PRJEB6456	Sweden	120	4	1-6M	Illumina	26308884
ERR525710	PRJEB6456	Sweden	120	4	1-6M	Illumina	26308884
ERR525714	PRJEB6456	Sweden	120	4	1-6M	Illumina	26308884
ERR525718	PRJEB6456	Sweden	120	4	1-6M	Illumina	26308884
ERR525721	PRJEB6456	Sweden	120	4	1-6M	Illumina	26308884
ERR525723	PRJEB6456	Sweden	120	4	1-6M	Illumina	26308884
ERR525727	PRJEB6456	Sweden	120	4	1-6M	Illumina	26308884
ERR525731	PRJEB6456	Sweden	120	4	1-6M	Illumina	26308884
ERR525735	PRJEB6456	Sweden	120	4	1-6M	Illumina	26308884
ERR525739	PRJEB6456	Sweden	120	4	1-6M	Illumina	26308884
ERR525744	PRJEB6456	Sweden	120	4	1-6M	Illumina	26308884
ERR525748	PRJEB6456	Sweden	120	4	1-6M	Illumina	26308884
ERR525750	PRJEB6456	Sweden	120	4	1-6M	Illumina	26308884
ERR525755	PRJEB6456	Sweden	120	4	1-6M	Illumina	26308884
ERR525761	PRJEB6456	Sweden	120	4	1-6M	Illumina	26308884
ERR525765	PRJEB6456	Sweden	120	4	1-6M	Illumina	26308884
ERR525769	PRJEB6456	Sweden	120	4	1-6M	Illumina	26308884
ERR525773	PRJEB6456	Sweden	120	4	1-6M	Illumina	26308884
ERR525777	PRJEB6456	Sweden	120	4	1-6M	Illumina	26308884
ERR525781	PRJEB6456	Sweden	120	4	1-6M	Illumina	26308884
ERR525785	PRJEB6456	Sweden	120	4	1-6M	Illumina	26308884
ERR525789	PRJEB6456	Sweden	120	4	1-6M	Illumina	26308884
ERR525793	PRJEB6456	Sweden	120	4	1-6M	Illumina	26308884
ERR525797	PRJEB6456	Sweden	120	4	1-6M	Illumina	26308884
ERR525802	PRJEB6456	Sweden	120	4	1-6M	Illumina	26308884
ERR525805	PRJEB6456	Sweden	120	4	1-6M	Illumina	26308884
ERR525807	PRJEB6456	Sweden	120	4	1-6M	Illumina	26308884
ERR525811	PRJEB6456	Sweden	120	4	1-6M	Illumina	26308884
ERR525817	PRJEB6456	Sweden	120	4	1-6M	Illumina	26308884
ERR525821	PRJEB6456	Sweden	120	4	1-6M	Illumina	26308884
ERR525825	PRJEB6456	Sweden	120	4	1-6M	Illumina	26308884
ERR525829	PRJEB6456	Sweden	120	4	1-6M	Illumina	26308884
ERR525833	PRJEB6456	Sweden	120	4	1-6M	Illumina	26308884
ERR525837	PRJEB6456	Sweden	120	4	1-6M	Illumina	26308884
ERR525841	PRJEB6456	Sweden	120	4	1-6M	Illumina	26308884
ERR525845	PRJEB6456	Sweden	120	4	1-6M	Illumina	26308884
ERR525849	PRJEB6456	Sweden	120	4	1-6M	Illumina	26308884
ERR525853	PRJEB6456	Sweden	120	4	1-6M	Illumina	26308884
ERR525857	PRJEB6456	Sweden	120	4	1-6M	Illumina	26308884
ERR525861	PRJEB6456	Sweden	120	4	1-6M	Illumina	26308884
ERR525865	PRJEB6456	Sweden	120	4	1-6M	Illumina	26308884
ERR525869	PRJEB6456	Sweden	120	4	1-6M	Illumina	26308884
ERR525873	PRJEB6456	Sweden	120	4	1-6M	Illumina	26308884
ERR525877	PRJEB6456	Sweden	120	4	1-6M	Illumina	26308884
ERR525882	PRJEB6456	Sweden	120	4	1-6M	Illumina	26308884
ERR525885	PRJEB6456	Sweden	120	4	1-6M	Illumina	26308884
ERR525887	PRJEB6456	Sweden	120	4	1-6M	Illumina	26308884
ERR525891	PRJEB6456	Sweden	120	4	1-6M	Illumina	26308884
ERR525897	PRJEB6456	Sweden	120	4	1-6M	Illumina	26308884
ERR525899	PRJEB6456	Sweden	120	4	1-6M	Illumina	26308884
ERR525905	PRJEB6456	Sweden	120	4	1-6M	Illumina	26308884
ERR525909	PRJEB6456	Sweden	120	4	1-6M	Illumina	26308884
ERR525913	PRJEB6456	Sweden	120	4	1-6M	Illumina	26308884
ERR525917	PRJEB6456	Sweden	120	4	1-6M	Illumina	26308884
ERR525921	PRJEB6456	Sweden	120	4	1-6M	Illumina	26308884
ERR525926	PRJEB6456	Sweden	120	4	1-6M	Illumina	26308884
ERR525929	PRJEB6456	Sweden	120	4	1-6M	Illumina	26308884
ERR525933	PRJEB6456	Sweden	120	4	1-6M	Illumina	26308884
ERR525937	PRJEB6456	Sweden	120	4	1-6M	Illumina	26308884
ERR525941	PRJEB6456	Sweden	120	4	1-6M	Illumina	26308884
ERR525946	PRJEB6456	Sweden	120	4	1-6M	Illumina	26308884
ERR525949	PRJEB6456	Sweden	120	4	1-6M	Illumina	26308884
ERR525951	PRJEB6456	Sweden	120	4	1-6M	Illumina	26308884
ERR525957	PRJEB6456	Sweden	120	4	1-6M	Illumina	26308884
ERR525961	PRJEB6456	Sweden	120	4	1-6M	Illumina	26308884
ERR525965	PRJEB6456	Sweden	120	4	1-6M	Illumina	26308884
ERR525969	PRJEB6456	Sweden	120	4	1-6M	Illumina	26308884
ERR525973	PRJEB6456	Sweden	120	4	1-6M	Illumina	26308884
ERR525977	PRJEB6456	Sweden	120	4	1-6M	Illumina	26308884
ERR525981	PRJEB6456	Sweden	120	4	1-6M	Illumina	26308884
ERR525985	PRJEB6456	Sweden	120	4	1-6M	Illumina	26308884
ERR525989	PRJEB6456	Sweden	120	4	1-6M	Illumina	26308884
ERR525993	PRJEB6456	Sweden	120	4	1-6M	Illumina	26308884
ERR525997	PRJEB6456	Sweden	120	4	1-6M	Illumina	26308884
ERR526001	PRJEB6456	Sweden	120	4	1-6M	Illumina	26308884
ERR526005	PRJEB6456	Sweden	120	4	1-6M	Illumina	26308884
ERR526009	PRJEB6456	Sweden	120	4	1-6M	Illumina	26308884
ERR526013	PRJEB6456	Sweden	120	4	1-6M	Illumina	26308884
ERR526017	PRJEB6456	Sweden	120	4	1-6M	Illumina	26308884
ERR526021	PRJEB6456	Sweden	120	4	1-6M	Illumina	26308884
ERR526025	PRJEB6456	Sweden	120	4	1-6M	Illumina	26308884
ERR526029	PRJEB6456	Sweden	120	4	1-6M	Illumina	26308884
ERR526033	PRJEB6456	Sweden	120	4	1-6M	Illumina	26308884
ERR526037	PRJEB6456	Sweden	120	4	1-6M	Illumina	26308884
ERR526041	PRJEB6456	Sweden	120	4	1-6M	Illumina	26308884
ERR526045	PRJEB6456	Sweden	120	4	1-6M	Illumina	26308884
ERR526049	PRJEB6456	Sweden	120	4	1-6M	Illumina	26308884
ERR526053	PRJEB6456	Sweden	120	4	1-6M	Illumina	26308884
ERR526057	PRJEB6456	Sweden	120	4	1-6M	Illumina	26308884
ERR526061	PRJEB6456	Sweden	120	4	1-6M	Illumina	26308884
ERR526065	PRJEB6456	Sweden	120	4	1-6M	Illumina	26308884
ERR526069	PRJEB6456	Sweden	120	4	1-6M	Illumina	26308884
ERR526071	PRJEB6456	Sweden	120	4	1-6M	Illumina	26308884
ERR526077	PRJEB6456	Sweden	120	4	1-6M	Illumina	26308884
ERR526081	PRJEB6456	Sweden	120	4	1-6M	Illumina	26308884
ERR526085	PRJEB6456	Sweden	120	4	1-6M	Illumina	26308884
ERR525688	PRJEB6456	Sweden	360	12	6-12M	Illumina	26308884
ERR525689	PRJEB6456	Sweden	360	12	6-12M	Illumina	26308884
ERR525694	PRJEB6456	Sweden	360	12	6-12M	Illumina	26308884
ERR525700	PRJEB6456	Sweden	360	12	6-12M	Illumina	26308884
ERR525701	PRJEB6456	Sweden	360	12	6-12M	Illumina	26308884
ERR525703	PRJEB6456	Sweden	360	12	6-12M	Illumina	26308884
ERR525709	PRJEB6456	Sweden	360	12	6-12M	Illumina	26308884
ERR525713	PRJEB6456	Sweden	360	12	6-12M	Illumina	26308884
ERR525717	PRJEB6456	Sweden	360	12	6-12M	Illumina	26308884
ERR525722	PRJEB6456	Sweden	360	12	6-12M	Illumina	26308884
ERR525726	PRJEB6456	Sweden	360	12	6-12M	Illumina	26308884
ERR525730	PRJEB6456	Sweden	360	12	6-12M	Illumina	26308884
ERR525734	PRJEB6456	Sweden	360	12	6-12M	Illumina	26308884
ERR525738	PRJEB6456	Sweden	360	12	6-12M	Illumina	26308884
ERR525742	PRJEB6456	Sweden	360	12	6-12M	Illumina	26308884
ERR525743	PRJEB6456	Sweden	360	12	6-12M	Illumina	26308884
ERR525747	PRJEB6456	Sweden	360	12	6-12M	Illumina	26308884
ERR525754	PRJEB6456	Sweden	360	12	6-12M	Illumina	26308884
ERR525760	PRJEB6456	Sweden	360	12	6-12M	Illumina	26308884
ERR525764	PRJEB6456	Sweden	360	12	6-12M	Illumina	26308884
ERR525768	PRJEB6456	Sweden	360	12	6-12M	Illumina	26308884
ERR525772	PRJEB6456	Sweden	360	12	6-12M	Illumina	26308884
ERR525776	PRJEB6456	Sweden	360	12	6-12M	Illumina	26308884
ERR525780	PRJEB6456	Sweden	360	12	6-12M	Illumina	26308884
ERR525784	PRJEB6456	Sweden	360	12	6-12M	Illumina	26308884
ERR525788	PRJEB6456	Sweden	360	12	6-12M	Illumina	26308884
ERR525792	PRJEB6456	Sweden	360	12	6-12M	Illumina	26308884
ERR525796	PRJEB6456	Sweden	360	12	6-12M	Illumina	26308884
ERR525800	PRJEB6456	Sweden	360	12	6-12M	Illumina	26308884
ERR525801	PRJEB6456	Sweden	360	12	6-12M	Illumina	26308884
ERR525806	PRJEB6456	Sweden	360	12	6-12M	Illumina	26308884
ERR525810	PRJEB6456	Sweden	360	12	6-12M	Illumina	26308884
ERR525816	PRJEB6456	Sweden	360	12	6-12M	Illumina	26308884
ERR525820	PRJEB6456	Sweden	360	12	6-12M	Illumina	26308884
ERR525824	PRJEB6456	Sweden	360	12	6-12M	Illumina	26308884
ERR525828	PRJEB6456	Sweden	360	12	6-12M	Illumina	26308884
ERR525832	PRJEB6456	Sweden	360	12	6-12M	Illumina	26308884
ERR525836	PRJEB6456	Sweden	360	12	6-12M	Illumina	26308884
ERR525840	PRJEB6456	Sweden	360	12	6-12M	Illumina	26308884
ERR525844	PRJEB6456	Sweden	360	12	6-12M	Illumina	26308884
ERR525848	PRJEB6456	Sweden	360	12	6-12M	Illumina	26308884
ERR525852	PRJEB6456	Sweden	360	12	6-12M	Illumina	26308884
ERR525856	PRJEB6456	Sweden	360	12	6-12M	Illumina	26308884
ERR525860	PRJEB6456	Sweden	360	12	6-12M	Illumina	26308884
ERR525864	PRJEB6456	Sweden	360	12	6-12M	Illumina	26308884
ERR525868	PRJEB6456	Sweden	360	12	6-12M	Illumina	26308884
ERR525872	PRJEB6456	Sweden	360	12	6-12M	Illumina	26308884
ERR525876	PRJEB6456	Sweden	360	12	6-12M	Illumina	26308884
ERR525880	PRJEB6456	Sweden	360	12	6-12M	Illumina	26308884
ERR525881	PRJEB6456	Sweden	360	12	6-12M	Illumina	26308884
ERR525886	PRJEB6456	Sweden	360	12	6-12M	Illumina	26308884
ERR525890	PRJEB6456	Sweden	360	12	6-12M	Illumina	26308884
ERR525896	PRJEB6456	Sweden	360	12	6-12M	Illumina	26308884
ERR525898	PRJEB6456	Sweden	360	12	6-12M	Illumina	26308884
ERR525904	PRJEB6456	Sweden	360	12	6-12M	Illumina	26308884
ERR525908	PRJEB6456	Sweden	360	12	6-12M	Illumina	26308884
ERR525912	PRJEB6456	Sweden	360	12	6-12M	Illumina	26308884
ERR525916	PRJEB6456	Sweden	360	12	6-12M	Illumina	26308884
ERR525920	PRJEB6456	Sweden	360	12	6-12M	Illumina	26308884
ERR525924	PRJEB6456	Sweden	360	12	6-12M	Illumina	26308884
ERR525925	PRJEB6456	Sweden	360	12	6-12M	Illumina	26308884
ERR525932	PRJEB6456	Sweden	360	12	6-12M	Illumina	26308884
ERR525936	PRJEB6456	Sweden	360	12	6-12M	Illumina	26308884
ERR525940	PRJEB6456	Sweden	360	12	6-12M	Illumina	26308884
ERR525944	PRJEB6456	Sweden	360	12	6-12M	Illumina	26308884
ERR525945	PRJEB6456	Sweden	360	12	6-12M	Illumina	26308884
ERR525950	PRJEB6456	Sweden	360	12	6-12M	Illumina	26308884
ERR525956	PRJEB6456	Sweden	360	12	6-12M	Illumina	26308884
ERR525960	PRJEB6456	Sweden	360	12	6-12M	Illumina	26308884
ERR525964	PRJEB6456	Sweden	360	12	6-12M	Illumina	26308884
ERR525968	PRJEB6456	Sweden	360	12	6-12M	Illumina	26308884
ERR525972	PRJEB6456	Sweden	360	12	6-12M	Illumina	26308884
ERR525976	PRJEB6456	Sweden	360	12	6-12M	Illumina	26308884
ERR525980	PRJEB6456	Sweden	360	12	6-12M	Illumina	26308884
ERR525984	PRJEB6456	Sweden	360	12	6-12M	Illumina	26308884
ERR525988	PRJEB6456	Sweden	360	12	6-12M	Illumina	26308884
ERR525992	PRJEB6456	Sweden	360	12	6-12M	Illumina	26308884
ERR525996	PRJEB6456	Sweden	360	12	6-12M	Illumina	26308884
ERR526000	PRJEB6456	Sweden	360	12	6-12M	Illumina	26308884
ERR526004	PRJEB6456	Sweden	360	12	6-12M	Illumina	26308884
ERR526008	PRJEB6456	Sweden	360	12	6-12M	Illumina	26308884
ERR526012	PRJEB6456	Sweden	360	12	6-12M	Illumina	26308884
ERR526016	PRJEB6456	Sweden	360	12	6-12M	Illumina	26308884
ERR526020	PRJEB6456	Sweden	360	12	6-12M	Illumina	26308884
ERR526024	PRJEB6456	Sweden	360	12	6-12M	Illumina	26308884
ERR526028	PRJEB6456	Sweden	360	12	6-12M	Illumina	26308884
ERR526032	PRJEB6456	Sweden	360	12	6-12M	Illumina	26308884
ERR526036	PRJEB6456	Sweden	360	12	6-12M	Illumina	26308884
ERR526040	PRJEB6456	Sweden	360	12	6-12M	Illumina	26308884
ERR526044	PRJEB6456	Sweden	360	12	6-12M	Illumina	26308884
ERR526048	PRJEB6456	Sweden	360	12	6-12M	Illumina	26308884
ERR526052	PRJEB6456	Sweden	360	12	6-12M	Illumina	26308884
ERR526056	PRJEB6456	Sweden	360	12	6-12M	Illumina	26308884
ERR526060	PRJEB6456	Sweden	360	12	6-12M	Illumina	26308884
ERR526064	PRJEB6456	Sweden	360	12	6-12M	Illumina	26308884
ERR526068	PRJEB6456	Sweden	360	12	6-12M	Illumina	26308884
ERR526070	PRJEB6456	Sweden	360	12	6-12M	Illumina	26308884
ERR526076	PRJEB6456	Sweden	360	12	6-12M	Illumina	26308884
ERR526080	PRJEB6456	Sweden	360	12	6-12M	Illumina	26308884
ERR526084	PRJEB6456	Sweden	360	12	6-12M	Illumina	26308884
SRR4408131	PRJNA290380	Finland/Estonia/Russia	33	1.1	1-6M	Illumina	27133167
SRR4408202	PRJNA290380	Finland/Estonia/Russia	35	1.16667	1-6M	Illumina	27133167
SRR4408182	PRJNA290380	Finland/Estonia/Russia	39	1.3	1-6M	Illumina	27133167
SRR4408065	PRJNA290380	Finland/Estonia/Russia	40	1.33333	1-6M	Illumina	27133167
SRR4408148	PRJNA290380	Finland/Estonia/Russia	40	1.33333	1-6M	Illumina	27133167
SRR4408077	PRJNA290380	Finland/Estonia/Russia	41	1.36667	1-6M	Illumina	27133167
SRR4408084	PRJNA290380	Finland/Estonia/Russia	42	1.4	1-6M	Illumina	27133167
SRR4408166	PRJNA290380	Finland/Estonia/Russia	42	1.4	1-6M	Illumina	27133167
SRR4408199	PRJNA290380	Finland/Estonia/Russia	42	1.4	1-6M	Illumina	27133167
SRR4305206	PRJNA290380	Finland/Estonia/Russia	43	1.43333	1-6M	Illumina	27133167
SRR4408162	PRJNA290380	Finland/Estonia/Russia	43	1.43333	1-6M	Illumina	27133167
SRR4408170	PRJNA290380	Finland/Estonia/Russia	43	1.43333	1-6M	Illumina	27133167
SRR4408040	PRJNA290380	Finland/Estonia/Russia	44	1.46667	1-6M	Illumina	27133167
SRR4408056	PRJNA290380	Finland/Estonia/Russia	44	1.46667	1-6M	Illumina	27133167
SRR4408074	PRJNA290380	Finland/Estonia/Russia	44	1.46667	1-6M	Illumina	27133167
SRR4408103	PRJNA290380	Finland/Estonia/Russia	44	1.46667	1-6M	Illumina	27133167
SRR4408177	PRJNA290380	Finland/Estonia/Russia	44	1.46667	1-6M	Illumina	27133167
SRR4408052	PRJNA290380	Finland/Estonia/Russia	45	1.5	1-6M	Illumina	27133167
SRR4408073	PRJNA290380	Finland/Estonia/Russia	45	1.5	1-6M	Illumina	27133167
SRR4408139	PRJNA290380	Finland/Estonia/Russia	45	1.5	1-6M	Illumina	27133167
SRR4408175	PRJNA290380	Finland/Estonia/Russia	46	1.53333	1-6M	Illumina	27133167
SRR4408159	PRJNA290380	Finland/Estonia/Russia	47	1.56667	1-6M	Illumina	27133167
SRR4408189	PRJNA290380	Finland/Estonia/Russia	49	1.63333	1-6M	Illumina	27133167
SRR4408108	PRJNA290380	Finland/Estonia/Russia	51	1.7	1-6M	Illumina	27133167
SRR4408156	PRJNA290380	Finland/Estonia/Russia	51	1.7	1-6M	Illumina	27133167
SRR4408125	PRJNA290380	Finland/Estonia/Russia	52	1.73333	1-6M	Illumina	27133167
SRR4408163	PRJNA290380	Finland/Estonia/Russia	52	1.73333	1-6M	Illumina	27133167
SRR4408161	PRJNA290380	Finland/Estonia/Russia	55	1.83333	1-6M	Illumina	27133167
SRR4408181	PRJNA290380	Finland/Estonia/Russia	55	1.83333	1-6M	Illumina	27133167
SRR4408169	PRJNA290380	Finland/Estonia/Russia	57	1.9	1-6M	Illumina	27133167
SRR4408075	PRJNA290380	Finland/Estonia/Russia	58	1.93333	1-6M	Illumina	27133167
SRR4408196	PRJNA290380	Finland/Estonia/Russia	60	2	1-6M	Illumina	27133167
SRR4408117	PRJNA290380	Finland/Estonia/Russia	62	2.06667	1-6M	Illumina	27133167
SRR4408204	PRJNA290380	Finland/Estonia/Russia	66	2.2	1-6M	Illumina	27133167
SRR4408205	PRJNA290380	Finland/Estonia/Russia	66	2.2	1-6M	Illumina	27133167
SRR4408100	PRJNA290380	Finland/Estonia/Russia	70	2.33333	1-6M	Illumina	27133167
SRR4408092	PRJNA290380	Finland/Estonia/Russia	74	2.46667	1-6M	Illumina	27133167
SRR4408210	PRJNA290380	Finland/Estonia/Russia	78	2.6	1-6M	Illumina	27133167
SRR4305340	PRJNA290380	Finland/Estonia/Russia	86	2.86667	1-6M	Illumina	27133167
SRR4305272	PRJNA290380	Finland/Estonia/Russia	91	3.03333	1-6M	Illumina	27133167
SRR4305403	PRJNA290380	Finland/Estonia/Russia	92	3.06667	1-6M	Illumina	27133167
SRR4305202	PRJNA290380	Finland/Estonia/Russia	96	3.2	1-6M	Illumina	27133167
SRR4305205	PRJNA290380	Finland/Estonia/Russia	103	3.43333	1-6M	Illumina	27133167
SRR4305496	PRJNA290380	Finland/Estonia/Russia	103	3.43333	1-6M	Illumina	27133167
SRR4408106	PRJNA290380	Finland/Estonia/Russia	105	3.5	1-6M	Illumina	27133167
SRR4408072	PRJNA290380	Finland/Estonia/Russia	108	3.6	1-6M	Illumina	27133167
SRR4408197	PRJNA290380	Finland/Estonia/Russia	108	3.6	1-6M	Illumina	27133167
SRR4408064	PRJNA290380	Finland/Estonia/Russia	109	3.63333	1-6M	Illumina	27133167
SRR4408037	PRJNA290380	Finland/Estonia/Russia	111	3.7	1-6M	Illumina	27133167
SRR4305207	PRJNA290380	Finland/Estonia/Russia	113	3.76667	1-6M	Illumina	27133167
SRR4408130	PRJNA290380	Finland/Estonia/Russia	113	3.76667	1-6M	Illumina	27133167
SRR4408087	PRJNA290380	Finland/Estonia/Russia	114	3.8	1-6M	Illumina	27133167
SRR4408201	PRJNA290380	Finland/Estonia/Russia	115	3.83333	1-6M	Illumina	27133167
SRR4408022	PRJNA290380	Finland/Estonia/Russia	117	3.9	1-6M	Illumina	27133167
SRR4408082	PRJNA290380	Finland/Estonia/Russia	118	3.93333	1-6M	Illumina	27133167
SRR4408146	PRJNA290380	Finland/Estonia/Russia	118	3.93333	1-6M	Illumina	27133167
SRR4408049	PRJNA290380	Finland/Estonia/Russia	119	3.96667	1-6M	Illumina	27133167
SRR4408085	PRJNA290380	Finland/Estonia/Russia	119	3.96667	1-6M	Illumina	27133167
SRR4408095	PRJNA290380	Finland/Estonia/Russia	120	4	1-6M	Illumina	27133167
SRR4408186	PRJNA290380	Finland/Estonia/Russia	120	4	1-6M	Illumina	27133167
SRR4408067	PRJNA290380	Finland/Estonia/Russia	121	4.03333	1-6M	Illumina	27133167
SRR4408127	PRJNA290380	Finland/Estonia/Russia	121	4.03333	1-6M	Illumina	27133167
SRR4408152	PRJNA290380	Finland/Estonia/Russia	121	4.03333	1-6M	Illumina	27133167
SRR4408188	PRJNA290380	Finland/Estonia/Russia	121	4.03333	1-6M	Illumina	27133167
SRR4305204	PRJNA290380	Finland/Estonia/Russia	122	4.06667	1-6M	Illumina	27133167
SRR4305406	PRJNA290380	Finland/Estonia/Russia	122	4.06667	1-6M	Illumina	27133167
SRR4408041	PRJNA290380	Finland/Estonia/Russia	122	4.06667	1-6M	Illumina	27133167
SRR4408134	PRJNA290380	Finland/Estonia/Russia	122	4.06667	1-6M	Illumina	27133167
SRR4408193	PRJNA290380	Finland/Estonia/Russia	122	4.06667	1-6M	Illumina	27133167
SRR4408214	PRJNA290380	Finland/Estonia/Russia	122	4.06667	1-6M	Illumina	27133167
SRR4408203	PRJNA290380	Finland/Estonia/Russia	123	4.1	1-6M	Illumina	27133167
SRR4305373	PRJNA290380	Finland/Estonia/Russia	124	4.13333	1-6M	Illumina	27133167
SRR4408123	PRJNA290380	Finland/Estonia/Russia	125	4.16667	1-6M	Illumina	27133167
SRR4408185	PRJNA290380	Finland/Estonia/Russia	127	4.23333	1-6M	Illumina	27133167
SRR4305334	PRJNA290380	Finland/Estonia/Russia	130	4.33333	1-6M	Illumina	27133167
SRR4408235	PRJNA290380	Finland/Estonia/Russia	130	4.33333	1-6M	Illumina	27133167
SRR4305488	PRJNA290380	Finland/Estonia/Russia	131	4.36667	1-6M	Illumina	27133167
SRR4408057	PRJNA290380	Finland/Estonia/Russia	132	4.4	1-6M	Illumina	27133167
SRR4408104	PRJNA290380	Finland/Estonia/Russia	134	4.46667	1-6M	Illumina	27133167
SRR4408086	PRJNA290380	Finland/Estonia/Russia	135	4.5	1-6M	Illumina	27133167
SRR4305376	PRJNA290380	Finland/Estonia/Russia	136	4.53333	1-6M	Illumina	27133167
SRR4408051	PRJNA290380	Finland/Estonia/Russia	136	4.53333	1-6M	Illumina	27133167
SRR4408149	PRJNA290380	Finland/Estonia/Russia	136	4.53333	1-6M	Illumina	27133167
SRR4305368	PRJNA290380	Finland/Estonia/Russia	139	4.63333	1-6M	Illumina	27133167
SRR4305407	PRJNA290380	Finland/Estonia/Russia	143	4.76667	1-6M	Illumina	27133167
SRR4305356	PRJNA290380	Finland/Estonia/Russia	144	4.8	1-6M	Illumina	27133167
SRR4305409	PRJNA290380	Finland/Estonia/Russia	144	4.8	1-6M	Illumina	27133167
SRR4408048	PRJNA290380	Finland/Estonia/Russia	150	5	1-6M	Illumina	27133167
SRR4305286	PRJNA290380	Finland/Estonia/Russia	154	5.13333	1-6M	Illumina	27133167
SRR4305405	PRJNA290380	Finland/Estonia/Russia	158	5.26667	1-6M	Illumina	27133167
SRR4305515	PRJNA290380	Finland/Estonia/Russia	158	5.26667	1-6M	Illumina	27133167
SRR4408059	PRJNA290380	Finland/Estonia/Russia	159	5.3	1-6M	Illumina	27133167
SRR4305414	PRJNA290380	Finland/Estonia/Russia	162	5.4	1-6M	Illumina	27133167
SRR4305483	PRJNA290380	Finland/Estonia/Russia	162	5.4	1-6M	Illumina	27133167
SRR4305508	PRJNA290380	Finland/Estonia/Russia	169	5.63333	1-6M	Illumina	27133167
SRR4305032	PRJNA290380	Finland/Estonia/Russia	173	5.76667	1-6M	Illumina	27133167
SRR4305267	PRJNA290380	Finland/Estonia/Russia	175	5.83333	1-6M	Illumina	27133167
SRR4408081	PRJNA290380	Finland/Estonia/Russia	177	5.9	1-6M	Illumina	27133167
SRR4305361	PRJNA290380	Finland/Estonia/Russia	179	5.96667	1-6M	Illumina	27133167
SRR4305136	PRJNA290380	Finland/Estonia/Russia	424	14.1333	12-36M	Illumina	27133167
SRR4305042	PRJNA290380	Finland/Estonia/Russia	500	16.6667	12-36M	Illumina	27133167
SRR4305046	PRJNA290380	Finland/Estonia/Russia	500	16.6667	12-36M	Illumina	27133167
SRR4305195	PRJNA290380	Finland/Estonia/Russia	500	16.6667	12-36M	Illumina	27133167
SRR4305035	PRJNA290380	Finland/Estonia/Russia	502	16.7333	12-36M	Illumina	27133167
SRR4408233	PRJNA290380	Finland/Estonia/Russia	503	16.7667	12-36M	Illumina	27133167
SRR4305462	PRJNA290380	Finland/Estonia/Russia	506	16.8667	12-36M	Illumina	27133167
SRR4305493	PRJNA290380	Finland/Estonia/Russia	506	16.8667	12-36M	Illumina	27133167
SRR4408023	PRJNA290380	Finland/Estonia/Russia	506	16.8667	12-36M	Illumina	27133167
SRR4305127	PRJNA290380	Finland/Estonia/Russia	507	16.9	12-36M	Illumina	27133167
SRR4305446	PRJNA290380	Finland/Estonia/Russia	510	17	12-36M	Illumina	27133167
SRR4305110	PRJNA290380	Finland/Estonia/Russia	511	17.0333	12-36M	Illumina	27133167
SRR4305323	PRJNA290380	Finland/Estonia/Russia	513	17.1	12-36M	Illumina	27133167
SRR4408241	PRJNA290380	Finland/Estonia/Russia	514	17.1333	12-36M	Illumina	27133167
SRR4305194	PRJNA290380	Finland/Estonia/Russia	516	17.2	12-36M	Illumina	27133167
SRR4305257	PRJNA290380	Finland/Estonia/Russia	517	17.2333	12-36M	Illumina	27133167
SRR4305313	PRJNA290380	Finland/Estonia/Russia	517	17.2333	12-36M	Illumina	27133167
SRR4305153	PRJNA290380	Finland/Estonia/Russia	518	17.2667	12-36M	Illumina	27133167
SRR4305282	PRJNA290380	Finland/Estonia/Russia	518	17.2667	12-36M	Illumina	27133167
SRR4408033	PRJNA290380	Finland/Estonia/Russia	518	17.2667	12-36M	Illumina	27133167
SRR4408286	PRJNA290380	Finland/Estonia/Russia	518	17.2667	12-36M	Illumina	27133167
SRR4305078	PRJNA290380	Finland/Estonia/Russia	519	17.3	12-36M	Illumina	27133167
SRR4305512	PRJNA290380	Finland/Estonia/Russia	519	17.3	12-36M	Illumina	27133167
SRR4305333	PRJNA290380	Finland/Estonia/Russia	523	17.4333	12-36M	Illumina	27133167
SRR4305473	PRJNA290380	Finland/Estonia/Russia	523	17.4333	12-36M	Illumina	27133167
SRR4305149	PRJNA290380	Finland/Estonia/Russia	525	17.5	12-36M	Illumina	27133167
SRR4305464	PRJNA290380	Finland/Estonia/Russia	528	17.6	12-36M	Illumina	27133167
SRR4305143	PRJNA290380	Finland/Estonia/Russia	531	17.7	12-36M	Illumina	27133167
SRR4305310	PRJNA290380	Finland/Estonia/Russia	533	17.7667	12-36M	Illumina	27133167
SRR4305179	PRJNA290380	Finland/Estonia/Russia	534	17.8	12-36M	Illumina	27133167
SRR4408226	PRJNA290380	Finland/Estonia/Russia	534	17.8	12-36M	Illumina	27133167
SRR4408247	PRJNA290380	Finland/Estonia/Russia	534	17.8	12-36M	Illumina	27133167
SRR4305069	PRJNA290380	Finland/Estonia/Russia	535	17.8333	12-36M	Illumina	27133167
SRR4305401	PRJNA290380	Finland/Estonia/Russia	536	17.8667	12-36M	Illumina	27133167
SRR4305066	PRJNA290380	Finland/Estonia/Russia	539	17.9667	12-36M	Illumina	27133167
SRR4305067	PRJNA290380	Finland/Estonia/Russia	541	18.0333	12-36M	Illumina	27133167
SRR4305201	PRJNA290380	Finland/Estonia/Russia	542	18.0667	12-36M	Illumina	27133167
SRR4305152	PRJNA290380	Finland/Estonia/Russia	547	18.2333	12-36M	Illumina	27133167
SRR4305341	PRJNA290380	Finland/Estonia/Russia	547	18.2333	12-36M	Illumina	27133167
SRR4305360	PRJNA290380	Finland/Estonia/Russia	548	18.2667	12-36M	Illumina	27133167
SRR4305258	PRJNA290380	Finland/Estonia/Russia	549	18.3	12-36M	Illumina	27133167
SRR4408142	PRJNA290380	Finland/Estonia/Russia	549	18.3	12-36M	Illumina	27133167
SRR4305106	PRJNA290380	Finland/Estonia/Russia	550	18.3333	12-36M	Illumina	27133167
SRR4408120	PRJNA290380	Finland/Estonia/Russia	550	18.3333	12-36M	Illumina	27133167
SRR4408253	PRJNA290380	Finland/Estonia/Russia	550	18.3333	12-36M	Illumina	27133167
SRR4305394	PRJNA290380	Finland/Estonia/Russia	551	18.3667	12-36M	Illumina	27133167
SRR4305191	PRJNA290380	Finland/Estonia/Russia	552	18.4	12-36M	Illumina	27133167
SRR4408230	PRJNA290380	Finland/Estonia/Russia	553	18.4333	12-36M	Illumina	27133167
SRR4305247	PRJNA290380	Finland/Estonia/Russia	554	18.4667	12-36M	Illumina	27133167
SRR4305259	PRJNA290380	Finland/Estonia/Russia	554	18.4667	12-36M	Illumina	27133167
SRR4305065	PRJNA290380	Finland/Estonia/Russia	556	18.5333	12-36M	Illumina	27133167
SRR4408021	PRJNA290380	Finland/Estonia/Russia	559	18.6333	12-36M	Illumina	27133167
SRR4305249	PRJNA290380	Finland/Estonia/Russia	561	18.7	12-36M	Illumina	27133167
SRR4408288	PRJNA290380	Finland/Estonia/Russia	561	18.7	12-36M	Illumina	27133167
SRR4408002	PRJNA290380	Finland/Estonia/Russia	563	18.7667	12-36M	Illumina	27133167
SRR4305188	PRJNA290380	Finland/Estonia/Russia	565	18.8333	12-36M	Illumina	27133167
SRR4305171	PRJNA290380	Finland/Estonia/Russia	566	18.8667	12-36M	Illumina	27133167
SRR4408225	PRJNA290380	Finland/Estonia/Russia	566	18.8667	12-36M	Illumina	27133167
SRR4305147	PRJNA290380	Finland/Estonia/Russia	569	18.9667	12-36M	Illumina	27133167
SRR4305156	PRJNA290380	Finland/Estonia/Russia	569	18.9667	12-36M	Illumina	27133167
SRR4305324	PRJNA290380	Finland/Estonia/Russia	569	18.9667	12-36M	Illumina	27133167
SRR4305519	PRJNA290380	Finland/Estonia/Russia	569	18.9667	12-36M	Illumina	27133167
SRR4305470	PRJNA290380	Finland/Estonia/Russia	571	19.0333	12-36M	Illumina	27133167
SRR4408020	PRJNA290380	Finland/Estonia/Russia	572	19.0667	12-36M	Illumina	27133167
SRR4305241	PRJNA290380	Finland/Estonia/Russia	573	19.1	12-36M	Illumina	27133167
SRR4408263	PRJNA290380	Finland/Estonia/Russia	573	19.1	12-36M	Illumina	27133167
SRR4305240	PRJNA290380	Finland/Estonia/Russia	575	19.1667	12-36M	Illumina	27133167
SRR4305387	PRJNA290380	Finland/Estonia/Russia	576	19.2	12-36M	Illumina	27133167
SRR4305086	PRJNA290380	Finland/Estonia/Russia	577	19.2333	12-36M	Illumina	27133167
SRR4305186	PRJNA290380	Finland/Estonia/Russia	577	19.2333	12-36M	Illumina	27133167
SRR4305391	PRJNA290380	Finland/Estonia/Russia	577	19.2333	12-36M	Illumina	27133167
SRR4305214	PRJNA290380	Finland/Estonia/Russia	578	19.2667	12-36M	Illumina	27133167
SRR4408012	PRJNA290380	Finland/Estonia/Russia	578	19.2667	12-36M	Illumina	27133167
SRR4408187	PRJNA290380	Finland/Estonia/Russia	578	19.2667	12-36M	Illumina	27133167
SRR4408219	PRJNA290380	Finland/Estonia/Russia	578	19.2667	12-36M	Illumina	27133167
SRR4305332	PRJNA290380	Finland/Estonia/Russia	579	19.3	12-36M	Illumina	27133167
SRR4305417	PRJNA290380	Finland/Estonia/Russia	579	19.3	12-36M	Illumina	27133167
SRR4305135	PRJNA290380	Finland/Estonia/Russia	580	19.3333	12-36M	Illumina	27133167
SRR4305465	PRJNA290380	Finland/Estonia/Russia	580	19.3333	12-36M	Illumina	27133167
SRR4408270	PRJNA290380	Finland/Estonia/Russia	580	19.3333	12-36M	Illumina	27133167
SRR4408284	PRJNA290380	Finland/Estonia/Russia	582	19.4	12-36M	Illumina	27133167
SRR4305109	PRJNA290380	Finland/Estonia/Russia	583	19.4333	12-36M	Illumina	27133167
SRR4305115	PRJNA290380	Finland/Estonia/Russia	583	19.4333	12-36M	Illumina	27133167
SRR4305209	PRJNA290380	Finland/Estonia/Russia	583	19.4333	12-36M	Illumina	27133167
SRR4305294	PRJNA290380	Finland/Estonia/Russia	583	19.4333	12-36M	Illumina	27133167
SRR4408025	PRJNA290380	Finland/Estonia/Russia	583	19.4333	12-36M	Illumina	27133167
SRR4305162	PRJNA290380	Finland/Estonia/Russia	584	19.4667	12-36M	Illumina	27133167
SRR4408069	PRJNA290380	Finland/Estonia/Russia	584	19.4667	12-36M	Illumina	27133167
SRR4408256	PRJNA290380	Finland/Estonia/Russia	584	19.4667	12-36M	Illumina	27133167
SRR4305080	PRJNA290380	Finland/Estonia/Russia	586	19.5333	12-36M	Illumina	27133167
SRR4305038	PRJNA290380	Finland/Estonia/Russia	587	19.5667	12-36M	Illumina	27133167
SRR4305051	PRJNA290380	Finland/Estonia/Russia	588	19.6	12-36M	Illumina	27133167
SRR4305105	PRJNA290380	Finland/Estonia/Russia	588	19.6	12-36M	Illumina	27133167
SRR4305160	PRJNA290380	Finland/Estonia/Russia	588	19.6	12-36M	Illumina	27133167
SRR4305101	PRJNA290380	Finland/Estonia/Russia	589	19.6333	12-36M	Illumina	27133167
SRR4305309	PRJNA290380	Finland/Estonia/Russia	589	19.6333	12-36M	Illumina	27133167
SRR4408024	PRJNA290380	Finland/Estonia/Russia	589	19.6333	12-36M	Illumina	27133167
SRR4408121	PRJNA290380	Finland/Estonia/Russia	589	19.6333	12-36M	Illumina	27133167
SRR4408254	PRJNA290380	Finland/Estonia/Russia	590	19.6667	12-36M	Illumina	27133167
SRR4305198	PRJNA290380	Finland/Estonia/Russia	591	19.7	12-36M	Illumina	27133167
SRR4408237	PRJNA290380	Finland/Estonia/Russia	591	19.7	12-36M	Illumina	27133167
SRR4408271	PRJNA290380	Finland/Estonia/Russia	591	19.7	12-36M	Illumina	27133167
SRR4305133	PRJNA290380	Finland/Estonia/Russia	592	19.7333	12-36M	Illumina	27133167
SRR4305057	PRJNA290380	Finland/Estonia/Russia	593	19.7667	12-36M	Illumina	27133167
SRR4408275	PRJNA290380	Finland/Estonia/Russia	593	19.7667	12-36M	Illumina	27133167
SRR4305040	PRJNA290380	Finland/Estonia/Russia	594	19.8	12-36M	Illumina	27133167
SRR4305079	PRJNA290380	Finland/Estonia/Russia	596	19.8667	12-36M	Illumina	27133167
SRR4408036	PRJNA290380	Finland/Estonia/Russia	597	19.9	12-36M	Illumina	27133167
SRR4305039	PRJNA290380	Finland/Estonia/Russia	598	19.9333	12-36M	Illumina	27133167
SRR4305438	PRJNA290380	Finland/Estonia/Russia	598	19.9333	12-36M	Illumina	27133167
SRR4408250	PRJNA290380	Finland/Estonia/Russia	608	20.2667	12-36M	Illumina	27133167
SRR4305326	PRJNA290380	Finland/Estonia/Russia	609	20.3	12-36M	Illumina	27133167
SRR4305429	PRJNA290380	Finland/Estonia/Russia	610	20.3333	12-36M	Illumina	27133167
SRR4408165	PRJNA290380	Finland/Estonia/Russia	610	20.3333	12-36M	Illumina	27133167
SRR4305237	PRJNA290380	Finland/Estonia/Russia	613	20.4333	12-36M	Illumina	27133167
SRR4408026	PRJNA290380	Finland/Estonia/Russia	614	20.4667	12-36M	Illumina	27133167
SRR4408231	PRJNA290380	Finland/Estonia/Russia	614	20.4667	12-36M	Illumina	27133167
SRR4408276	PRJNA290380	Finland/Estonia/Russia	615	20.5	12-36M	Illumina	27133167
SRR4305246	PRJNA290380	Finland/Estonia/Russia	618	20.6	12-36M	Illumina	27133167
SRR4305322	PRJNA290380	Finland/Estonia/Russia	621	20.7	12-36M	Illumina	27133167
SRR4408006	PRJNA290380	Finland/Estonia/Russia	622	20.7333	12-36M	Illumina	27133167
SRR4305081	PRJNA290380	Finland/Estonia/Russia	625	20.8333	12-36M	Illumina	27133167
SRR4408206	PRJNA290380	Finland/Estonia/Russia	629	20.9667	12-36M	Illumina	27133167
SRR4305263	PRJNA290380	Finland/Estonia/Russia	637	21.2333	12-36M	Illumina	27133167
SRR4305435	PRJNA290380	Finland/Estonia/Russia	638	21.2667	12-36M	Illumina	27133167
SRR4408277	PRJNA290380	Finland/Estonia/Russia	638	21.2667	12-36M	Illumina	27133167
SRR4305260	PRJNA290380	Finland/Estonia/Russia	647	21.5667	12-36M	Illumina	27133167
SRR4305050	PRJNA290380	Finland/Estonia/Russia	649	21.6333	12-36M	Illumina	27133167
SRR4408144	PRJNA290380	Finland/Estonia/Russia	652	21.7333	12-36M	Illumina	27133167
SRR4305238	PRJNA290380	Finland/Estonia/Russia	654	21.8	12-36M	Illumina	27133167
SRR4305500	PRJNA290380	Finland/Estonia/Russia	656	21.8667	12-36M	Illumina	27133167
SRR4305150	PRJNA290380	Finland/Estonia/Russia	657	21.9	12-36M	Illumina	27133167
SRR4408227	PRJNA290380	Finland/Estonia/Russia	659	21.9667	12-36M	Illumina	27133167
SRR4305213	PRJNA290380	Finland/Estonia/Russia	660	22	12-36M	Illumina	27133167
SRR4408176	PRJNA290380	Finland/Estonia/Russia	660	22	12-36M	Illumina	27133167
SRR4305219	PRJNA290380	Finland/Estonia/Russia	661	22.0333	12-36M	Illumina	27133167
SRR4408264	PRJNA290380	Finland/Estonia/Russia	661	22.0333	12-36M	Illumina	27133167
SRR4305211	PRJNA290380	Finland/Estonia/Russia	662	22.0667	12-36M	Illumina	27133167
SRR4305289	PRJNA290380	Finland/Estonia/Russia	663	22.1	12-36M	Illumina	27133167
SRR4305345	PRJNA290380	Finland/Estonia/Russia	663	22.1	12-36M	Illumina	27133167
SRR4408291	PRJNA290380	Finland/Estonia/Russia	663	22.1	12-36M	Illumina	27133167
SRR4305163	PRJNA290380	Finland/Estonia/Russia	664	22.1333	12-36M	Illumina	27133167
SRR4305389	PRJNA290380	Finland/Estonia/Russia	664	22.1333	12-36M	Illumina	27133167
SRR4305134	PRJNA290380	Finland/Estonia/Russia	665	22.1667	12-36M	Illumina	27133167
SRR4305319	PRJNA290380	Finland/Estonia/Russia	665	22.1667	12-36M	Illumina	27133167
SRR4305518	PRJNA290380	Finland/Estonia/Russia	666	22.2	12-36M	Illumina	27133167
SRR4408091	PRJNA290380	Finland/Estonia/Russia	666	22.2	12-36M	Illumina	27133167
SRR4305102	PRJNA290380	Finland/Estonia/Russia	667	22.2333	12-36M	Illumina	27133167
SRR4305141	PRJNA290380	Finland/Estonia/Russia	667	22.2333	12-36M	Illumina	27133167
SRR4305402	PRJNA290380	Finland/Estonia/Russia	667	22.2333	12-36M	Illumina	27133167
SRR4305114	PRJNA290380	Finland/Estonia/Russia	668	22.2667	12-36M	Illumina	27133167
SRR4305181	PRJNA290380	Finland/Estonia/Russia	668	22.2667	12-36M	Illumina	27133167
SRR4305239	PRJNA290380	Finland/Estonia/Russia	668	22.2667	12-36M	Illumina	27133167
SRR4305062	PRJNA290380	Finland/Estonia/Russia	669	22.3	12-36M	Illumina	27133167
SRR4305380	PRJNA290380	Finland/Estonia/Russia	669	22.3	12-36M	Illumina	27133167
SRR4408010	PRJNA290380	Finland/Estonia/Russia	669	22.3	12-36M	Illumina	27133167
SRR4305064	PRJNA290380	Finland/Estonia/Russia	670	22.3333	12-36M	Illumina	27133167
SRR4305103	PRJNA290380	Finland/Estonia/Russia	670	22.3333	12-36M	Illumina	27133167
SRR4305235	PRJNA290380	Finland/Estonia/Russia	670	22.3333	12-36M	Illumina	27133167
SRR4305279	PRJNA290380	Finland/Estonia/Russia	673	22.4333	12-36M	Illumina	27133167
SRR4305418	PRJNA290380	Finland/Estonia/Russia	673	22.4333	12-36M	Illumina	27133167
SRR4408292	PRJNA290380	Finland/Estonia/Russia	673	22.4333	12-36M	Illumina	27133167
SRR4408244	PRJNA290380	Finland/Estonia/Russia	674	22.4667	12-36M	Illumina	27133167
SRR4305047	PRJNA290380	Finland/Estonia/Russia	675	22.5	12-36M	Illumina	27133167
SRR4305210	PRJNA290380	Finland/Estonia/Russia	675	22.5	12-36M	Illumina	27133167
SRR4305495	PRJNA290380	Finland/Estonia/Russia	675	22.5	12-36M	Illumina	27133167
SRR4305063	PRJNA290380	Finland/Estonia/Russia	676	22.5333	12-36M	Illumina	27133167
SRR4305277	PRJNA290380	Finland/Estonia/Russia	676	22.5333	12-36M	Illumina	27133167
SRR4305482	PRJNA290380	Finland/Estonia/Russia	676	22.5333	12-36M	Illumina	27133167
SRR4305489	PRJNA290380	Finland/Estonia/Russia	676	22.5333	12-36M	Illumina	27133167
SRR4408282	PRJNA290380	Finland/Estonia/Russia	676	22.5333	12-36M	Illumina	27133167
SRR4408258	PRJNA290380	Finland/Estonia/Russia	677	22.5667	12-36M	Illumina	27133167
SRR4305231	PRJNA290380	Finland/Estonia/Russia	678	22.6	12-36M	Illumina	27133167
SRR4408008	PRJNA290380	Finland/Estonia/Russia	678	22.6	12-36M	Illumina	27133167
SRR4408096	PRJNA290380	Finland/Estonia/Russia	678	22.6	12-36M	Illumina	27133167
SRR4408280	PRJNA290380	Finland/Estonia/Russia	678	22.6	12-36M	Illumina	27133167
SRR4305131	PRJNA290380	Finland/Estonia/Russia	680	22.6667	12-36M	Illumina	27133167
SRR4305161	PRJNA290380	Finland/Estonia/Russia	680	22.6667	12-36M	Illumina	27133167
SRR4305182	PRJNA290380	Finland/Estonia/Russia	680	22.6667	12-36M	Illumina	27133167
SRR4305199	PRJNA290380	Finland/Estonia/Russia	680	22.6667	12-36M	Illumina	27133167
SRR4305155	PRJNA290380	Finland/Estonia/Russia	682	22.7333	12-36M	Illumina	27133167
SRR4305177	PRJNA290380	Finland/Estonia/Russia	682	22.7333	12-36M	Illumina	27133167
SRR4305444	PRJNA290380	Finland/Estonia/Russia	682	22.7333	12-36M	Illumina	27133167
SRR4408028	PRJNA290380	Finland/Estonia/Russia	682	22.7333	12-36M	Illumina	27133167
SRR4305124	PRJNA290380	Finland/Estonia/Russia	683	22.7667	12-36M	Illumina	27133167
SRR4305311	PRJNA290380	Finland/Estonia/Russia	683	22.7667	12-36M	Illumina	27133167
SRR4408259	PRJNA290380	Finland/Estonia/Russia	683	22.7667	12-36M	Illumina	27133167
SRR4305084	PRJNA290380	Finland/Estonia/Russia	684	22.8	12-36M	Illumina	27133167
SRR4305325	PRJNA290380	Finland/Estonia/Russia	685	22.8333	12-36M	Illumina	27133167
SRR4408035	PRJNA290380	Finland/Estonia/Russia	685	22.8333	12-36M	Illumina	27133167
SRR4305031	PRJNA290380	Finland/Estonia/Russia	686	22.8667	12-36M	Illumina	27133167
SRR4408016	PRJNA290380	Finland/Estonia/Russia	686	22.8667	12-36M	Illumina	27133167
SRR4408105	PRJNA290380	Finland/Estonia/Russia	689	22.9667	12-36M	Illumina	27133167
SRR4305509	PRJNA290380	Finland/Estonia/Russia	690	23	12-36M	Illumina	27133167
SRR4305335	PRJNA290380	Finland/Estonia/Russia	691	23.0333	12-36M	Illumina	27133167
SRR4305516	PRJNA290380	Finland/Estonia/Russia	692	23.0667	12-36M	Illumina	27133167
SRR4305424	PRJNA290380	Finland/Estonia/Russia	693	23.1	12-36M	Illumina	27133167
SRR4305262	PRJNA290380	Finland/Estonia/Russia	696	23.2	12-36M	Illumina	27133167
SRR4408238	PRJNA290380	Finland/Estonia/Russia	697	23.2333	12-36M	Illumina	27133167
SRR4408218	PRJNA290380	Finland/Estonia/Russia	699	23.3	12-36M	Illumina	27133167
SRR4408236	PRJNA290380	Finland/Estonia/Russia	699	23.3	12-36M	Illumina	27133167
SRR4305278	PRJNA290380	Finland/Estonia/Russia	702	23.4	12-36M	Illumina	27133167
SRR4408224	PRJNA290380	Finland/Estonia/Russia	702	23.4	12-36M	Illumina	27133167
SRR4305055	PRJNA290380	Finland/Estonia/Russia	703	23.4333	12-36M	Illumina	27133167
SRR4305245	PRJNA290380	Finland/Estonia/Russia	706	23.5333	12-36M	Illumina	27133167
SRR4305425	PRJNA290380	Finland/Estonia/Russia	712	23.7333	12-36M	Illumina	27133167
SRR4305505	PRJNA290380	Finland/Estonia/Russia	712	23.7333	12-36M	Illumina	27133167
SRR4408229	PRJNA290380	Finland/Estonia/Russia	713	23.7667	12-36M	Illumina	27133167
SRR4305454	PRJNA290380	Finland/Estonia/Russia	723	24.1	12-36M	Illumina	27133167
SRR4408032	PRJNA290380	Finland/Estonia/Russia	725	24.1667	12-36M	Illumina	27133167
SRR4305423	PRJNA290380	Finland/Estonia/Russia	726	24.2	12-36M	Illumina	27133167
SRR4305422	PRJNA290380	Finland/Estonia/Russia	730	24.3333	12-36M	Illumina	27133167
SRR4305463	PRJNA290380	Finland/Estonia/Russia	730	24.3333	12-36M	Illumina	27133167
SRR4305220	PRJNA290380	Finland/Estonia/Russia	732	24.4	12-36M	Illumina	27133167
SRR4305452	PRJNA290380	Finland/Estonia/Russia	735	24.5	12-36M	Illumina	27133167
SRR4305068	PRJNA290380	Finland/Estonia/Russia	743	24.7667	12-36M	Illumina	27133167
SRR4408268	PRJNA290380	Finland/Estonia/Russia	747	24.9	12-36M	Illumina	27133167
SRR4305532	PRJNA290380	Finland/Estonia/Russia	748	24.9333	12-36M	Illumina	27133167
SRR4305449	PRJNA290380	Finland/Estonia/Russia	757	25.2333	12-36M	Illumina	27133167
SRR4305412	PRJNA290380	Finland/Estonia/Russia	775	25.8333	12-36M	Illumina	27133167
SRR4408129	PRJNA290380	Finland/Estonia/Russia	784	26.1333	12-36M	Illumina	27133167
SRR4408255	PRJNA290380	Finland/Estonia/Russia	791	26.3667	12-36M	Illumina	27133167
SRR4305167	PRJNA290380	Finland/Estonia/Russia	794	26.4667	12-36M	Illumina	27133167
SRR4305445	PRJNA290380	Finland/Estonia/Russia	801	26.7	12-36M	Illumina	27133167
SRR4305527	PRJNA290380	Finland/Estonia/Russia	809	26.9667	12-36M	Illumina	27133167
SRR4305411	PRJNA290380	Finland/Estonia/Russia	811	27.0333	12-36M	Illumina	27133167
SRR4305305	PRJNA290380	Finland/Estonia/Russia	821	27.3667	12-36M	Illumina	27133167
SRR4408007	PRJNA290380	Finland/Estonia/Russia	821	27.3667	12-36M	Illumina	27133167
SRR4305168	PRJNA290380	Finland/Estonia/Russia	826	27.5333	12-36M	Illumina	27133167
SRR4305472	PRJNA290380	Finland/Estonia/Russia	829	27.6333	12-36M	Illumina	27133167
SRR4408272	PRJNA290380	Finland/Estonia/Russia	833	27.7667	12-36M	Illumina	27133167
SRR4408289	PRJNA290380	Finland/Estonia/Russia	836	27.8667	12-36M	Illumina	27133167
SRR4305232	PRJNA290380	Finland/Estonia/Russia	838	27.9333	12-36M	Illumina	27133167
SRR4305431	PRJNA290380	Finland/Estonia/Russia	840	28	12-36M	Illumina	27133167
SRR4305447	PRJNA290380	Finland/Estonia/Russia	843	28.1	12-36M	Illumina	27133167
SRR4305358	PRJNA290380	Finland/Estonia/Russia	844	28.1333	12-36M	Illumina	27133167
SRR4305130	PRJNA290380	Finland/Estonia/Russia	845	28.1667	12-36M	Illumina	27133167
SRR4305419	PRJNA290380	Finland/Estonia/Russia	846	28.2	12-36M	Illumina	27133167
SRR4305107	PRJNA290380	Finland/Estonia/Russia	848	28.2667	12-36M	Illumina	27133167
SRR4305448	PRJNA290380	Finland/Estonia/Russia	848	28.2667	12-36M	Illumina	27133167
SRR4408285	PRJNA290380	Finland/Estonia/Russia	849	28.3	12-36M	Illumina	27133167
SRR4305432	PRJNA290380	Finland/Estonia/Russia	851	28.3667	12-36M	Illumina	27133167
SRR4305129	PRJNA290380	Finland/Estonia/Russia	852	28.4	12-36M	Illumina	27133167
SRR4305531	PRJNA290380	Finland/Estonia/Russia	852	28.4	12-36M	Illumina	27133167
SRR4408217	PRJNA290380	Finland/Estonia/Russia	852	28.4	12-36M	Illumina	27133167
SRR4305233	PRJNA290380	Finland/Estonia/Russia	853	28.4333	12-36M	Illumina	27133167
SRR4305185	PRJNA290380	Finland/Estonia/Russia	854	28.4667	12-36M	Illumina	27133167
SRR4305108	PRJNA290380	Finland/Estonia/Russia	855	28.5	12-36M	Illumina	27133167
SRR4408031	PRJNA290380	Finland/Estonia/Russia	855	28.5	12-36M	Illumina	27133167
SRR4305456	PRJNA290380	Finland/Estonia/Russia	856	28.5333	12-36M	Illumina	27133167
SRR4305216	PRJNA290380	Finland/Estonia/Russia	857	28.5667	12-36M	Illumina	27133167
SRR4305441	PRJNA290380	Finland/Estonia/Russia	857	28.5667	12-36M	Illumina	27133167
SRR4305183	PRJNA290380	Finland/Estonia/Russia	858	28.6	12-36M	Illumina	27133167
SRR4305430	PRJNA290380	Finland/Estonia/Russia	858	28.6	12-36M	Illumina	27133167
SRR4305520	PRJNA290380	Finland/Estonia/Russia	858	28.6	12-36M	Illumina	27133167
SRR4408154	PRJNA290380	Finland/Estonia/Russia	861	28.7	12-36M	Illumina	27133167
SRR4305121	PRJNA290380	Finland/Estonia/Russia	862	28.7333	12-36M	Illumina	27133167
SRR4408220	PRJNA290380	Finland/Estonia/Russia	863	28.7667	12-36M	Illumina	27133167
SRR4305427	PRJNA290380	Finland/Estonia/Russia	864	28.8	12-36M	Illumina	27133167
SRR4305229	PRJNA290380	Finland/Estonia/Russia	865	28.8333	12-36M	Illumina	27133167
SRR4305339	PRJNA290380	Finland/Estonia/Russia	866	28.8667	12-36M	Illumina	27133167
SRR4408246	PRJNA290380	Finland/Estonia/Russia	878	29.2667	12-36M	Illumina	27133167
SRR4305466	PRJNA290380	Finland/Estonia/Russia	879	29.3	12-36M	Illumina	27133167
SRR4305142	PRJNA290380	Finland/Estonia/Russia	883	29.4333	12-36M	Illumina	27133167
SRR4305395	PRJNA290380	Finland/Estonia/Russia	883	29.4333	12-36M	Illumina	27133167
SRR4305458	PRJNA290380	Finland/Estonia/Russia	883	29.4333	12-36M	Illumina	27133167
SRR4305504	PRJNA290380	Finland/Estonia/Russia	888	29.6	12-36M	Illumina	27133167
SRR4305372	PRJNA290380	Finland/Estonia/Russia	890	29.6667	12-36M	Illumina	27133167
SRR4408019	PRJNA290380	Finland/Estonia/Russia	892	29.7333	12-36M	Illumina	27133167
SRR4408119	PRJNA290380	Finland/Estonia/Russia	902	30.0667	12-36M	Illumina	27133167
SRR4305342	PRJNA290380	Finland/Estonia/Russia	971	32.3667	12-36M	Illumina	27133167
SRR4408071	PRJNA290380	Finland/Estonia/Russia	988	32.9333	12-36M	Illumina	27133167
SRR4305523	PRJNA290380	Finland/Estonia/Russia	1007	33.5667	12-36M	Illumina	27133167
SRR4305349	PRJNA290380	Finland/Estonia/Russia	1015	33.8333	12-36M	Illumina	27133167
SRR4305371	PRJNA290380	Finland/Estonia/Russia	1052	35.0667	12-36M	Illumina	27133167
SRR4305251	PRJNA290380	Finland/Estonia/Russia	1062	35.4	12-36M	Illumina	27133167
SRR4305308	PRJNA290380	Finland/Estonia/Russia	1067	35.5667	12-36M	Illumina	27133167
SRR4305056	PRJNA290380	Finland/Estonia/Russia	1075	35.8333	12-36M	Illumina	27133167
SRR4305370	PRJNA290380	Finland/Estonia/Russia	1075	35.8333	12-36M	Illumina	27133167
SRR4305354	PRJNA290380	Finland/Estonia/Russia	1076	35.8667	12-36M	Illumina	27133167
SRR4305145	PRJNA290380	Finland/Estonia/Russia	1077	35.9	12-36M	Illumina	27133167
SRR4305164	PRJNA290380	Finland/Estonia/Russia	1083	36.1	12-36M	Illumina	27133167
SRR4305157	PRJNA290380	Finland/Estonia/Russia	1087	36.2333	12-36M	Illumina	27133167
SRR4305350	PRJNA290380	Finland/Estonia/Russia	1087	36.2333	12-36M	Illumina	27133167
SRR4305321	PRJNA290380	Finland/Estonia/Russia	1089	36.3	12-36M	Illumina	27133167
SRR4408198	PRJNA290380	Finland/Estonia/Russia	1090	36.3333	12-36M	Illumina	27133167
SRR4408293	PRJNA290380	Finland/Estonia/Russia	1093	36.4333	12-36M	Illumina	27133167
SRR4305357	PRJNA290380	Finland/Estonia/Russia	1094	36.4667	12-36M	Illumina	27133167
SRR4408102	PRJNA290380	Finland/Estonia/Russia	1094	36.4667	12-36M	Illumina	27133167
SRR4408015	PRJNA290380	Finland/Estonia/Russia	1095	36.5	12-36M	Illumina	27133167
SRR4305128	PRJNA290380	Finland/Estonia/Russia	1096	36.5333	12-36M	Illumina	27133167
SRR4305306	PRJNA290380	Finland/Estonia/Russia	1096	36.5333	12-36M	Illumina	27133167
SRR4305307	PRJNA290380	Finland/Estonia/Russia	1097	36.5667	12-36M	Illumina	27133167
SRR4305184	PRJNA290380	Finland/Estonia/Russia	1098	36.6	12-36M	Illumina	27133167
SRR4305353	PRJNA290380	Finland/Estonia/Russia	1099	36.6333	12-36M	Illumina	27133167
SRR4408017	PRJNA290380	Finland/Estonia/Russia	1099	36.6333	12-36M	Illumina	27133167
SRR7351694	PRJNA345144	New Zealand	90	3	1-6M	Illumina	27255079
SRR7351732	PRJNA345144	New Zealand	90	3	1-6M	Illumina	27255079
SRR7351733	PRJNA345144	New Zealand	90	3	1-6M	Illumina	27255079
SRR7351739	PRJNA345144	New Zealand	90	3	1-6M	Illumina	27255079
SRR7351776	PRJNA345144	New Zealand	90	3	1-6M	Illumina	27255079
SRR7351777	PRJNA345144	New Zealand	90	3	1-6M	Illumina	27255079
SRR7351778	PRJNA345144	New Zealand	90	3	1-6M	Illumina	27255079
SRR7351779	PRJNA345144	New Zealand	90	3	1-6M	Illumina	27255079
SRR7351780	PRJNA345144	New Zealand	90	3	1-6M	Illumina	27255079
SRR7351781	PRJNA345144	New Zealand	90	3	1-6M	Illumina	27255079
SRR7351782	PRJNA345144	New Zealand	90	3	1-6M	Illumina	27255079
SRR7351783	PRJNA345144	New Zealand	90	3	1-6M	Illumina	27255079
SRR7351827	PRJNA345144	New Zealand	90	3	1-6M	Illumina	27255079
SRR7351836	PRJNA345144	New Zealand	90	3	1-6M	Illumina	27255079
SRR7351856	PRJNA345144	New Zealand	90	3	1-6M	Illumina	27255079
SRR7351870	PRJNA345144	New Zealand	90	3	1-6M	Illumina	27255079
SRR7351876	PRJNA345144	New Zealand	90	3	1-6M	Illumina	27255079
SRR7351905	PRJNA345144	New Zealand	90	3	1-6M	Illumina	27255079
SRR7351906	PRJNA345144	New Zealand	90	3	1-6M	Illumina	27255079
SRR7351932	PRJNA345144	New Zealand	90	3	1-6M	Illumina	27255079
SRR7351952	PRJNA345144	New Zealand	90	3	1-6M	Illumina	27255079
SRR7351953	PRJNA345144	New Zealand	90	3	1-6M	Illumina	27255079
SRR7351999	PRJNA345144	New Zealand	90	3	1-6M	Illumina	27255079
SRR7352035	PRJNA345144	New Zealand	90	3	1-6M	Illumina	27255079
SRR7352036	PRJNA345144	New Zealand	90	3	1-6M	Illumina	27255079
SRR7352048	PRJNA345144	New Zealand	90	3	1-6M	Illumina	27255079
SRR7352050	PRJNA345144	New Zealand	90	3	1-6M	Illumina	27255079
SRR7352051	PRJNA345144	New Zealand	90	3	1-6M	Illumina	27255079
SRR7352058	PRJNA345144	New Zealand	90	3	1-6M	Illumina	27255079
SRR7352066	PRJNA345144	New Zealand	90	3	1-6M	Illumina	27255079
SRR7411251	PRJNA345144	New Zealand	90	3	1-6M	Illumina	27255079
SRR7411252	PRJNA345144	New Zealand	90	3	1-6M	Illumina	27255079
SRR7411253	PRJNA345144	New Zealand	90	3	1-6M	Illumina	27255079
SRR7411257	PRJNA345144	New Zealand	90	3	1-6M	Illumina	27255079
SRR7411264	PRJNA345144	New Zealand	90	3	1-6M	Illumina	27255079
SRR7411267	PRJNA345144	New Zealand	90	3	1-6M	Illumina	27255079
SRR7411280	PRJNA345144	New Zealand	90	3	1-6M	Illumina	27255079
SRR7411283	PRJNA345144	New Zealand	90	3	1-6M	Illumina	27255079
SRR7411284	PRJNA345144	New Zealand	90	3	1-6M	Illumina	27255079
SRR7411285	PRJNA345144	New Zealand	90	3	1-6M	Illumina	27255079
SRR7411286	PRJNA345144	New Zealand	90	3	1-6M	Illumina	27255079
SRR7411288	PRJNA345144	New Zealand	90	3	1-6M	Illumina	27255079
SRR7411291	PRJNA345144	New Zealand	90	3	1-6M	Illumina	27255079
SRR7411292	PRJNA345144	New Zealand	90	3	1-6M	Illumina	27255079
SRR7411293	PRJNA345144	New Zealand	90	3	1-6M	Illumina	27255079
SRR7411294	PRJNA345144	New Zealand	90	3	1-6M	Illumina	27255079
SRR7411300	PRJNA345144	New Zealand	90	3	1-6M	Illumina	27255079
SRR7411301	PRJNA345144	New Zealand	90	3	1-6M	Illumina	27255079
SRR7411303	PRJNA345144	New Zealand	90	3	1-6M	Illumina	27255079
SRR7411305	PRJNA345144	New Zealand	90	3	1-6M	Illumina	27255079
SRR7411307	PRJNA345144	New Zealand	90	3	1-6M	Illumina	27255079
SRR7411312	PRJNA345144	New Zealand	90	3	1-6M	Illumina	27255079
SRR7411329	PRJNA345144	New Zealand	90	3	1-6M	Illumina	27255079
SRR7411332	PRJNA345144	New Zealand	90	3	1-6M	Illumina	27255079
SRR7411333	PRJNA345144	New Zealand	90	3	1-6M	Illumina	27255079
SRR7411335	PRJNA345144	New Zealand	90	3	1-6M	Illumina	27255079
SRR7411336	PRJNA345144	New Zealand	90	3	1-6M	Illumina	27255079
SRR7411338	PRJNA345144	New Zealand	90	3	1-6M	Illumina	27255079
SRR7411357	PRJNA345144	New Zealand	90	3	1-6M	Illumina	27255079
SRR7411370	PRJNA345144	New Zealand	90	3	1-6M	Illumina	27255079
SRR7411373	PRJNA345144	New Zealand	90	3	1-6M	Illumina	27255079
SRR7411374	PRJNA345144	New Zealand	90	3	1-6M	Illumina	27255079
SRR7411375	PRJNA345144	New Zealand	90	3	1-6M	Illumina	27255079
SRR7411377	PRJNA345144	New Zealand	90	3	1-6M	Illumina	27255079
SRR7411379	PRJNA345144	New Zealand	90	3	1-6M	Illumina	27255079
SRR7411382	PRJNA345144	New Zealand	90	3	1-6M	Illumina	27255079
SRR7411385	PRJNA345144	New Zealand	90	3	1-6M	Illumina	27255079
SRR7411386	PRJNA345144	New Zealand	90	3	1-6M	Illumina	27255079
SRR7411388	PRJNA345144	New Zealand	90	3	1-6M	Illumina	27255079
SRR7411390	PRJNA345144	New Zealand	90	3	1-6M	Illumina	27255079
SRR7411392	PRJNA345144	New Zealand	90	3	1-6M	Illumina	27255079
SRR7351641	PRJNA345144	New Zealand	720	24	12-36M	Illumina	27255079
SRR7351643	PRJNA345144	New Zealand	720	24	12-36M	Illumina	27255079
SRR7351644	PRJNA345144	New Zealand	720	24	12-36M	Illumina	27255079
SRR7351662	PRJNA345144	New Zealand	720	24	12-36M	Illumina	27255079
SRR7351663	PRJNA345144	New Zealand	720	24	12-36M	Illumina	27255079
SRR7351756	PRJNA345144	New Zealand	720	24	12-36M	Illumina	27255079
SRR7351757	PRJNA345144	New Zealand	720	24	12-36M	Illumina	27255079
SRR7351784	PRJNA345144	New Zealand	720	24	12-36M	Illumina	27255079
SRR7351789	PRJNA345144	New Zealand	720	24	12-36M	Illumina	27255079
SRR7351790	PRJNA345144	New Zealand	720	24	12-36M	Illumina	27255079
SRR7351791	PRJNA345144	New Zealand	720	24	12-36M	Illumina	27255079
SRR7351792	PRJNA345144	New Zealand	720	24	12-36M	Illumina	27255079
SRR7351793	PRJNA345144	New Zealand	720	24	12-36M	Illumina	27255079
SRR7351794	PRJNA345144	New Zealand	720	24	12-36M	Illumina	27255079
SRR7351796	PRJNA345144	New Zealand	720	24	12-36M	Illumina	27255079
SRR7351799	PRJNA345144	New Zealand	720	24	12-36M	Illumina	27255079
SRR7351801	PRJNA345144	New Zealand	720	24	12-36M	Illumina	27255079
SRR7351802	PRJNA345144	New Zealand	720	24	12-36M	Illumina	27255079
SRR7351803	PRJNA345144	New Zealand	720	24	12-36M	Illumina	27255079
SRR7351804	PRJNA345144	New Zealand	720	24	12-36M	Illumina	27255079
SRR7351805	PRJNA345144	New Zealand	720	24	12-36M	Illumina	27255079
SRR7351806	PRJNA345144	New Zealand	720	24	12-36M	Illumina	27255079
SRR7351807	PRJNA345144	New Zealand	720	24	12-36M	Illumina	27255079
SRR7351808	PRJNA345144	New Zealand	720	24	12-36M	Illumina	27255079
SRR7351809	PRJNA345144	New Zealand	720	24	12-36M	Illumina	27255079
SRR7351811	PRJNA345144	New Zealand	720	24	12-36M	Illumina	27255079
SRR7351854	PRJNA345144	New Zealand	720	24	12-36M	Illumina	27255079
SRR7351860	PRJNA345144	New Zealand	720	24	12-36M	Illumina	27255079
SRR7351864	PRJNA345144	New Zealand	720	24	12-36M	Illumina	27255079
SRR7351869	PRJNA345144	New Zealand	720	24	12-36M	Illumina	27255079
SRR7351871	PRJNA345144	New Zealand	720	24	12-36M	Illumina	27255079
SRR7351879	PRJNA345144	New Zealand	720	24	12-36M	Illumina	27255079
SRR7351902	PRJNA345144	New Zealand	720	24	12-36M	Illumina	27255079
SRR7351903	PRJNA345144	New Zealand	720	24	12-36M	Illumina	27255079
SRR7351908	PRJNA345144	New Zealand	720	24	12-36M	Illumina	27255079
SRR7351909	PRJNA345144	New Zealand	720	24	12-36M	Illumina	27255079
SRR7351910	PRJNA345144	New Zealand	720	24	12-36M	Illumina	27255079
SRR7351911	PRJNA345144	New Zealand	720	24	12-36M	Illumina	27255079
SRR7351912	PRJNA345144	New Zealand	720	24	12-36M	Illumina	27255079
SRR7351913	PRJNA345144	New Zealand	720	24	12-36M	Illumina	27255079
SRR7351914	PRJNA345144	New Zealand	720	24	12-36M	Illumina	27255079
SRR7351915	PRJNA345144	New Zealand	720	24	12-36M	Illumina	27255079
SRR7351930	PRJNA345144	New Zealand	720	24	12-36M	Illumina	27255079
SRR7351949	PRJNA345144	New Zealand	720	24	12-36M	Illumina	27255079
SRR7351950	PRJNA345144	New Zealand	720	24	12-36M	Illumina	27255079
SRR7351954	PRJNA345144	New Zealand	720	24	12-36M	Illumina	27255079
SRR7351959	PRJNA345144	New Zealand	720	24	12-36M	Illumina	27255079
SRR7351960	PRJNA345144	New Zealand	720	24	12-36M	Illumina	27255079
SRR7352062	PRJNA345144	New Zealand	720	24	12-36M	Illumina	27255079
SRR7352091	PRJNA345144	New Zealand	720	24	12-36M	Illumina	27255079
SRR7352092	PRJNA345144	New Zealand	720	24	12-36M	Illumina	27255079
SRR7352093	PRJNA345144	New Zealand	720	24	12-36M	Illumina	27255079
SRR7352095	PRJNA345144	New Zealand	720	24	12-36M	Illumina	27255079
SRR7411400	PRJNA345144	New Zealand	720	24	12-36M	Illumina	27255079
SRR4052021	PRJNA339914	Italy	90	3	1-6M	Illumina	28144631
SRR4052022	PRJNA339914	Italy	90	3	1-6M	Illumina	28144631
SRR4052033	PRJNA339914	Italy	90	3	1-6M	Illumina	28144631
SRR4052038	PRJNA339914	Italy	90	3	1-6M	Illumina	28144631
SRR4052040	PRJNA339914	Italy	90	3	1-6M	Illumina	28144631
SRR9879703	PRJNA557731	Africa-America	30	1	1-6M	Illumina	32284564
SRR9879704	PRJNA557731	Africa-America	30	1	1-6M	Illumina	32284564
SRR9879705	PRJNA557731	Africa-America	30	1	1-6M	Illumina	32284564
SRR9879706	PRJNA557731	Africa-America	30	1	1-6M	Illumina	32284564
SRR9879707	PRJNA557731	Africa-America	30	1	1-6M	Illumina	32284564
SRR9879708	PRJNA557731	Africa-America	30	1	1-6M	Illumina	32284564
SRR9879710	PRJNA557731	Africa-America	30	1	1-6M	Illumina	32284564
SRR9879711	PRJNA557731	Africa-America	30	1	1-6M	Illumina	32284564
SRR9879712	PRJNA557731	Africa-America	30	1	1-6M	Illumina	32284564
SRR9879724	PRJNA557731	Africa-America	30	1	1-6M	Illumina	32284564
SRR9879725	PRJNA557731	Africa-America	30	1	1-6M	Illumina	32284564
SRR9879726	PRJNA557731	Africa-America	30	1	1-6M	Illumina	32284564
SRR9879727	PRJNA557731	Africa-America	30	1	1-6M	Illumina	32284564
SRR9879728	PRJNA557731	Africa-America	30	1	1-6M	Illumina	32284564
SRR9879729	PRJNA557731	Africa-America	30	1	1-6M	Illumina	32284564
SRR9879730	PRJNA557731	Africa-America	30	1	1-6M	Illumina	32284564
SRR9879731	PRJNA557731	Africa-America	30	1	1-6M	Illumina	32284564
SRR9879732	PRJNA557731	Africa-America	30	1	1-6M	Illumina	32284564
SRR9879733	PRJNA557731	Africa-America	30	1	1-6M	Illumina	32284564
SRR9879745	PRJNA557731	Africa-America	30	1	1-6M	Illumina	32284564
SRR9879746	PRJNA557731	Africa-America	30	1	1-6M	Illumina	32284564
SRR9879747	PRJNA557731	Africa-America	30	1	1-6M	Illumina	32284564
SRR9879748	PRJNA557731	Africa-America	30	1	1-6M	Illumina	32284564
SRR9879749	PRJNA557731	Africa-America	30	1	1-6M	Illumina	32284564
SRR9879750	PRJNA557731	Africa-America	30	1	1-6M	Illumina	32284564
SRR9879751	PRJNA557731	Africa-America	30	1	1-6M	Illumina	32284564
SRR9879752	PRJNA557731	Africa-America	30	1	1-6M	Illumina	32284564
SRR9879753	PRJNA557731	Africa-America	30	1	1-6M	Illumina	32284564
SRR9879754	PRJNA557731	Africa-America	30	1	1-6M	Illumina	32284564
SRR9879763	PRJNA557731	Africa-America	30	1	1-6M	Illumina	32284564
SRR9879764	PRJNA557731	Africa-America	30	1	1-6M	Illumina	32284564
SRR9879766	PRJNA557731	Africa-America	30	1	1-6M	Illumina	32284564
SRR9879767	PRJNA557731	Africa-America	30	1	1-6M	Illumina	32284564
SRR9879768	PRJNA557731	Africa-America	30	1	1-6M	Illumina	32284564
SRR9879769	PRJNA557731	Africa-America	30	1	1-6M	Illumina	32284564
SRR9879772	PRJNA557731	Africa-America	30	1	1-6M	Illumina	32284564
SRR9879773	PRJNA557731	Africa-America	30	1	1-6M	Illumina	32284564
SRR9879774	PRJNA557731	Africa-America	30	1	1-6M	Illumina	32284564
SRR9879775	PRJNA557731	Africa-America	30	1	1-6M	Illumina	32284564
SRR9879778	PRJNA557731	Africa-America	30	1	1-6M	Illumina	32284564
SRR9879779	PRJNA557731	Africa-America	30	1	1-6M	Illumina	32284564
SRR9879780	PRJNA557731	Africa-America	30	1	1-6M	Illumina	32284564
SRR9879781	PRJNA557731	Africa-America	30	1	1-6M	Illumina	32284564
SRR9879803	PRJNA557731	Africa-America	30	1	1-6M	Illumina	32284564
SRR9879805	PRJNA557731	Africa-America	30	1	1-6M	Illumina	32284564
SRR9879806	PRJNA557731	Africa-America	30	1	1-6M	Illumina	32284564
SRR9879807	PRJNA557731	Africa-America	30	1	1-6M	Illumina	32284564
SRR9879808	PRJNA557731	Africa-America	30	1	1-6M	Illumina	32284564
SRR9879809	PRJNA557731	Africa-America	30	1	1-6M	Illumina	32284564
SRR9879810	PRJNA557731	Africa-America	30	1	1-6M	Illumina	32284564
SRR9879811	PRJNA557731	Africa-America	30	1	1-6M	Illumina	32284564
SRR9879812	PRJNA557731	Africa-America	30	1	1-6M	Illumina	32284564
SRR9879813	PRJNA557731	Africa-America	30	1	1-6M	Illumina	32284564
SRR9879814	PRJNA557731	Africa-America	30	1	1-6M	Illumina	32284564
SRR9879815	PRJNA557731	Africa-America	30	1	1-6M	Illumina	32284564
SRR9879816	PRJNA557731	Africa-America	30	1	1-6M	Illumina	32284564
SRR9879827	PRJNA557731	Africa-America	30	1	1-6M	Illumina	32284564
SRR9879828	PRJNA557731	Africa-America	30	1	1-6M	Illumina	32284564
SRR9879829	PRJNA557731	Africa-America	30	1	1-6M	Illumina	32284564
SRR9879830	PRJNA557731	Africa-America	30	1	1-6M	Illumina	32284564
SRR9879831	PRJNA557731	Africa-America	30	1	1-6M	Illumina	32284564
SRR9879832	PRJNA557731	Africa-America	30	1	1-6M	Illumina	32284564
SRR9879833	PRJNA557731	Africa-America	30	1	1-6M	Illumina	32284564
SRR9879834	PRJNA557731	Africa-America	30	1	1-6M	Illumina	32284564
SRR9879835	PRJNA557731	Africa-America	30	1	1-6M	Illumina	32284564
SRR9879836	PRJNA557731	Africa-America	30	1	1-6M	Illumina	32284564
SRR9879847	PRJNA557731	Africa-America	30	1	1-6M	Illumina	32284564
SRR9879848	PRJNA557731	Africa-America	30	1	1-6M	Illumina	32284564
SRR9879849	PRJNA557731	Africa-America	30	1	1-6M	Illumina	32284564
SRR9879850	PRJNA557731	Africa-America	30	1	1-6M	Illumina	32284564
SRR9879851	PRJNA557731	Africa-America	30	1	1-6M	Illumina	32284564
SRR9879852	PRJNA557731	Africa-America	30	1	1-6M	Illumina	32284564
SRR9879853	PRJNA557731	Africa-America	30	1	1-6M	Illumina	32284564
SRR9879854	PRJNA557731	Africa-America	30	1	1-6M	Illumina	32284564
SRR9879855	PRJNA557731	Africa-America	30	1	1-6M	Illumina	32284564
SRR9879856	PRJNA557731	Africa-America	30	1	1-6M	Illumina	32284564
SRR9879873	PRJNA557731	Africa-America	30	1	1-6M	Illumina	32284564
SRR9879874	PRJNA557731	Africa-America	30	1	1-6M	Illumina	32284564
SRR9879875	PRJNA557731	Africa-America	30	1	1-6M	Illumina	32284564
SRR9879876	PRJNA557731	Africa-America	30	1	1-6M	Illumina	32284564
SRR9879877	PRJNA557731	Africa-America	30	1	1-6M	Illumina	32284564
SRR9879878	PRJNA557731	Africa-America	30	1	1-6M	Illumina	32284564
SRR9879879	PRJNA557731	Africa-America	30	1	1-6M	Illumina	32284564
SRR9879880	PRJNA557731	Africa-America	30	1	1-6M	Illumina	32284564
SRR9879881	PRJNA557731	Africa-America	30	1	1-6M	Illumina	32284564
SRR9879882	PRJNA557731	Africa-America	30	1	1-6M	Illumina	32284564
SRR2131211	PRJNA287207	Italy	90	3	1-6M	Illumina	26231653
SRR2131212	PRJNA287207	Italy	90	3	1-6M	Illumina	26231653
SRR7280791	PRJNA475246	USA	90	3	1-6M	Illumina	30001517
SRR7280800	PRJNA475246	USA	90	3	1-6M	Illumina	30001517
SRR7280802	PRJNA475246	USA	90	3	1-6M	Illumina	30001517
SRR7280803	PRJNA475246	USA	90	3	1-6M	Illumina	30001517
SRR7280807	PRJNA475246	USA	90	3	1-6M	Illumina	30001517
SRR7280810	PRJNA475246	USA	90	3	1-6M	Illumina	30001517
SRR7280815	PRJNA475246	USA	90	3	1-6M	Illumina	30001517
SRR7280818	PRJNA475246	USA	90	3	1-6M	Illumina	30001517
SRR7280823	PRJNA475246	USA	90	3	1-6M	Illumina	30001517
SRR7280830	PRJNA475246	USA	90	3	1-6M	Illumina	30001517
SRR7280838	PRJNA475246	USA	90	3	1-6M	Illumina	30001517
SRR7280847	PRJNA475246	USA	90	3	1-6M	Illumina	30001517
SRR7280848	PRJNA475246	USA	90	3	1-6M	Illumina	30001517
SRR7280853	PRJNA475246	USA	90	3	1-6M	Illumina	30001517
SRR7280858	PRJNA475246	USA	90	3	1-6M	Illumina	30001517
SRR7280859	PRJNA475246	USA	90	3	1-6M	Illumina	30001517
SRR7280861	PRJNA475246	USA	90	3	1-6M	Illumina	30001517
SRR7280870	PRJNA475246	USA	90	3	1-6M	Illumina	30001517
SRR7280876	PRJNA475246	USA	90	3	1-6M	Illumina	30001517
SRR7280879	PRJNA475246	USA	90	3	1-6M	Illumina	30001517
SRR7280881	PRJNA475246	USA	90	3	1-6M	Illumina	30001517
SRR7280883	PRJNA475246	USA	90	3	1-6M	Illumina	30001517
SRR7280885	PRJNA475246	USA	90	3	1-6M	Illumina	30001517
SRR7280891	PRJNA475246	USA	90	3	1-6M	Illumina	30001517
SRR7280898	PRJNA475246	USA	90	3	1-6M	Illumina	30001517
SRR7280902	PRJNA475246	USA	90	3	1-6M	Illumina	30001517
SRR7280905	PRJNA475246	USA	90	3	1-6M	Illumina	30001517
SRR7280908	PRJNA475246	USA	90	3	1-6M	Illumina	30001517
SRR7280913	PRJNA475246	USA	90	3	1-6M	Illumina	30001517
SRR7280915	PRJNA475246	USA	90	3	1-6M	Illumina	30001517
SRR7280928	PRJNA475246	USA	90	3	1-6M	Illumina	30001517
SRR7280934	PRJNA475246	USA	90	3	1-6M	Illumina	30001517
SRR7280937	PRJNA475246	USA	90	3	1-6M	Illumina	30001517
SRR7280941	PRJNA475246	USA	90	3	1-6M	Illumina	30001517
SRR7280948	PRJNA475246	USA	90	3	1-6M	Illumina	30001517
SRR7280952	PRJNA475246	USA	90	3	1-6M	Illumina	30001517
SRR7280955	PRJNA475246	USA	90	3	1-6M	Illumina	30001517
SRR7280960	PRJNA475246	USA	90	3	1-6M	Illumina	30001517
SRR7280962	PRJNA475246	USA	90	3	1-6M	Illumina	30001517
SRR7280969	PRJNA475246	USA	90	3	1-6M	Illumina	30001517
SRR7280972	PRJNA475246	USA	90	3	1-6M	Illumina	30001517
SRR7280976	PRJNA475246	USA	90	3	1-6M	Illumina	30001517
SRR7280979	PRJNA475246	USA	90	3	1-6M	Illumina	30001517
SRR7280980	PRJNA475246	USA	90	3	1-6M	Illumina	30001517
SRR7280987	PRJNA475246	USA	90	3	1-6M	Illumina	30001517
SRR7280988	PRJNA475246	USA	90	3	1-6M	Illumina	30001517
SRR7280994	PRJNA475246	USA	90	3	1-6M	Illumina	30001517
SRR7281016	PRJNA475246	USA	90	3	1-6M	Illumina	30001517
SRR7281017	PRJNA475246	USA	90	3	1-6M	Illumina	30001517
SRR7281023	PRJNA475246	USA	90	3	1-6M	Illumina	30001517
SRR7281026	PRJNA475246	USA	90	3	1-6M	Illumina	30001517
SRR7281034	PRJNA475246	USA	90	3	1-6M	Illumina	30001517
SRR7281035	PRJNA475246	USA	90	3	1-6M	Illumina	30001517
SRR7281039	PRJNA475246	USA	90	3	1-6M	Illumina	30001517
SRR7281049	PRJNA475246	USA	90	3	1-6M	Illumina	30001517
SRR7281052	PRJNA475246	USA	90	3	1-6M	Illumina	30001517
SRR7281064	PRJNA475246	USA	90	3	1-6M	Illumina	30001517
SRR7281068	PRJNA475246	USA	90	3	1-6M	Illumina	30001517
SRR7281071	PRJNA475246	USA	90	3	1-6M	Illumina	30001517
SRR7281076	PRJNA475246	USA	90	3	1-6M	Illumina	30001517
SRR9061432	PRJNA542703	USA	45	1.5	1-6M	Illumina	34278055
SRR9061434	PRJNA542703	USA	45	1.5	1-6M	Illumina	34278055
SRR9061436	PRJNA542703	USA	45	1.5	1-6M	Illumina	34278055
SRR9061438	PRJNA542703	USA	45	1.5	1-6M	Illumina	34278055
SRR9061440	PRJNA542703	USA	45	1.5	1-6M	Illumina	34278055
SRR9061449	PRJNA542703	USA	45	1.5	1-6M	Illumina	34278055
SRR9061451	PRJNA542703	USA	45	1.5	1-6M	Illumina	34278055
SRR9061453	PRJNA542703	USA	45	1.5	1-6M	Illumina	34278055
SRR9061457	PRJNA542703	USA	45	1.5	1-6M	Illumina	34278055
SRR9061430	PRJNA542703	USA	46	1.53333	1-6M	Illumina	34278055
SRR9061442	PRJNA542703	USA	46	1.53333	1-6M	Illumina	34278055
SRR9061444	PRJNA542703	USA	46	1.53333	1-6M	Illumina	34278055
SRR9061446	PRJNA542703	USA	46	1.53333	1-6M	Illumina	34278055
SRR9061455	PRJNA542703	USA	46	1.53333	1-6M	Illumina	34278055
ERR3277223	PRJEB32135	Canada	90	3	1-6M	Illumina	25405552
ERR3277253	PRJEB32135	Canada	90	3	1-6M	Illumina	25405552
ERR3277261	PRJEB32135	Canada	90	3	1-6M	Illumina	25405552
ERR3277266	PRJEB32135	Canada	90	3	1-6M	Illumina	25405552
ERR3277275	PRJEB32135	Canada	90	3	1-6M	Illumina	25405552
ERR3277282	PRJEB32135	Canada	90	3	1-6M	Illumina	25405552
ERR3277299	PRJEB32135	Canada	90	3	1-6M	Illumina	25405552
ERR3277300	PRJEB32135	Canada	90	3	1-6M	Illumina	25405552
ERR3277303	PRJEB32135	Canada	90	3	1-6M	Illumina	25405552
ERR3277305	PRJEB32135	Canada	90	3	1-6M	Illumina	25405552
ERR3277328	PRJEB32135	Canada	90	3	1-6M	Illumina	25405552
ERR3277330	PRJEB32135	Canada	90	3	1-6M	Illumina	25405552
ERR3277336	PRJEB32135	Canada	90	3	1-6M	Illumina	25405552
ERR3277338	PRJEB32135	Canada	90	3	1-6M	Illumina	25405552
ERR3277340	PRJEB32135	Canada	90	3	1-6M	Illumina	25405552
ERR3277345	PRJEB32135	Canada	90	3	1-6M	Illumina	25405552
ERR3277346	PRJEB32135	Canada	90	3	1-6M	Illumina	25405552
ERR3277347	PRJEB32135	Canada	90	3	1-6M	Illumina	25405552
ERR3277348	PRJEB32135	Canada	90	3	1-6M	Illumina	25405552
ERR3277351	PRJEB32135	Canada	90	3	1-6M	Illumina	25405552
ERR3277352	PRJEB32135	Canada	90	3	1-6M	Illumina	25405552
ERR3277354	PRJEB32135	Canada	90	3	1-6M	Illumina	25405552
ERR3277358	PRJEB32135	Canada	90	3	1-6M	Illumina	25405552
ERR3277363	PRJEB32135	Canada	90	3	1-6M	Illumina	25405552
ERR3277368	PRJEB32135	Canada	90	3	1-6M	Illumina	25405552
ERR3277369	PRJEB32135	Canada	90	3	1-6M	Illumina	25405552
ERR3277371	PRJEB32135	Canada	90	3	1-6M	Illumina	25405552
ERR3277216	PRJEB32135	Canada	360	12	6-12M	Illumina	25405552
ERR3277217	PRJEB32135	Canada	360	12	6-12M	Illumina	25405552
ERR3277220	PRJEB32135	Canada	360	12	6-12M	Illumina	25405552
ERR3277225	PRJEB32135	Canada	360	12	6-12M	Illumina	25405552
ERR3277251	PRJEB32135	Canada	360	12	6-12M	Illumina	25405552
ERR3277252	PRJEB32135	Canada	360	12	6-12M	Illumina	25405552
ERR3277254	PRJEB32135	Canada	360	12	6-12M	Illumina	25405552
ERR3277263	PRJEB32135	Canada	360	12	6-12M	Illumina	25405552
ERR3277273	PRJEB32135	Canada	360	12	6-12M	Illumina	25405552
ERR3277277	PRJEB32135	Canada	360	12	6-12M	Illumina	25405552
ERR3277278	PRJEB32135	Canada	360	12	6-12M	Illumina	25405552
ERR3277280	PRJEB32135	Canada	360	12	6-12M	Illumina	25405552
ERR3277281	PRJEB32135	Canada	360	12	6-12M	Illumina	25405552
ERR3277283	PRJEB32135	Canada	360	12	6-12M	Illumina	25405552
ERR3277286	PRJEB32135	Canada	360	12	6-12M	Illumina	25405552
ERR3277290	PRJEB32135	Canada	360	12	6-12M	Illumina	25405552
ERR3277294	PRJEB32135	Canada	360	12	6-12M	Illumina	25405552
ERR3277301	PRJEB32135	Canada	360	12	6-12M	Illumina	25405552
ERR3277302	PRJEB32135	Canada	360	12	6-12M	Illumina	25405552
ERR3277304	PRJEB32135	Canada	360	12	6-12M	Illumina	25405552
ERR3277311	PRJEB32135	Canada	360	12	6-12M	Illumina	25405552
ERR3277314	PRJEB32135	Canada	360	12	6-12M	Illumina	25405552
ERR3277315	PRJEB32135	Canada	360	12	6-12M	Illumina	25405552
ERR3277316	PRJEB32135	Canada	360	12	6-12M	Illumina	25405552
ERR3277323	PRJEB32135	Canada	360	12	6-12M	Illumina	25405552
ERR3277325	PRJEB32135	Canada	360	12	6-12M	Illumina	25405552
ERR3277327	PRJEB32135	Canada	360	12	6-12M	Illumina	25405552
ERR3277332	PRJEB32135	Canada	360	12	6-12M	Illumina	25405552
ERR3277337	PRJEB32135	Canada	360	12	6-12M	Illumina	25405552
ERR3277339	PRJEB32135	Canada	360	12	6-12M	Illumina	25405552
ERR3277341	PRJEB32135	Canada	360	12	6-12M	Illumina	25405552
ERR3277349	PRJEB32135	Canada	360	12	6-12M	Illumina	25405552
ERR3277350	PRJEB32135	Canada	360	12	6-12M	Illumina	25405552
ERR3277353	PRJEB32135	Canada	360	12	6-12M	Illumina	25405552
ERR3277356	PRJEB32135	Canada	360	12	6-12M	Illumina	25405552
ERR3277360	PRJEB32135	Canada	360	12	6-12M	Illumina	25405552
ERR3277362	PRJEB32135	Canada	360	12	6-12M	Illumina	25405552
ERR3277364	PRJEB32135	Canada	360	12	6-12M	Illumina	25405552
ERR3277367	PRJEB32135	Canada	360	12	6-12M	Illumina	25405552
ERR1449723	PRJEB12669	China	150	5	1-6M	Illumina	27583441
ERR1449724	PRJEB12669	China	150	5	1-6M	Illumina	27583441
ERR1449725	PRJEB12669	China	210	7	6-12M	Illumina	27583441
ERR1449726	PRJEB12669	China	210	7	6-12M	Illumina	27583441
ERR1449719	PRJEB12669	China	240	8	6-12M	Illumina	27583441
ERR1449720	PRJEB12669	China	240	8	6-12M	Illumina	27583441
ERR1449717	PRJEB12669	China	390	13	12-36M	Illumina	27583441
ERR1449718	PRJEB12669	China	390	13	12-36M	Illumina	27583441
ERR1449721	PRJEB12669	China	660	22	12-36M	Illumina	27583441
ERR1449722	PRJEB12669	China	660	22	12-36M	Illumina	27583441
ERR1449729	PRJEB12669	China	1080	36	12-36M	Illumina	27583441
ERR1449730	PRJEB12669	China	1080	36	12-36M	Illumina	27583441
ERR1449732	PRJEB12669	China	1080	36	12-36M	Illumina	27583441
ERR1449735	PRJEB12669	China	1080	36	12-36M	Illumina	27583441
ERR2368261	PRJEB24771	Malawi	157.8	5.26	1-6M	Illumina	26578308
ERR2367801	PRJEB24771	Malawi	163.5	5.45	1-6M	Illumina	26578308
ERR2367210	PRJEB24771	Malawi	164.7	5.49	1-6M	Illumina	26578308
ERR2367288	PRJEB24771	Malawi	164.7	5.49	1-6M	Illumina	26578308
ERR2367342	PRJEB24771	Malawi	164.7	5.49	1-6M	Illumina	26578308
ERR2367348	PRJEB24771	Malawi	164.7	5.49	1-6M	Illumina	26578308
ERR2367365	PRJEB24771	Malawi	164.7	5.49	1-6M	Illumina	26578308
ERR2367370	PRJEB24771	Malawi	164.7	5.49	1-6M	Illumina	26578308
ERR2367376	PRJEB24771	Malawi	164.7	5.49	1-6M	Illumina	26578308
ERR2367382	PRJEB24771	Malawi	164.7	5.49	1-6M	Illumina	26578308
ERR2367446	PRJEB24771	Malawi	164.7	5.49	1-6M	Illumina	26578308
ERR2367452	PRJEB24771	Malawi	164.7	5.49	1-6M	Illumina	26578308
ERR2367492	PRJEB24771	Malawi	164.7	5.49	1-6M	Illumina	26578308
ERR2367545	PRJEB24771	Malawi	164.7	5.49	1-6M	Illumina	26578308
ERR2367575	PRJEB24771	Malawi	164.7	5.49	1-6M	Illumina	26578308
ERR2367581	PRJEB24771	Malawi	164.7	5.49	1-6M	Illumina	26578308
ERR2367629	PRJEB24771	Malawi	164.7	5.49	1-6M	Illumina	26578308
ERR2367843	PRJEB24771	Malawi	164.7	5.49	1-6M	Illumina	26578308
ERR2367885	PRJEB24771	Malawi	164.7	5.49	1-6M	Illumina	26578308
ERR2368547	PRJEB24771	Malawi	164.7	5.49	1-6M	Illumina	26578308
ERR2368552	PRJEB24771	Malawi	164.7	5.49	1-6M	Illumina	26578308
ERR2368556	PRJEB24771	Malawi	164.7	5.49	1-6M	Illumina	26578308
ERR2367569	PRJEB24771	Malawi	165.6	5.52	1-6M	Illumina	26578308
ERR2367623	PRJEB24771	Malawi	165.6	5.52	1-6M	Illumina	26578308
ERR2367635	PRJEB24771	Malawi	165.6	5.52	1-6M	Illumina	26578308
ERR2367689	PRJEB24771	Malawi	165.6	5.52	1-6M	Illumina	26578308
ERR2367731	PRJEB24771	Malawi	165.6	5.52	1-6M	Illumina	26578308
ERR2367932	PRJEB24771	Malawi	165.6	5.52	1-6M	Illumina	26578308
ERR2367986	PRJEB24771	Malawi	165.6	5.52	1-6M	Illumina	26578308
ERR2368015	PRJEB24771	Malawi	165.6	5.52	1-6M	Illumina	26578308
ERR2368093	PRJEB24771	Malawi	165.6	5.52	1-6M	Illumina	26578308
ERR2368148	PRJEB24771	Malawi	165.6	5.52	1-6M	Illumina	26578308
ERR2368285	PRJEB24771	Malawi	165.6	5.52	1-6M	Illumina	26578308
ERR2368438	PRJEB24771	Malawi	165.6	5.52	1-6M	Illumina	26578308
ERR2368542	PRJEB24771	Malawi	165.6	5.52	1-6M	Illumina	26578308
ERR2367175	PRJEB24771	Malawi	166.5	5.55	1-6M	Illumina	26578308
ERR2367436	PRJEB24771	Malawi	166.5	5.55	1-6M	Illumina	26578308
ERR2367599	PRJEB24771	Malawi	166.5	5.55	1-6M	Illumina	26578308
ERR2367968	PRJEB24771	Malawi	166.5	5.55	1-6M	Illumina	26578308
ERR2368075	PRJEB24771	Malawi	166.5	5.55	1-6M	Illumina	26578308
ERR2368131	PRJEB24771	Malawi	166.5	5.55	1-6M	Illumina	26578308
ERR2367222	PRJEB24771	Malawi	167.7	5.59	1-6M	Illumina	26578308
ERR2367324	PRJEB24771	Malawi	167.7	5.59	1-6M	Illumina	26578308
ERR2367336	PRJEB24771	Malawi	167.7	5.59	1-6M	Illumina	26578308
ERR2367504	PRJEB24771	Malawi	167.7	5.59	1-6M	Illumina	26578308
ERR2367737	PRJEB24771	Malawi	167.7	5.59	1-6M	Illumina	26578308
ERR2367956	PRJEB24771	Malawi	167.7	5.59	1-6M	Illumina	26578308
ERR2368004	PRJEB24771	Malawi	167.7	5.59	1-6M	Illumina	26578308
ERR2368113	PRJEB24771	Malawi	167.7	5.59	1-6M	Illumina	26578308
ERR2368297	PRJEB24771	Malawi	167.7	5.59	1-6M	Illumina	26578308
ERR2368309	PRJEB24771	Malawi	167.7	5.59	1-6M	Illumina	26578308
ERR2368444	PRJEB24771	Malawi	167.7	5.59	1-6M	Illumina	26578308
ERR2368450	PRJEB24771	Malawi	167.7	5.59	1-6M	Illumina	26578308
ERR2368482	PRJEB24771	Malawi	167.7	5.59	1-6M	Illumina	26578308
ERR2367187	PRJEB24771	Malawi	168.6	5.62	1-6M	Illumina	26578308
ERR2367228	PRJEB24771	Malawi	168.6	5.62	1-6M	Illumina	26578308
ERR2367246	PRJEB24771	Malawi	168.6	5.62	1-6M	Illumina	26578308
ERR2367282	PRJEB24771	Malawi	168.6	5.62	1-6M	Illumina	26578308
ERR2367418	PRJEB24771	Malawi	168.6	5.62	1-6M	Illumina	26578308
ERR2367463	PRJEB24771	Malawi	168.6	5.62	1-6M	Illumina	26578308
ERR2367557	PRJEB24771	Malawi	168.6	5.62	1-6M	Illumina	26578308
ERR2367671	PRJEB24771	Malawi	168.6	5.62	1-6M	Illumina	26578308
ERR2367713	PRJEB24771	Malawi	168.6	5.62	1-6M	Illumina	26578308
ERR2367807	PRJEB24771	Malawi	168.6	5.62	1-6M	Illumina	26578308
ERR2367831	PRJEB24771	Malawi	168.6	5.62	1-6M	Illumina	26578308
ERR2368010	PRJEB24771	Malawi	168.6	5.62	1-6M	Illumina	26578308
ERR2368039	PRJEB24771	Malawi	168.6	5.62	1-6M	Illumina	26578308
ERR2368303	PRJEB24771	Malawi	168.6	5.62	1-6M	Illumina	26578308
ERR2367312	PRJEB24771	Malawi	169.5	5.65	1-6M	Illumina	26578308
ERR2367442	PRJEB24771	Malawi	169.5	5.65	1-6M	Illumina	26578308
ERR2367837	PRJEB24771	Malawi	169.5	5.65	1-6M	Illumina	26578308
ERR2368045	PRJEB24771	Malawi	169.5	5.65	1-6M	Illumina	26578308
ERR2368105	PRJEB24771	Malawi	169.5	5.65	1-6M	Illumina	26578308
ERR2368172	PRJEB24771	Malawi	169.5	5.65	1-6M	Illumina	26578308
ERR2368226	PRJEB24771	Malawi	169.5	5.65	1-6M	Illumina	26578308
ERR2368255	PRJEB24771	Malawi	169.5	5.65	1-6M	Illumina	26578308
ERR2368267	PRJEB24771	Malawi	169.5	5.65	1-6M	Illumina	26578308
ERR2368273	PRJEB24771	Malawi	169.5	5.65	1-6M	Illumina	26578308
ERR2368460	PRJEB24771	Malawi	169.5	5.65	1-6M	Illumina	26578308
ERR2367306	PRJEB24771	Malawi	170.4	5.68	1-6M	Illumina	26578308
ERR2367498	PRJEB24771	Malawi	170.4	5.68	1-6M	Illumina	26578308
ERR2367539	PRJEB24771	Malawi	170.4	5.68	1-6M	Illumina	26578308
ERR2367647	PRJEB24771	Malawi	170.4	5.68	1-6M	Illumina	26578308
ERR2367760	PRJEB24771	Malawi	170.4	5.68	1-6M	Illumina	26578308
ERR2368081	PRJEB24771	Malawi	170.4	5.68	1-6M	Illumina	26578308
ERR2368517	PRJEB24771	Malawi	170.4	5.68	1-6M	Illumina	26578308
ERR2368537	PRJEB24771	Malawi	170.4	5.68	1-6M	Illumina	26578308
ERR2367181	PRJEB24771	Malawi	171.6	5.72	1-6M	Illumina	26578308
ERR2367330	PRJEB24771	Malawi	171.6	5.72	1-6M	Illumina	26578308
ERR2367430	PRJEB24771	Malawi	171.6	5.72	1-6M	Illumina	26578308
ERR2367593	PRJEB24771	Malawi	171.6	5.72	1-6M	Illumina	26578308
ERR2367707	PRJEB24771	Malawi	171.6	5.72	1-6M	Illumina	26578308
ERR2367766	PRJEB24771	Malawi	171.6	5.72	1-6M	Illumina	26578308
ERR2367962	PRJEB24771	Malawi	171.6	5.72	1-6M	Illumina	26578308
ERR2368027	PRJEB24771	Malawi	171.6	5.72	1-6M	Illumina	26578308
ERR2368063	PRJEB24771	Malawi	171.6	5.72	1-6M	Illumina	26578308
ERR2368154	PRJEB24771	Malawi	171.6	5.72	1-6M	Illumina	26578308
ERR2368214	PRJEB24771	Malawi	171.6	5.72	1-6M	Illumina	26578308
ERR2368291	PRJEB24771	Malawi	171.6	5.72	1-6M	Illumina	26578308
ERR2367653	PRJEB24771	Malawi	172.5	5.75	1-6M	Illumina	26578308
ERR2367879	PRJEB24771	Malawi	172.5	5.75	1-6M	Illumina	26578308
ERR2367926	PRJEB24771	Malawi	172.5	5.75	1-6M	Illumina	26578308
ERR2368057	PRJEB24771	Malawi	172.5	5.75	1-6M	Illumina	26578308
ERR2368202	PRJEB24771	Malawi	172.5	5.75	1-6M	Illumina	26578308
ERR2368220	PRJEB24771	Malawi	172.5	5.75	1-6M	Illumina	26578308
ERR2368466	PRJEB24771	Malawi	172.5	5.75	1-6M	Illumina	26578308
ERR2367169	PRJEB24771	Malawi	173.4	5.78	1-6M	Illumina	26578308
ERR2367294	PRJEB24771	Malawi	173.4	5.78	1-6M	Illumina	26578308
ERR2367388	PRJEB24771	Malawi	173.4	5.78	1-6M	Illumina	26578308
ERR2367424	PRJEB24771	Malawi	173.4	5.78	1-6M	Illumina	26578308
ERR2367480	PRJEB24771	Malawi	173.4	5.78	1-6M	Illumina	26578308
ERR2367719	PRJEB24771	Malawi	173.4	5.78	1-6M	Illumina	26578308
ERR2367743	PRJEB24771	Malawi	173.4	5.78	1-6M	Illumina	26578308
ERR2367748	PRJEB24771	Malawi	173.4	5.78	1-6M	Illumina	26578308
ERR2367778	PRJEB24771	Malawi	173.4	5.78	1-6M	Illumina	26578308
ERR2367849	PRJEB24771	Malawi	173.4	5.78	1-6M	Illumina	26578308
ERR2368087	PRJEB24771	Malawi	173.4	5.78	1-6M	Illumina	26578308
ERR2368125	PRJEB24771	Malawi	173.4	5.78	1-6M	Illumina	26578308
ERR2368184	PRJEB24771	Malawi	173.4	5.78	1-6M	Illumina	26578308
ERR2368381	PRJEB24771	Malawi	173.4	5.78	1-6M	Illumina	26578308
ERR2368455	PRJEB24771	Malawi	173.4	5.78	1-6M	Illumina	26578308
ERR2368532	PRJEB24771	Malawi	173.4	5.78	1-6M	Illumina	26578308
ERR2367252	PRJEB24771	Malawi	174.6	5.82	1-6M	Illumina	26578308
ERR2367270	PRJEB24771	Malawi	174.6	5.82	1-6M	Illumina	26578308
ERR2367353	PRJEB24771	Malawi	174.6	5.82	1-6M	Illumina	26578308
ERR2367475	PRJEB24771	Malawi	174.6	5.82	1-6M	Illumina	26578308
ERR2367486	PRJEB24771	Malawi	174.6	5.82	1-6M	Illumina	26578308
ERR2367510	PRJEB24771	Malawi	174.6	5.82	1-6M	Illumina	26578308
ERR2367659	PRJEB24771	Malawi	174.6	5.82	1-6M	Illumina	26578308
ERR2367819	PRJEB24771	Malawi	174.6	5.82	1-6M	Illumina	26578308
ERR2367896	PRJEB24771	Malawi	174.6	5.82	1-6M	Illumina	26578308
ERR2367908	PRJEB24771	Malawi	174.6	5.82	1-6M	Illumina	26578308
ERR2367204	PRJEB24771	Malawi	175.5	5.85	1-6M	Illumina	26578308
ERR2367533	PRJEB24771	Malawi	175.5	5.85	1-6M	Illumina	26578308
ERR2367605	PRJEB24771	Malawi	175.5	5.85	1-6M	Illumina	26578308
ERR2367677	PRJEB24771	Malawi	175.5	5.85	1-6M	Illumina	26578308
ERR2367950	PRJEB24771	Malawi	175.5	5.85	1-6M	Illumina	26578308
ERR2367998	PRJEB24771	Malawi	175.5	5.85	1-6M	Illumina	26578308
ERR2368243	PRJEB24771	Malawi	175.5	5.85	1-6M	Illumina	26578308
ERR2368340	PRJEB24771	Malawi	175.5	5.85	1-6M	Illumina	26578308
ERR2368492	PRJEB24771	Malawi	175.5	5.85	1-6M	Illumina	26578308
ERR2367240	PRJEB24771	Malawi	176.4	5.88	1-6M	Illumina	26578308
ERR2367276	PRJEB24771	Malawi	176.4	5.88	1-6M	Illumina	26578308
ERR2367318	PRJEB24771	Malawi	176.4	5.88	1-6M	Illumina	26578308
ERR2367587	PRJEB24771	Malawi	176.4	5.88	1-6M	Illumina	26578308
ERR2367683	PRJEB24771	Malawi	176.4	5.88	1-6M	Illumina	26578308
ERR2367701	PRJEB24771	Malawi	176.4	5.88	1-6M	Illumina	26578308
ERR2367754	PRJEB24771	Malawi	176.4	5.88	1-6M	Illumina	26578308
ERR2367855	PRJEB24771	Malawi	176.4	5.88	1-6M	Illumina	26578308
ERR2367914	PRJEB24771	Malawi	176.4	5.88	1-6M	Illumina	26578308
ERR2367920	PRJEB24771	Malawi	176.4	5.88	1-6M	Illumina	26578308
ERR2368021	PRJEB24771	Malawi	176.4	5.88	1-6M	Illumina	26578308
ERR2368099	PRJEB24771	Malawi	176.4	5.88	1-6M	Illumina	26578308
ERR2368111	PRJEB24771	Malawi	176.4	5.88	1-6M	Illumina	26578308
ERR2368119	PRJEB24771	Malawi	176.4	5.88	1-6M	Illumina	26578308
ERR2368143	PRJEB24771	Malawi	176.4	5.88	1-6M	Illumina	26578308
ERR2368208	PRJEB24771	Malawi	176.4	5.88	1-6M	Illumina	26578308
ERR2368375	PRJEB24771	Malawi	176.4	5.88	1-6M	Illumina	26578308
ERR2368522	PRJEB24771	Malawi	176.4	5.88	1-6M	Illumina	26578308
ERR2368527	PRJEB24771	Malawi	176.4	5.88	1-6M	Illumina	26578308
ERR2367611	PRJEB24771	Malawi	177.3	5.91	1-6M	Illumina	26578308
ERR2367617	PRJEB24771	Malawi	177.3	5.91	1-6M	Illumina	26578308
ERR2367772	PRJEB24771	Malawi	177.3	5.91	1-6M	Illumina	26578308
ERR2367784	PRJEB24771	Malawi	177.3	5.91	1-6M	Illumina	26578308
ERR2367813	PRJEB24771	Malawi	177.3	5.91	1-6M	Illumina	26578308
ERR2367873	PRJEB24771	Malawi	177.3	5.91	1-6M	Illumina	26578308
ERR2367992	PRJEB24771	Malawi	177.3	5.91	1-6M	Illumina	26578308
ERR2368069	PRJEB24771	Malawi	177.3	5.91	1-6M	Illumina	26578308
ERR2368160	PRJEB24771	Malawi	177.3	5.91	1-6M	Illumina	26578308
ERR2367300	PRJEB24771	Malawi	178.5	5.95	1-6M	Illumina	26578308
ERR2367400	PRJEB24771	Malawi	178.5	5.95	1-6M	Illumina	26578308
ERR2367527	PRJEB24771	Malawi	178.5	5.95	1-6M	Illumina	26578308
ERR2368190	PRJEB24771	Malawi	178.5	5.95	1-6M	Illumina	26578308
ERR2368351	PRJEB24771	Malawi	178.5	5.95	1-6M	Illumina	26578308
ERR2368387	PRJEB24771	Malawi	178.5	5.95	1-6M	Illumina	26578308
ERR2368393	PRJEB24771	Malawi	178.5	5.95	1-6M	Illumina	26578308
ERR2368420	PRJEB24771	Malawi	178.5	5.95	1-6M	Illumina	26578308
ERR2368432	PRJEB24771	Malawi	178.5	5.95	1-6M	Illumina	26578308
ERR2367192	PRJEB24771	Malawi	179.4	5.98	1-6M	Illumina	26578308
ERR2367725	PRJEB24771	Malawi	179.4	5.98	1-6M	Illumina	26578308
ERR2368426	PRJEB24771	Malawi	179.4	5.98	1-6M	Illumina	26578308
ERR2368512	PRJEB24771	Malawi	179.4	5.98	1-6M	Illumina	26578308
ERR2367938	PRJEB24771	Malawi	180.3	6.01	6-12M	Illumina	26578308
ERR2368507	PRJEB24771	Malawi	180.3	6.01	6-12M	Illumina	26578308
ERR2367394	PRJEB24771	Malawi	181.5	6.05	6-12M	Illumina	26578308
ERR2367469	PRJEB24771	Malawi	181.5	6.05	6-12M	Illumina	26578308
ERR2368249	PRJEB24771	Malawi	181.5	6.05	6-12M	Illumina	26578308
ERR2368356	PRJEB24771	Malawi	181.5	6.05	6-12M	Illumina	26578308
ERR2367516	PRJEB24771	Malawi	182.4	6.08	6-12M	Illumina	26578308
ERR2367695	PRJEB24771	Malawi	182.4	6.08	6-12M	Illumina	26578308
ERR2368316	PRJEB24771	Malawi	182.4	6.08	6-12M	Illumina	26578308
ERR2368279	PRJEB24771	Malawi	183.3	6.11	6-12M	Illumina	26578308
ERR2368497	PRJEB24771	Malawi	183.3	6.11	6-12M	Illumina	26578308
ERR2367264	PRJEB24771	Malawi	184.2	6.14	6-12M	Illumina	26578308
ERR2368334	PRJEB24771	Malawi	184.2	6.14	6-12M	Illumina	26578308
ERR2368369	PRJEB24771	Malawi	184.2	6.14	6-12M	Illumina	26578308
ERR2367258	PRJEB24771	Malawi	185.4	6.18	6-12M	Illumina	26578308
ERR2367641	PRJEB24771	Malawi	185.4	6.18	6-12M	Illumina	26578308
ERR2368345	PRJEB24771	Malawi	185.4	6.18	6-12M	Illumina	26578308
ERR2367359	PRJEB24771	Malawi	186.3	6.21	6-12M	Illumina	26578308
ERR2367944	PRJEB24771	Malawi	186.3	6.21	6-12M	Illumina	26578308
ERR2367980	PRJEB24771	Malawi	186.3	6.21	6-12M	Illumina	26578308
ERR2368232	PRJEB24771	Malawi	186.3	6.21	6-12M	Illumina	26578308
ERR2368322	PRJEB24771	Malawi	186.3	6.21	6-12M	Illumina	26578308
ERR2367198	PRJEB24771	Malawi	187.2	6.24	6-12M	Illumina	26578308
ERR2367974	PRJEB24771	Malawi	187.2	6.24	6-12M	Illumina	26578308
ERR2368137	PRJEB24771	Malawi	187.2	6.24	6-12M	Illumina	26578308
ERR2368487	PRJEB24771	Malawi	187.2	6.24	6-12M	Illumina	26578308
ERR2367234	PRJEB24771	Malawi	188.4	6.28	6-12M	Illumina	26578308
ERR2367563	PRJEB24771	Malawi	188.4	6.28	6-12M	Illumina	26578308
ERR2367825	PRJEB24771	Malawi	188.4	6.28	6-12M	Illumina	26578308
ERR2368166	PRJEB24771	Malawi	188.4	6.28	6-12M	Illumina	26578308
ERR2368328	PRJEB24771	Malawi	188.4	6.28	6-12M	Illumina	26578308
ERR2368363	PRJEB24771	Malawi	188.4	6.28	6-12M	Illumina	26578308
ERR2368477	PRJEB24771	Malawi	188.4	6.28	6-12M	Illumina	26578308
ERR2368502	PRJEB24771	Malawi	188.4	6.28	6-12M	Illumina	26578308
ERR2367216	PRJEB24771	Malawi	189.3	6.31	6-12M	Illumina	26578308
ERR2367406	PRJEB24771	Malawi	189.3	6.31	6-12M	Illumina	26578308
ERR2367665	PRJEB24771	Malawi	189.3	6.31	6-12M	Illumina	26578308
ERR2368051	PRJEB24771	Malawi	189.3	6.31	6-12M	Illumina	26578308
ERR2368196	PRJEB24771	Malawi	189.3	6.31	6-12M	Illumina	26578308
ERR2367458	PRJEB24771	Malawi	190.2	6.34	6-12M	Illumina	26578308
ERR2367891	PRJEB24771	Malawi	190.2	6.34	6-12M	Illumina	26578308
ERR2367902	PRJEB24771	Malawi	190.2	6.34	6-12M	Illumina	26578308
ERR2368238	PRJEB24771	Malawi	190.2	6.34	6-12M	Illumina	26578308
ERR2367861	PRJEB24771	Malawi	191.1	6.37	6-12M	Illumina	26578308
ERR2367867	PRJEB24771	Malawi	191.1	6.37	6-12M	Illumina	26578308
ERR2368472	PRJEB24771	Malawi	192.3	6.41	6-12M	Illumina	26578308
ERR2367522	PRJEB24771	Malawi	193.2	6.44	6-12M	Illumina	26578308
ERR2368399	PRJEB24771	Malawi	693.9	23.13	12-36M	Illumina	26578308
ERR2368417	PRJEB24771	Malawi	701.7	23.39	12-36M	Illumina	26578308
ERR2368405	PRJEB24771	Malawi	702.9	23.43	12-36M	Illumina	26578308
ERR2368411	PRJEB24771	Malawi	702.9	23.43	12-36M	Illumina	26578308
SRR8942343	PRJNA322188	USA	43.6	1.45333	1-6M	Illumina	28112736
SRR8942351	PRJNA322188	USA	43.6	1.45333	1-6M	Illumina	28112736
SRR8942354	PRJNA322188	USA	43.6	1.45333	1-6M	Illumina	28112736
SRR8942358	PRJNA322188	USA	43.6	1.45333	1-6M	Illumina	28112736
SRR8942364	PRJNA322188	USA	43.6	1.45333	1-6M	Illumina	28112736
SRR8942370	PRJNA322188	USA	43.6	1.45333	1-6M	Illumina	28112736
SRR8942373	PRJNA322188	USA	43.6	1.45333	1-6M	Illumina	28112736
SRR8942377	PRJNA322188	USA	43.6	1.45333	1-6M	Illumina	28112736
SRR8942384	PRJNA322188	USA	43.6	1.45333	1-6M	Illumina	28112736
SRR8942385	PRJNA322188	USA	43.6	1.45333	1-6M	Illumina	28112736
SRR8942389	PRJNA322188	USA	43.6	1.45333	1-6M	Illumina	28112736
SRR8942391	PRJNA322188	USA	43.6	1.45333	1-6M	Illumina	28112736
SRR8942392	PRJNA322188	USA	43.6	1.45333	1-6M	Illumina	28112736
SRR8942393	PRJNA322188	USA	43.6	1.45333	1-6M	Illumina	28112736
SRR8942395	PRJNA322188	USA	43.6	1.45333	1-6M	Illumina	28112736
SRR8942396	PRJNA322188	USA	43.6	1.45333	1-6M	Illumina	28112736
SRR8942397	PRJNA322188	USA	43.6	1.45333	1-6M	Illumina	28112736
SRR8942399	PRJNA322188	USA	43.6	1.45333	1-6M	Illumina	28112736
SRR8942400	PRJNA322188	USA	43.6	1.45333	1-6M	Illumina	28112736
SRR8942402	PRJNA322188	USA	43.6	1.45333	1-6M	Illumina	28112736
SRR8942406	PRJNA322188	USA	43.6	1.45333	1-6M	Illumina	28112736
SRR8942410	PRJNA322188	USA	43.6	1.45333	1-6M	Illumina	28112736
SRR8942411	PRJNA322188	USA	43.6	1.45333	1-6M	Illumina	28112736
SRR8942414	PRJNA322188	USA	43.6	1.45333	1-6M	Illumina	28112736
SRR8942416	PRJNA322188	USA	43.6	1.45333	1-6M	Illumina	28112736
SRR8942417	PRJNA322188	USA	43.6	1.45333	1-6M	Illumina	28112736
SRR8942418	PRJNA322188	USA	43.6	1.45333	1-6M	Illumina	28112736
SRR8942421	PRJNA322188	USA	43.6	1.45333	1-6M	Illumina	28112736
SRR8942427	PRJNA322188	USA	43.6	1.45333	1-6M	Illumina	28112736
SRR8942429	PRJNA322188	USA	43.6	1.45333	1-6M	Illumina	28112736
SRR8942430	PRJNA322188	USA	43.6	1.45333	1-6M	Illumina	28112736
SRR8942431	PRJNA322188	USA	43.6	1.45333	1-6M	Illumina	28112736
SRR5273888	PRJNA352475	Italy	120	4	1-6M	Illumina	30001516
SRR5273901	PRJNA352475	Italy	120	4	1-6M	Illumina	30001516
SRR5273917	PRJNA352475	Italy	120	4	1-6M	Illumina	30001516
SRR5273956	PRJNA352475	Italy	120	4	1-6M	Illumina	30001516
SRR5273963	PRJNA352475	Italy	120	4	1-6M	Illumina	30001516
SRR5273989	PRJNA352475	Italy	120	4	1-6M	Illumina	30001516
SRR5273997	PRJNA352475	Italy	120	4	1-6M	Illumina	30001516
SRR5274006	PRJNA352475	Italy	120	4	1-6M	Illumina	30001516
SRR5274014	PRJNA352475	Italy	120	4	1-6M	Illumina	30001516
SRR5274034	PRJNA352475	Italy	120	4	1-6M	Illumina	30001516
SRR5274043	PRJNA352475	Italy	120	4	1-6M	Illumina	30001516
SRR5274049	PRJNA352475	Italy	120	4	1-6M	Illumina	30001516
SRR5274059	PRJNA352475	Italy	120	4	1-6M	Illumina	30001516
SRR5274068	PRJNA352475	Italy	120	4	1-6M	Illumina	30001516
SRR7587316	PRJNA422569	Italy	365	12.1667	6-12M	Illumina	30126456
SRR7587317	PRJNA422569	Italy	730	24.3333	12-36M	Illumina	30126456
SRR7587318	PRJNA422569	Italy	1095	36.5	12-36M	Illumina	30126456
SRR7217814	PRJNA473126	USA	191	6.36667	6-12M	Illumina	30374198
SRR7217860	PRJNA473126	USA	195	6.5	6-12M	Illumina	30374198
SRR7217512	PRJNA473126	USA	196	6.53333	6-12M	Illumina	30374198
SRR7217838	PRJNA473126	USA	198	6.6	6-12M	Illumina	30374198
SRR7217848	PRJNA473126	USA	212	7.06667	6-12M	Illumina	30374198
SRR7217521	PRJNA473126	USA	213	7.1	6-12M	Illumina	30374198
SRR7217565	PRJNA473126	USA	213	7.1	6-12M	Illumina	30374198
SRR7217896	PRJNA473126	USA	215	7.16667	6-12M	Illumina	30374198
SRR7217527	PRJNA473126	USA	218	7.26667	6-12M	Illumina	30374198
SRR7217532	PRJNA473126	USA	218	7.26667	6-12M	Illumina	30374198
SRR7217762	PRJNA473126	USA	219	7.3	6-12M	Illumina	30374198
SRR7217543	PRJNA473126	USA	222	7.4	6-12M	Illumina	30374198
SRR7217869	PRJNA473126	USA	222	7.4	6-12M	Illumina	30374198
SRR7217541	PRJNA473126	USA	224	7.46667	6-12M	Illumina	30374198
SRR7217654	PRJNA473126	USA	224	7.46667	6-12M	Illumina	30374198
SRR7217911	PRJNA473126	USA	227	7.56667	6-12M	Illumina	30374198
SRR7217591	PRJNA473126	USA	229	7.63333	6-12M	Illumina	30374198
SRR7217582	PRJNA473126	USA	230	7.66667	6-12M	Illumina	30374198
SRR7217661	PRJNA473126	USA	230	7.66667	6-12M	Illumina	30374198
SRR7217671	PRJNA473126	USA	230	7.66667	6-12M	Illumina	30374198
SRR7217913	PRJNA473126	USA	230	7.66667	6-12M	Illumina	30374198
SRR7217596	PRJNA473126	USA	231	7.7	6-12M	Illumina	30374198
SRR7217732	PRJNA473126	USA	231	7.7	6-12M	Illumina	30374198
SRR7217745	PRJNA473126	USA	232	7.73333	6-12M	Illumina	30374198
SRR7217753	PRJNA473126	USA	232	7.73333	6-12M	Illumina	30374198
SRR7217509	PRJNA473126	USA	233	7.76667	6-12M	Illumina	30374198
SRR7217600	PRJNA473126	USA	233	7.76667	6-12M	Illumina	30374198
SRR7217632	PRJNA473126	USA	233	7.76667	6-12M	Illumina	30374198
SRR7217890	PRJNA473126	USA	233	7.76667	6-12M	Illumina	30374198
SRR7217843	PRJNA473126	USA	235	7.83333	6-12M	Illumina	30374198
SRR7217486	PRJNA473126	USA	243	8.1	6-12M	Illumina	30374198
SRR7217780	PRJNA473126	USA	243	8.1	6-12M	Illumina	30374198
SRR7217701	PRJNA473126	USA	244	8.13333	6-12M	Illumina	30374198
SRR7217723	PRJNA473126	USA	244	8.13333	6-12M	Illumina	30374198
SRR7217829	PRJNA473126	USA	244	8.13333	6-12M	Illumina	30374198
SRR7217788	PRJNA473126	USA	246	8.2	6-12M	Illumina	30374198
SRR7217819	PRJNA473126	USA	246	8.2	6-12M	Illumina	30374198
SRR7217853	PRJNA473126	USA	246	8.2	6-12M	Illumina	30374198
SRR7217887	PRJNA473126	USA	246	8.2	6-12M	Illumina	30374198
SRR7217544	PRJNA473126	USA	247	8.23333	6-12M	Illumina	30374198
SRR7217610	PRJNA473126	USA	247	8.23333	6-12M	Illumina	30374198
SRR7217644	PRJNA473126	USA	247	8.23333	6-12M	Illumina	30374198
SRR7217696	PRJNA473126	USA	248	8.26667	6-12M	Illumina	30374198
SRR7217698	PRJNA473126	USA	248	8.26667	6-12M	Illumina	30374198
SRR7217574	PRJNA473126	USA	249	8.3	6-12M	Illumina	30374198
SRR7217708	PRJNA473126	USA	249	8.3	6-12M	Illumina	30374198
SRR7217769	PRJNA473126	USA	249	8.3	6-12M	Illumina	30374198
SRR7217646	PRJNA473126	USA	250	8.33333	6-12M	Illumina	30374198
SRR7217653	PRJNA473126	USA	250	8.33333	6-12M	Illumina	30374198
SRR7217668	PRJNA473126	USA	250	8.33333	6-12M	Illumina	30374198
SRR7217744	PRJNA473126	USA	250	8.33333	6-12M	Illumina	30374198
SRR7217795	PRJNA473126	USA	250	8.33333	6-12M	Illumina	30374198
SRR7217476	PRJNA473126	USA	251	8.36667	6-12M	Illumina	30374198
SRR7217806	PRJNA473126	USA	252	8.4	6-12M	Illumina	30374198
SRR7217686	PRJNA473126	USA	254	8.46667	6-12M	Illumina	30374198
SRR7217798	PRJNA473126	USA	254	8.46667	6-12M	Illumina	30374198
SRR7217787	PRJNA473126	USA	262	8.73333	6-12M	Illumina	30374198
SRR9330621	PRJNA549787	South Africa	35	1.16667	1-6M	Illumina	31832638
SRR9330636	PRJNA549787	South Africa	40	1.33333	1-6M	Illumina	31832638
SRR9330511	PRJNA549787	South Africa	42	1.4	1-6M	Illumina	31832638
SRR9330514	PRJNA549787	South Africa	42	1.4	1-6M	Illumina	31832638
SRR9330542	PRJNA549787	South Africa	42	1.4	1-6M	Illumina	31832638
SRR9330550	PRJNA549787	South Africa	42	1.4	1-6M	Illumina	31832638
SRR9330556	PRJNA549787	South Africa	42	1.4	1-6M	Illumina	31832638
SRR9330615	PRJNA549787	South Africa	42	1.4	1-6M	Illumina	31832638
SRR9330632	PRJNA549787	South Africa	42	1.4	1-6M	Illumina	31832638
SRR9330635	PRJNA549787	South Africa	43	1.43333	1-6M	Illumina	31832638
SRR9330638	PRJNA549787	South Africa	43	1.43333	1-6M	Illumina	31832638
SRR9330497	PRJNA549787	South Africa	44	1.46667	1-6M	Illumina	31832638
SRR9330519	PRJNA549787	South Africa	44	1.46667	1-6M	Illumina	31832638
SRR9330530	PRJNA549787	South Africa	44	1.46667	1-6M	Illumina	31832638
SRR9330533	PRJNA549787	South Africa	44	1.46667	1-6M	Illumina	31832638
SRR9330624	PRJNA549787	South Africa	44	1.46667	1-6M	Illumina	31832638
SRR9330527	PRJNA549787	South Africa	45	1.5	1-6M	Illumina	31832638
SRR9330625	PRJNA549787	South Africa	47	1.56667	1-6M	Illumina	31832638
SRR9330507	PRJNA549787	South Africa	50	1.66667	1-6M	Illumina	31832638
SRR9330509	PRJNA549787	South Africa	53	1.76667	1-6M	Illumina	31832638
SRR9330571	PRJNA549787	South Africa	79	2.63333	1-6M	Illumina	31832638
SRR9330562	PRJNA549787	South Africa	81	2.7	1-6M	Illumina	31832638
SRR9330628	PRJNA549787	South Africa	103	3.43333	1-6M	Illumina	31832638
SRR9330642	PRJNA549787	South Africa	125	4.16667	1-6M	Illumina	31832638
SRR9330633	PRJNA549787	South Africa	126	4.2	1-6M	Illumina	31832638
SRR9330637	PRJNA549787	South Africa	126	4.2	1-6M	Illumina	31832638
SRR9330644	PRJNA549787	South Africa	126	4.2	1-6M	Illumina	31832638
SRR9330570	PRJNA549787	South Africa	129	4.3	1-6M	Illumina	31832638
SRR9330634	PRJNA549787	South Africa	130	4.33333	1-6M	Illumina	31832638
SRR9330529	PRJNA549787	South Africa	131	4.36667	1-6M	Illumina	31832638
SRR9330532	PRJNA549787	South Africa	131	4.36667	1-6M	Illumina	31832638
SRR9330623	PRJNA549787	South Africa	131	4.36667	1-6M	Illumina	31832638
SRR9330614	PRJNA549787	South Africa	135	4.5	1-6M	Illumina	31832638
SRR9330541	PRJNA549787	South Africa	136	4.53333	1-6M	Illumina	31832638
SRR9330650	PRJNA549787	South Africa	136	4.53333	1-6M	Illumina	31832638
SRR9330547	PRJNA549787	South Africa	137	4.56667	1-6M	Illumina	31832638
SRR9330500	PRJNA549787	South Africa	138	4.6	1-6M	Illumina	31832638
SRR9330554	PRJNA549787	South Africa	138	4.6	1-6M	Illumina	31832638
SRR9330561	PRJNA549787	South Africa	138	4.6	1-6M	Illumina	31832638
SRR9330557	PRJNA549787	South Africa	140	4.66667	1-6M	Illumina	31832638
SRR9330508	PRJNA549787	South Africa	143	4.76667	1-6M	Illumina	31832638
SRR9330510	PRJNA549787	South Africa	144	4.8	1-6M	Illumina	31832638
SRR9330646	PRJNA549787	South Africa	180	6	6-12M	Illumina	31832638
SRR9330555	PRJNA549787	South Africa	181	6.03333	6-12M	Illumina	31832638
SRR9330645	PRJNA549787	South Africa	182	6.06667	6-12M	Illumina	31832638
SRR9330537	PRJNA549787	South Africa	184	6.13333	6-12M	Illumina	31832638
SRR9330531	PRJNA549787	South Africa	185	6.16667	6-12M	Illumina	31832638
SRR9330565	PRJNA549787	South Africa	185	6.16667	6-12M	Illumina	31832638
SRR9330498	PRJNA549787	South Africa	186	6.2	6-12M	Illumina	31832638
SRR9330563	PRJNA549787	South Africa	187	6.23333	6-12M	Illumina	31832638
SRR9330627	PRJNA549787	South Africa	187	6.23333	6-12M	Illumina	31832638
SRR9330651	PRJNA549787	South Africa	194	6.46667	6-12M	Illumina	31832638
SRR9330548	PRJNA549787	South Africa	196	6.53333	6-12M	Illumina	31832638
SRR9330639	PRJNA549787	South Africa	205	6.83333	6-12M	Illumina	31832638
SRR9330528	PRJNA549787	South Africa	209	6.96667	6-12M	Illumina	31832638
SRR9330626	PRJNA549787	South Africa	213	7.1	6-12M	Illumina	31832638
SRR8652801	PRJNA524703	Urban United States cohort of African American infants	120	4	1-6M	Illumina	32461640
SRR8652812	PRJNA524703	Urban United States cohort of African American infants	120	4	1-6M	Illumina	32461640
SRR8652813	PRJNA524703	Urban United States cohort of African American infants	120	4	1-6M	Illumina	32461640
SRR8652814	PRJNA524703	Urban United States cohort of African American infants	120	4	1-6M	Illumina	32461640
SRR8652815	PRJNA524703	Urban United States cohort of African American infants	120	4	1-6M	Illumina	32461640
SRR8652816	PRJNA524703	Urban United States cohort of African American infants	120	4	1-6M	Illumina	32461640
SRR8652817	PRJNA524703	Urban United States cohort of African American infants	120	4	1-6M	Illumina	32461640
SRR8652818	PRJNA524703	Urban United States cohort of African American infants	120	4	1-6M	Illumina	32461640
SRR8652819	PRJNA524703	Urban United States cohort of African American infants	120	4	1-6M	Illumina	32461640
SRR8652820	PRJNA524703	Urban United States cohort of African American infants	120	4	1-6M	Illumina	32461640
SRR8652821	PRJNA524703	Urban United States cohort of African American infants	120	4	1-6M	Illumina	32461640
SRR8652822	PRJNA524703	Urban United States cohort of African American infants	120	4	1-6M	Illumina	32461640
SRR8652823	PRJNA524703	Urban United States cohort of African American infants	120	4	1-6M	Illumina	32461640
SRR8652834	PRJNA524703	Urban United States cohort of African American infants	120	4	1-6M	Illumina	32461640
SRR8652835	PRJNA524703	Urban United States cohort of African American infants	120	4	1-6M	Illumina	32461640
SRR8652836	PRJNA524703	Urban United States cohort of African American infants	120	4	1-6M	Illumina	32461640
SRR8652837	PRJNA524703	Urban United States cohort of African American infants	120	4	1-6M	Illumina	32461640
SRR8652838	PRJNA524703	Urban United States cohort of African American infants	120	4	1-6M	Illumina	32461640
SRR8652841	PRJNA524703	Urban United States cohort of African American infants	120	4	1-6M	Illumina	32461640
SRR8652842	PRJNA524703	Urban United States cohort of African American infants	120	4	1-6M	Illumina	32461640
SRR8652843	PRJNA524703	Urban United States cohort of African American infants	120	4	1-6M	Illumina	32461640
SRR8652844	PRJNA524703	Urban United States cohort of African American infants	120	4	1-6M	Illumina	32461640
SRR8652845	PRJNA524703	Urban United States cohort of African American infants	120	4	1-6M	Illumina	32461640
SRR8652846	PRJNA524703	Urban United States cohort of African American infants	120	4	1-6M	Illumina	32461640
SRR8652847	PRJNA524703	Urban United States cohort of African American infants	120	4	1-6M	Illumina	32461640
SRR8652848	PRJNA524703	Urban United States cohort of African American infants	120	4	1-6M	Illumina	32461640
SRR8652849	PRJNA524703	Urban United States cohort of African American infants	120	4	1-6M	Illumina	32461640
SRR8652852	PRJNA524703	Urban United States cohort of African American infants	120	4	1-6M	Illumina	32461640
SRR8652855	PRJNA524703	Urban United States cohort of African American infants	120	4	1-6M	Illumina	32461640
SRR8652856	PRJNA524703	Urban United States cohort of African American infants	120	4	1-6M	Illumina	32461640
SRR8652858	PRJNA524703	Urban United States cohort of African American infants	120	4	1-6M	Illumina	32461640
SRR8652861	PRJNA524703	Urban United States cohort of African American infants	120	4	1-6M	Illumina	32461640
SRR8652867	PRJNA524703	Urban United States cohort of African American infants	120	4	1-6M	Illumina	32461640
SRR8652869	PRJNA524703	Urban United States cohort of African American infants	120	4	1-6M	Illumina	32461640
SRR8652870	PRJNA524703	Urban United States cohort of African American infants	120	4	1-6M	Illumina	32461640
SRR8652873	PRJNA524703	Urban United States cohort of African American infants	120	4	1-6M	Illumina	32461640
SRR8652874	PRJNA524703	Urban United States cohort of African American infants	120	4	1-6M	Illumina	32461640
SRR8652881	PRJNA524703	Urban United States cohort of African American infants	120	4	1-6M	Illumina	32461640
SRR8652883	PRJNA524703	Urban United States cohort of African American infants	120	4	1-6M	Illumina	32461640
SRR8652886	PRJNA524703	Urban United States cohort of African American infants	120	4	1-6M	Illumina	32461640
SRR8652897	PRJNA524703	Urban United States cohort of African American infants	120	4	1-6M	Illumina	32461640
SRR8652898	PRJNA524703	Urban United States cohort of African American infants	120	4	1-6M	Illumina	32461640
SRR8652899	PRJNA524703	Urban United States cohort of African American infants	120	4	1-6M	Illumina	32461640
SRR8652901	PRJNA524703	Urban United States cohort of African American infants	120	4	1-6M	Illumina	32461640
SRR8652903	PRJNA524703	Urban United States cohort of African American infants	120	4	1-6M	Illumina	32461640
SRR8652905	PRJNA524703	Urban United States cohort of African American infants	120	4	1-6M	Illumina	32461640
SRR8652906	PRJNA524703	Urban United States cohort of African American infants	120	4	1-6M	Illumina	32461640
SRR8652907	PRJNA524703	Urban United States cohort of African American infants	120	4	1-6M	Illumina	32461640
SRR8652908	PRJNA524703	Urban United States cohort of African American infants	120	4	1-6M	Illumina	32461640
SRR8652914	PRJNA524703	Urban United States cohort of African American infants	120	4	1-6M	Illumina	32461640
SRR8652916	PRJNA524703	Urban United States cohort of African American infants	120	4	1-6M	Illumina	32461640
SRR8652917	PRJNA524703	Urban United States cohort of African American infants	120	4	1-6M	Illumina	32461640
SRR8652919	PRJNA524703	Urban United States cohort of African American infants	120	4	1-6M	Illumina	32461640
SRR8652920	PRJNA524703	Urban United States cohort of African American infants	120	4	1-6M	Illumina	32461640
SRR8652921	PRJNA524703	Urban United States cohort of African American infants	120	4	1-6M	Illumina	32461640
SRR8652923	PRJNA524703	Urban United States cohort of African American infants	120	4	1-6M	Illumina	32461640
SRR8652925	PRJNA524703	Urban United States cohort of African American infants	120	4	1-6M	Illumina	32461640
SRR8652926	PRJNA524703	Urban United States cohort of African American infants	120	4	1-6M	Illumina	32461640
SRR8652927	PRJNA524703	Urban United States cohort of African American infants	120	4	1-6M	Illumina	32461640
SRR8652928	PRJNA524703	Urban United States cohort of African American infants	120	4	1-6M	Illumina	32461640
SRR8652931	PRJNA524703	Urban United States cohort of African American infants	120	4	1-6M	Illumina	32461640
SRR8652932	PRJNA524703	Urban United States cohort of African American infants	120	4	1-6M	Illumina	32461640
SRR8652934	PRJNA524703	Urban United States cohort of African American infants	120	4	1-6M	Illumina	32461640
SRR8652936	PRJNA524703	Urban United States cohort of African American infants	120	4	1-6M	Illumina	32461640
SRR8652937	PRJNA524703	Urban United States cohort of African American infants	120	4	1-6M	Illumina	32461640
SRR8652939	PRJNA524703	Urban United States cohort of African American infants	120	4	1-6M	Illumina	32461640
SRR8652940	PRJNA524703	Urban United States cohort of African American infants	120	4	1-6M	Illumina	32461640
SRR8652942	PRJNA524703	Urban United States cohort of African American infants	120	4	1-6M	Illumina	32461640
SRR8652945	PRJNA524703	Urban United States cohort of African American infants	120	4	1-6M	Illumina	32461640
SRR8652948	PRJNA524703	Urban United States cohort of African American infants	120	4	1-6M	Illumina	32461640
SRR8652951	PRJNA524703	Urban United States cohort of African American infants	120	4	1-6M	Illumina	32461640
SRR8652952	PRJNA524703	Urban United States cohort of African American infants	120	4	1-6M	Illumina	32461640
SRR8652953	PRJNA524703	Urban United States cohort of African American infants	120	4	1-6M	Illumina	32461640
SRR8652960	PRJNA524703	Urban United States cohort of African American infants	120	4	1-6M	Illumina	32461640
SRR8652961	PRJNA524703	Urban United States cohort of African American infants	120	4	1-6M	Illumina	32461640
SRR8652969	PRJNA524703	Urban United States cohort of African American infants	120	4	1-6M	Illumina	32461640
SRR8652971	PRJNA524703	Urban United States cohort of African American infants	120	4	1-6M	Illumina	32461640
SRR8652973	PRJNA524703	Urban United States cohort of African American infants	120	4	1-6M	Illumina	32461640
SRR8652974	PRJNA524703	Urban United States cohort of African American infants	120	4	1-6M	Illumina	32461640
SRR8652975	PRJNA524703	Urban United States cohort of African American infants	120	4	1-6M	Illumina	32461640
SRR8652976	PRJNA524703	Urban United States cohort of African American infants	120	4	1-6M	Illumina	32461640
SRR8652977	PRJNA524703	Urban United States cohort of African American infants	120	4	1-6M	Illumina	32461640
SRR8652981	PRJNA524703	Urban United States cohort of African American infants	120	4	1-6M	Illumina	32461640
SRR8652988	PRJNA524703	Urban United States cohort of African American infants	120	4	1-6M	Illumina	32461640
SRR8653006	PRJNA524703	Urban United States cohort of African American infants	120	4	1-6M	Illumina	32461640
SRR8653011	PRJNA524703	Urban United States cohort of African American infants	120	4	1-6M	Illumina	32461640
SRR8653017	PRJNA524703	Urban United States cohort of African American infants	120	4	1-6M	Illumina	32461640
SRR8653020	PRJNA524703	Urban United States cohort of African American infants	120	4	1-6M	Illumina	32461640
SRR8653021	PRJNA524703	Urban United States cohort of African American infants	120	4	1-6M	Illumina	32461640
SRR8653022	PRJNA524703	Urban United States cohort of African American infants	120	4	1-6M	Illumina	32461640
SRR8653023	PRJNA524703	Urban United States cohort of African American infants	120	4	1-6M	Illumina	32461640
SRR8653024	PRJNA524703	Urban United States cohort of African American infants	120	4	1-6M	Illumina	32461640
SRR8653025	PRJNA524703	Urban United States cohort of African American infants	120	4	1-6M	Illumina	32461640
SRR8653026	PRJNA524703	Urban United States cohort of African American infants	120	4	1-6M	Illumina	32461640
SRR8653027	PRJNA524703	Urban United States cohort of African American infants	120	4	1-6M	Illumina	32461640
SRR8653028	PRJNA524703	Urban United States cohort of African American infants	120	4	1-6M	Illumina	32461640
SRR8653029	PRJNA524703	Urban United States cohort of African American infants	120	4	1-6M	Illumina	32461640
SRR8653030	PRJNA524703	Urban United States cohort of African American infants	120	4	1-6M	Illumina	32461640
SRR8653039	PRJNA524703	Urban United States cohort of African American infants	120	4	1-6M	Illumina	32461640
SRR8653040	PRJNA524703	Urban United States cohort of African American infants	120	4	1-6M	Illumina	32461640
SRR8653041	PRJNA524703	Urban United States cohort of African American infants	120	4	1-6M	Illumina	32461640
SRR8653042	PRJNA524703	Urban United States cohort of African American infants	120	4	1-6M	Illumina	32461640
SRR8653045	PRJNA524703	Urban United States cohort of African American infants	120	4	1-6M	Illumina	32461640
SRR8653048	PRJNA524703	Urban United States cohort of African American infants	120	4	1-6M	Illumina	32461640
SRR8653049	PRJNA524703	Urban United States cohort of African American infants	120	4	1-6M	Illumina	32461640
SRR8653052	PRJNA524703	Urban United States cohort of African American infants	120	4	1-6M	Illumina	32461640
SRR8653054	PRJNA524703	Urban United States cohort of African American infants	120	4	1-6M	Illumina	32461640
SRR8653056	PRJNA524703	Urban United States cohort of African American infants	120	4	1-6M	Illumina	32461640
SRR8653057	PRJNA524703	Urban United States cohort of African American infants	120	4	1-6M	Illumina	32461640
SRR8653058	PRJNA524703	Urban United States cohort of African American infants	120	4	1-6M	Illumina	32461640
SRR8653059	PRJNA524703	Urban United States cohort of African American infants	120	4	1-6M	Illumina	32461640
SRR8653061	PRJNA524703	Urban United States cohort of African American infants	120	4	1-6M	Illumina	32461640
SRR8653062	PRJNA524703	Urban United States cohort of African American infants	120	4	1-6M	Illumina	32461640
SRR8653063	PRJNA524703	Urban United States cohort of African American infants	120	4	1-6M	Illumina	32461640
SRR8653064	PRJNA524703	Urban United States cohort of African American infants	120	4	1-6M	Illumina	32461640
SRR8653069	PRJNA524703	Urban United States cohort of African American infants	120	4	1-6M	Illumina	32461640
SRR8653070	PRJNA524703	Urban United States cohort of African American infants	120	4	1-6M	Illumina	32461640
SRR8653071	PRJNA524703	Urban United States cohort of African American infants	120	4	1-6M	Illumina	32461640
SRR8653072	PRJNA524703	Urban United States cohort of African American infants	120	4	1-6M	Illumina	32461640
SRR8653073	PRJNA524703	Urban United States cohort of African American infants	120	4	1-6M	Illumina	32461640
SRR8653078	PRJNA524703	Urban United States cohort of African American infants	120	4	1-6M	Illumina	32461640
SRR8653080	PRJNA524703	Urban United States cohort of African American infants	120	4	1-6M	Illumina	32461640
SRR8653081	PRJNA524703	Urban United States cohort of African American infants	120	4	1-6M	Illumina	32461640
SRR8653084	PRJNA524703	Urban United States cohort of African American infants	120	4	1-6M	Illumina	32461640
SRR8653089	PRJNA524703	Urban United States cohort of African American infants	120	4	1-6M	Illumina	32461640
SRR8653090	PRJNA524703	Urban United States cohort of African American infants	120	4	1-6M	Illumina	32461640
SRR8653096	PRJNA524703	Urban United States cohort of African American infants	120	4	1-6M	Illumina	32461640
SRR8653101	PRJNA524703	Urban United States cohort of African American infants	120	4	1-6M	Illumina	32461640
SRR8653109	PRJNA524703	Urban United States cohort of African American infants	120	4	1-6M	Illumina	32461640
SRR8653110	PRJNA524703	Urban United States cohort of African American infants	120	4	1-6M	Illumina	32461640
SRR8653111	PRJNA524703	Urban United States cohort of African American infants	120	4	1-6M	Illumina	32461640
SRR8653123	PRJNA524703	Urban United States cohort of African American infants	120	4	1-6M	Illumina	32461640
SRR8653129	PRJNA524703	Urban United States cohort of African American infants	120	4	1-6M	Illumina	32461640
SRR8653130	PRJNA524703	Urban United States cohort of African American infants	120	4	1-6M	Illumina	32461640
SRR8653131	PRJNA524703	Urban United States cohort of African American infants	120	4	1-6M	Illumina	32461640
SRR8653134	PRJNA524703	Urban United States cohort of African American infants	120	4	1-6M	Illumina	32461640
SRR8653141	PRJNA524703	Urban United States cohort of African American infants	120	4	1-6M	Illumina	32461640
SRR8653147	PRJNA524703	Urban United States cohort of African American infants	120	4	1-6M	Illumina	32461640
SRR8653151	PRJNA524703	Urban United States cohort of African American infants	120	4	1-6M	Illumina	32461640
SRR8653152	PRJNA524703	Urban United States cohort of African American infants	120	4	1-6M	Illumina	32461640
SRR8653153	PRJNA524703	Urban United States cohort of African American infants	120	4	1-6M	Illumina	32461640
SRR8653154	PRJNA524703	Urban United States cohort of African American infants	120	4	1-6M	Illumina	32461640
SRR8653155	PRJNA524703	Urban United States cohort of African American infants	120	4	1-6M	Illumina	32461640
SRR8653156	PRJNA524703	Urban United States cohort of African American infants	120	4	1-6M	Illumina	32461640
SRR8653157	PRJNA524703	Urban United States cohort of African American infants	120	4	1-6M	Illumina	32461640
SRR8653158	PRJNA524703	Urban United States cohort of African American infants	120	4	1-6M	Illumina	32461640
SRR8653159	PRJNA524703	Urban United States cohort of African American infants	120	4	1-6M	Illumina	32461640
SRR8653160	PRJNA524703	Urban United States cohort of African American infants	120	4	1-6M	Illumina	32461640
SRR8653169	PRJNA524703	Urban United States cohort of African American infants	120	4	1-6M	Illumina	32461640
SRR8653170	PRJNA524703	Urban United States cohort of African American infants	120	4	1-6M	Illumina	32461640
SRR8653172	PRJNA524703	Urban United States cohort of African American infants	120	4	1-6M	Illumina	32461640
SRR8653174	PRJNA524703	Urban United States cohort of African American infants	120	4	1-6M	Illumina	32461640
SRR8653175	PRJNA524703	Urban United States cohort of African American infants	120	4	1-6M	Illumina	32461640
SRR8653176	PRJNA524703	Urban United States cohort of African American infants	120	4	1-6M	Illumina	32461640
SRR8653179	PRJNA524703	Urban United States cohort of African American infants	120	4	1-6M	Illumina	32461640
SRR8653180	PRJNA524703	Urban United States cohort of African American infants	120	4	1-6M	Illumina	32461640
SRR8653181	PRJNA524703	Urban United States cohort of African American infants	120	4	1-6M	Illumina	32461640
SRR8653182	PRJNA524703	Urban United States cohort of African American infants	120	4	1-6M	Illumina	32461640
SRR8653183	PRJNA524703	Urban United States cohort of African American infants	120	4	1-6M	Illumina	32461640
SRR8653184	PRJNA524703	Urban United States cohort of African American infants	120	4	1-6M	Illumina	32461640
SRR8653185	PRJNA524703	Urban United States cohort of African American infants	120	4	1-6M	Illumina	32461640
SRR8653186	PRJNA524703	Urban United States cohort of African American infants	120	4	1-6M	Illumina	32461640
SRR8653187	PRJNA524703	Urban United States cohort of African American infants	120	4	1-6M	Illumina	32461640
SRR8653188	PRJNA524703	Urban United States cohort of African American infants	120	4	1-6M	Illumina	32461640
SRR8653189	PRJNA524703	Urban United States cohort of African American infants	120	4	1-6M	Illumina	32461640
SRR8653190	PRJNA524703	Urban United States cohort of African American infants	120	4	1-6M	Illumina	32461640
SRR8653191	PRJNA524703	Urban United States cohort of African American infants	120	4	1-6M	Illumina	32461640
SRR8653192	PRJNA524703	Urban United States cohort of African American infants	120	4	1-6M	Illumina	32461640
SRR8653193	PRJNA524703	Urban United States cohort of African American infants	120	4	1-6M	Illumina	32461640
SRR8653194	PRJNA524703	Urban United States cohort of African American infants	120	4	1-6M	Illumina	32461640
SRR8653195	PRJNA524703	Urban United States cohort of African American infants	120	4	1-6M	Illumina	32461640
SRR8653196	PRJNA524703	Urban United States cohort of African American infants	120	4	1-6M	Illumina	32461640
SRR8653197	PRJNA524703	Urban United States cohort of African American infants	120	4	1-6M	Illumina	32461640
SRR8653198	PRJNA524703	Urban United States cohort of African American infants	120	4	1-6M	Illumina	32461640
SRR8653200	PRJNA524703	Urban United States cohort of African American infants	120	4	1-6M	Illumina	32461640
SRR8653201	PRJNA524703	Urban United States cohort of African American infants	120	4	1-6M	Illumina	32461640
SRR8653205	PRJNA524703	Urban United States cohort of African American infants	120	4	1-6M	Illumina	32461640
SRR8653206	PRJNA524703	Urban United States cohort of African American infants	120	4	1-6M	Illumina	32461640
SRR8653208	PRJNA524703	Urban United States cohort of African American infants	120	4	1-6M	Illumina	32461640
SRR8653210	PRJNA524703	Urban United States cohort of African American infants	120	4	1-6M	Illumina	32461640
SRR8653211	PRJNA524703	Urban United States cohort of African American infants	120	4	1-6M	Illumina	32461640
SRR8653212	PRJNA524703	Urban United States cohort of African American infants	120	4	1-6M	Illumina	32461640
SRR8653213	PRJNA524703	Urban United States cohort of African American infants	120	4	1-6M	Illumina	32461640
SRR8653215	PRJNA524703	Urban United States cohort of African American infants	120	4	1-6M	Illumina	32461640
SRR8653218	PRJNA524703	Urban United States cohort of African American infants	120	4	1-6M	Illumina	32461640
SRR8653221	PRJNA524703	Urban United States cohort of African American infants	120	4	1-6M	Illumina	32461640
SRR8653224	PRJNA524703	Urban United States cohort of African American infants	120	4	1-6M	Illumina	32461640
SRR8653225	PRJNA524703	Urban United States cohort of African American infants	120	4	1-6M	Illumina	32461640
SRR8653227	PRJNA524703	Urban United States cohort of African American infants	120	4	1-6M	Illumina	32461640
SRR8653228	PRJNA524703	Urban United States cohort of African American infants	120	4	1-6M	Illumina	32461640
SRR8653229	PRJNA524703	Urban United States cohort of African American infants	120	4	1-6M	Illumina	32461640
SRR8653235	PRJNA524703	Urban United States cohort of African American infants	120	4	1-6M	Illumina	32461640
SRR8653236	PRJNA524703	Urban United States cohort of African American infants	120	4	1-6M	Illumina	32461640
SRR8653240	PRJNA524703	Urban United States cohort of African American infants	120	4	1-6M	Illumina	32461640
SRR8653245	PRJNA524703	Urban United States cohort of African American infants	120	4	1-6M	Illumina	32461640
SRR8653247	PRJNA524703	Urban United States cohort of African American infants	120	4	1-6M	Illumina	32461640
SRR8653248	PRJNA524703	Urban United States cohort of African American infants	120	4	1-6M	Illumina	32461640
SRR8653251	PRJNA524703	Urban United States cohort of African American infants	120	4	1-6M	Illumina	32461640
SRR8653256	PRJNA524703	Urban United States cohort of African American infants	120	4	1-6M	Illumina	32461640
SRR8653265	PRJNA524703	Urban United States cohort of African American infants	120	4	1-6M	Illumina	32461640
SRR8653266	PRJNA524703	Urban United States cohort of African American infants	120	4	1-6M	Illumina	32461640
SRR8653267	PRJNA524703	Urban United States cohort of African American infants	120	4	1-6M	Illumina	32461640
SRR8653268	PRJNA524703	Urban United States cohort of African American infants	120	4	1-6M	Illumina	32461640
SRR8653269	PRJNA524703	Urban United States cohort of African American infants	120	4	1-6M	Illumina	32461640
SRR8653270	PRJNA524703	Urban United States cohort of African American infants	120	4	1-6M	Illumina	32461640
SRR8653271	PRJNA524703	Urban United States cohort of African American infants	120	4	1-6M	Illumina	32461640
SRR8653272	PRJNA524703	Urban United States cohort of African American infants	120	4	1-6M	Illumina	32461640
SRR8653273	PRJNA524703	Urban United States cohort of African American infants	120	4	1-6M	Illumina	32461640
SRR8653274	PRJNA524703	Urban United States cohort of African American infants	120	4	1-6M	Illumina	32461640
SRR8653275	PRJNA524703	Urban United States cohort of African American infants	120	4	1-6M	Illumina	32461640
SRR8653276	PRJNA524703	Urban United States cohort of African American infants	120	4	1-6M	Illumina	32461640
SRR8653283	PRJNA524703	Urban United States cohort of African American infants	120	4	1-6M	Illumina	32461640
SRR8653287	PRJNA524703	Urban United States cohort of African American infants	120	4	1-6M	Illumina	32461640
SRR9670853	PRJNA524703	Urban United States cohort of African American infants	120	4	1-6M	Illumina	32461640
SRR9670854	PRJNA524703	Urban United States cohort of African American infants	120	4	1-6M	Illumina	32461640
SRR9670855	PRJNA524703	Urban United States cohort of African American infants	120	4	1-6M	Illumina	32461640
SRR9670856	PRJNA524703	Urban United States cohort of African American infants	120	4	1-6M	Illumina	32461640
SRR9670857	PRJNA524703	Urban United States cohort of African American infants	120	4	1-6M	Illumina	32461640
SRR9670858	PRJNA524703	Urban United States cohort of African American infants	120	4	1-6M	Illumina	32461640
SRR9670859	PRJNA524703	Urban United States cohort of African American infants	120	4	1-6M	Illumina	32461640
SRR9670860	PRJNA524703	Urban United States cohort of African American infants	120	4	1-6M	Illumina	32461640
SRR9670861	PRJNA524703	Urban United States cohort of African American infants	120	4	1-6M	Illumina	32461640
SRR9670862	PRJNA524703	Urban United States cohort of African American infants	120	4	1-6M	Illumina	32461640
SRR9670863	PRJNA524703	Urban United States cohort of African American infants	120	4	1-6M	Illumina	32461640
SRR9670864	PRJNA524703	Urban United States cohort of African American infants	120	4	1-6M	Illumina	32461640
SRR9670865	PRJNA524703	Urban United States cohort of African American infants	120	4	1-6M	Illumina	32461640
SRR9670866	PRJNA524703	Urban United States cohort of African American infants	120	4	1-6M	Illumina	32461640
SRR9670867	PRJNA524703	Urban United States cohort of African American infants	120	4	1-6M	Illumina	32461640
SRR9670868	PRJNA524703	Urban United States cohort of African American infants	120	4	1-6M	Illumina	32461640
SRR9670869	PRJNA524703	Urban United States cohort of African American infants	120	4	1-6M	Illumina	32461640
SRR9670870	PRJNA524703	Urban United States cohort of African American infants	120	4	1-6M	Illumina	32461640
SRR9670871	PRJNA524703	Urban United States cohort of African American infants	120	4	1-6M	Illumina	32461640
SRR9670872	PRJNA524703	Urban United States cohort of African American infants	120	4	1-6M	Illumina	32461640
SRR9670873	PRJNA524703	Urban United States cohort of African American infants	120	4	1-6M	Illumina	32461640
SRR9670874	PRJNA524703	Urban United States cohort of African American infants	120	4	1-6M	Illumina	32461640
SRR9670875	PRJNA524703	Urban United States cohort of African American infants	120	4	1-6M	Illumina	32461640
SRR9670876	PRJNA524703	Urban United States cohort of African American infants	120	4	1-6M	Illumina	32461640
SRR9670877	PRJNA524703	Urban United States cohort of African American infants	120	4	1-6M	Illumina	32461640
SRR9670878	PRJNA524703	Urban United States cohort of African American infants	120	4	1-6M	Illumina	32461640
SRR9670879	PRJNA524703	Urban United States cohort of African American infants	120	4	1-6M	Illumina	32461640
SRR9670880	PRJNA524703	Urban United States cohort of African American infants	120	4	1-6M	Illumina	32461640
SRR9670881	PRJNA524703	Urban United States cohort of African American infants	120	4	1-6M	Illumina	32461640
SRR9670882	PRJNA524703	Urban United States cohort of African American infants	120	4	1-6M	Illumina	32461640
SRR9670883	PRJNA524703	Urban United States cohort of African American infants	120	4	1-6M	Illumina	32461640
SRR9670884	PRJNA524703	Urban United States cohort of African American infants	120	4	1-6M	Illumina	32461640
SRR9670885	PRJNA524703	Urban United States cohort of African American infants	120	4	1-6M	Illumina	32461640
SRR9670886	PRJNA524703	Urban United States cohort of African American infants	120	4	1-6M	Illumina	32461640
SRR9670887	PRJNA524703	Urban United States cohort of African American infants	120	4	1-6M	Illumina	32461640
SRR9670888	PRJNA524703	Urban United States cohort of African American infants	120	4	1-6M	Illumina	32461640
SRR9670889	PRJNA524703	Urban United States cohort of African American infants	120	4	1-6M	Illumina	32461640
SRR9670890	PRJNA524703	Urban United States cohort of African American infants	120	4	1-6M	Illumina	32461640
SRR9670891	PRJNA524703	Urban United States cohort of African American infants	120	4	1-6M	Illumina	32461640
SRR9670892	PRJNA524703	Urban United States cohort of African American infants	120	4	1-6M	Illumina	32461640
SRR9670893	PRJNA524703	Urban United States cohort of African American infants	120	4	1-6M	Illumina	32461640
SRR9670894	PRJNA524703	Urban United States cohort of African American infants	120	4	1-6M	Illumina	32461640
SRR9670895	PRJNA524703	Urban United States cohort of African American infants	120	4	1-6M	Illumina	32461640
SRR9670896	PRJNA524703	Urban United States cohort of African American infants	120	4	1-6M	Illumina	32461640
SRR9670897	PRJNA524703	Urban United States cohort of African American infants	120	4	1-6M	Illumina	32461640
SRR9670898	PRJNA524703	Urban United States cohort of African American infants	120	4	1-6M	Illumina	32461640
SRR9670899	PRJNA524703	Urban United States cohort of African American infants	120	4	1-6M	Illumina	32461640
SRR9670900	PRJNA524703	Urban United States cohort of African American infants	120	4	1-6M	Illumina	32461640
SRR9670901	PRJNA524703	Urban United States cohort of African American infants	120	4	1-6M	Illumina	32461640
SRR9670902	PRJNA524703	Urban United States cohort of African American infants	120	4	1-6M	Illumina	32461640
SRR9670904	PRJNA524703	Urban United States cohort of African American infants	120	4	1-6M	Illumina	32461640
SRR9670905	PRJNA524703	Urban United States cohort of African American infants	120	4	1-6M	Illumina	32461640
SRR9670906	PRJNA524703	Urban United States cohort of African American infants	120	4	1-6M	Illumina	32461640
SRR9670907	PRJNA524703	Urban United States cohort of African American infants	120	4	1-6M	Illumina	32461640
SRR9670908	PRJNA524703	Urban United States cohort of African American infants	120	4	1-6M	Illumina	32461640
SRR9670909	PRJNA524703	Urban United States cohort of African American infants	120	4	1-6M	Illumina	32461640
SRR9670911	PRJNA524703	Urban United States cohort of African American infants	120	4	1-6M	Illumina	32461640
SRR9670912	PRJNA524703	Urban United States cohort of African American infants	120	4	1-6M	Illumina	32461640
SRR9670913	PRJNA524703	Urban United States cohort of African American infants	120	4	1-6M	Illumina	32461640
SRR9670915	PRJNA524703	Urban United States cohort of African American infants	120	4	1-6M	Illumina	32461640
SRR9670916	PRJNA524703	Urban United States cohort of African American infants	120	4	1-6M	Illumina	32461640
SRR9670917	PRJNA524703	Urban United States cohort of African American infants	120	4	1-6M	Illumina	32461640
SRR9670918	PRJNA524703	Urban United States cohort of African American infants	120	4	1-6M	Illumina	32461640
SRR9670919	PRJNA524703	Urban United States cohort of African American infants	120	4	1-6M	Illumina	32461640
SRR9670920	PRJNA524703	Urban United States cohort of African American infants	120	4	1-6M	Illumina	32461640
SRR9670921	PRJNA524703	Urban United States cohort of African American infants	120	4	1-6M	Illumina	32461640
SRR9670922	PRJNA524703	Urban United States cohort of African American infants	120	4	1-6M	Illumina	32461640
SRR9670923	PRJNA524703	Urban United States cohort of African American infants	120	4	1-6M	Illumina	32461640
SRR9670924	PRJNA524703	Urban United States cohort of African American infants	120	4	1-6M	Illumina	32461640
SRR9670925	PRJNA524703	Urban United States cohort of African American infants	120	4	1-6M	Illumina	32461640
SRR9670926	PRJNA524703	Urban United States cohort of African American infants	120	4	1-6M	Illumina	32461640
SRR9670927	PRJNA524703	Urban United States cohort of African American infants	120	4	1-6M	Illumina	32461640
SRR9670928	PRJNA524703	Urban United States cohort of African American infants	120	4	1-6M	Illumina	32461640
SRR9670929	PRJNA524703	Urban United States cohort of African American infants	120	4	1-6M	Illumina	32461640
SRR9670930	PRJNA524703	Urban United States cohort of African American infants	120	4	1-6M	Illumina	32461640
SRR9670931	PRJNA524703	Urban United States cohort of African American infants	120	4	1-6M	Illumina	32461640
SRR9670932	PRJNA524703	Urban United States cohort of African American infants	120	4	1-6M	Illumina	32461640
SRR9670933	PRJNA524703	Urban United States cohort of African American infants	120	4	1-6M	Illumina	32461640
SRR9670934	PRJNA524703	Urban United States cohort of African American infants	120	4	1-6M	Illumina	32461640
SRR9670935	PRJNA524703	Urban United States cohort of African American infants	120	4	1-6M	Illumina	32461640
SRR8800143	PRJNA524703	Urban United States cohort of African American infants	912	30.4	12-36M	Illumina	32461640
SRR8800144	PRJNA524703	Urban United States cohort of African American infants	912	30.4	12-36M	Illumina	32461640
SRR8800146	PRJNA524703	Urban United States cohort of African American infants	912	30.4	12-36M	Illumina	32461640
SRR8800148	PRJNA524703	Urban United States cohort of African American infants	912	30.4	12-36M	Illumina	32461640
SRR8800149	PRJNA524703	Urban United States cohort of African American infants	912	30.4	12-36M	Illumina	32461640
SRR8800150	PRJNA524703	Urban United States cohort of African American infants	912	30.4	12-36M	Illumina	32461640
SRR8800151	PRJNA524703	Urban United States cohort of African American infants	912	30.4	12-36M	Illumina	32461640
SRR8800152	PRJNA524703	Urban United States cohort of African American infants	912	30.4	12-36M	Illumina	32461640
SRR8800156	PRJNA524703	Urban United States cohort of African American infants	912	30.4	12-36M	Illumina	32461640
SRR8800157	PRJNA524703	Urban United States cohort of African American infants	912	30.4	12-36M	Illumina	32461640
SRR8800159	PRJNA524703	Urban United States cohort of African American infants	912	30.4	12-36M	Illumina	32461640
SRR8800160	PRJNA524703	Urban United States cohort of African American infants	912	30.4	12-36M	Illumina	32461640
SRR8800161	PRJNA524703	Urban United States cohort of African American infants	912	30.4	12-36M	Illumina	32461640
SRR8800163	PRJNA524703	Urban United States cohort of African American infants	912	30.4	12-36M	Illumina	32461640

## Sheet: Supplementary_Table2
Supplementary Table 2: Quality-filtering of the 1669 shotgun metagenomic datasets selected for the meta-analysis.
Samples	Sequencing produced	Number of reads after quality filtering	Number of reads after Homo sapiens filtering	Classified reads
ERR1449717	100000	99803	99803	68660
ERR1449718	100000	99796	99796	71922
ERR1449719	100000	99877	99877	68191
ERR1449720	100000	99885	99885	57979
ERR1449721	100000	99887	99887	59507
ERR1449722	100000	99860	99860	55278
ERR1449723	100000	99688	99688	62312
ERR1449724	100000	99678	99678	41391
ERR1449725	100000	99849	99849	73962
ERR1449726	100000	99808	99808	68073
ERR1449729	100000	99923	99923	43718
ERR1449730	100000	99903	99903	59799
ERR1449732	100000	99906	99906	47498
ERR1449735	100000	99820	99820	48422
ERR2367169	100000	99925	99727	60492
ERR2367175	1991	1986	1984	1174
ERR2367181	100000	99919	99888	77823
ERR2367187	100000	99857	99577	62238
ERR2367192	100000	99925	99875	63666
ERR2367198	100000	99919	99682	72522
ERR2367204	100000	99953	99909	78144
ERR2367210	10227	10209	10086	72499
ERR2367216	100000	99879	99394	70894
ERR2367222	100000	99862	99854	65148
ERR2367228	100000	99904	99904	64392
ERR2367234	100000	99904	99716	62118
ERR2367240	100000	99945	99930	66562
ERR2367246	100000	99909	99763	74831
ERR2367252	100000	99878	99828	71534
ERR2367258	9828	9821	9819	7560
ERR2367264	100000	99852	99165	62793
ERR2367270	100000	99920	99818	62520
ERR2367276	36729	36518	35180	66144
ERR2367282	100000	99838	99549	62199
ERR2367288	100000	99934	99861	67677
ERR2367294	100000	99922	99671	71930
ERR2367300	100000	99939	99885	60031
ERR2367306	100000	99923	99876	63126
ERR2367312	100000	99921	99860	74515
ERR2367318	100000	99922	99918	60680
ERR2367324	100000	99913	99910	74089
ERR2367330	100000	99917	99851	72244
ERR2367336	100000	99727	98529	72163
ERR2367342	100000	99759	98355	73244
ERR2367348	100000	99888	99888	65710
ERR2367353	100000	99934	99871	66806
ERR2367359	100000	99924	99860	74355
ERR2367365	100000	99898	99783	70899
ERR2367370	100000	99938	99931	66784
ERR2367376	100000	99920	99837	51267
ERR2367382	100000	99928	99800	80687
ERR2367388	100000	99867	98894	67093
ERR2367394	100000	99916	99809	66120
ERR2367400	100000	99942	99890	66128
ERR2367406	100000	99896	99793	70457
ERR2367418	100000	99802	99314	63451
ERR2367424	1228	1227	1225	796
ERR2367430	100000	99758	98237	54698
ERR2367436	100000	99755	98517	63886
ERR2367442	100000	99929	99878	57930
ERR2367446	100000	99967	99967	62857
ERR2367452	100000	99916	99846	71539
ERR2367458	100000	99929	99862	64665
ERR2367463	100000	99781	98458	50916
ERR2367469	100000	99754	99148	56731
ERR2367475	100000	99931	99905	54210
ERR2367480	100000	99939	99931	63469
ERR2367486	100000	99945	99904	60755
ERR2367492	100000	99944	99794	63166
ERR2367498	100000	99941	99905	77888
ERR2367504	100000	99871	99733	68683
ERR2367510	100000	99848	99151	65699
ERR2367516	100000	99854	99849	63384
ERR2367522	100000	99788	98987	66190
ERR2367527	100000	99924	99923	95940
ERR2367533	100000	99819	98670	79392
ERR2367539	100000	99934	99930	87920
ERR2367545	100000	99975	99775	76288
ERR2367557	100000	99784	98800	62919
ERR2367563	100000	99928	99786	54920
ERR2367569	100000	99911	99910	62400
ERR2367575	100000	99954	99909	80584
ERR2367581	100000	99892	99674	56336
ERR2367587	1488	1483	1482	1126
ERR2367593	100000	99773	98820	56556
ERR2367599	100000	99937	99761	52696
ERR2367605	87250	86836	84445	68964
ERR2367611	100000	99923	99922	60327
ERR2367617	100000	99948	99852	79068
ERR2367623	657	656	655	308
ERR2367629	1160	1157	1155	912
ERR2367635	100000	99607	97442	54270
ERR2367641	100000	99912	99831	69312
ERR2367647	100000	99945	99940	67760
ERR2367653	100000	99814	99759	77784
ERR2367659	64771	64726	64715	64120
ERR2367665	100000	99896	99891	52632
ERR2367671	100000	99922	99700	73620
ERR2367677	14153	14137	14137	10175
ERR2367683	100000	99901	99652	80168
ERR2367689	100000	99890	99456	69660
ERR2367695	100000	99926	98853	76196
ERR2367701	100000	99824	99031	75812
ERR2367707	100000	99800	98964	58437
ERR2367713	100000	99646	98801	78192
ERR2367719	100000	99722	98600	89280
ERR2367725	100000	99933	99645	71760
ERR2367731	100000	99899	99275	90816
ERR2367737	100000	99808	99194	71467
ERR2367743	100000	99915	99826	59157
ERR2367748	100000	99926	99890	70692
ERR2367754	100000	99881	99244	61656
ERR2367760	64193	64042	63228	78624
ERR2367766	22603	22512	21017	20145
ERR2367772	100000	99939	99519	71270
ERR2367778	100000	99952	99940	70008
ERR2367784	575	570	570	347
ERR2367801	100000	99845	99783	79080
ERR2367807	100000	99878	99877	51255
ERR2367813	100000	99943	99870	86760
ERR2367819	100000	99912	99897	70310
ERR2367825	1614	1612	1610	1013
ERR2367831	100000	99888	99779	78512
ERR2367837	100000	99931	99830	56456
ERR2367843	100000	99847	99357	84128
ERR2367849	552	548	548	315
ERR2367855	100000	99904	99826	55112
ERR2367861	100000	99899	99850	75922
ERR2367867	16342	16327	16285	9993
ERR2367873	100000	99976	99970	91176
ERR2367879	100000	99945	99940	86471
ERR2367885	100000	99963	99897	61200
ERR2367891	100000	99799	99693	73845
ERR2367896	100000	99892	99370	56590
ERR2367902	100000	99863	99818	57328
ERR2367908	2212	2211	2208	1590
ERR2367914	406	405	404	304
ERR2367920	100000	99882	99882	55288
ERR2367926	100000	99966	99961	64269
ERR2367932	100000	99913	99909	47480
ERR2367938	100000	99904	99829	65646
ERR2367944	100000	99946	99909	75581
ERR2367950	100000	99924	99903	69140
ERR2367956	100000	99953	99748	84444
ERR2367962	100000	99691	98548	54056
ERR2367968	100000	99886	99864	35568
ERR2367974	100000	99710	99064	78298
ERR2367980	100000	99928	99576	78925
ERR2367986	100000	99623	98586	65544
ERR2367992	100000	99865	99780	72276
ERR2367998	100000	99933	99930	79728
ERR2368004	882	878	876	529
ERR2368010	100000	99912	99879	69552
ERR2368015	100000	99709	99683	56250
ERR2368021	100000	99887	99876	71904
ERR2368027	100000	99692	98745	68167
ERR2368039	100000	99897	99768	51024
ERR2368045	1427	1416	1414	848
ERR2368051	100000	99943	99752	63972
ERR2368057	100000	99912	99886	57408
ERR2368063	100000	99963	99961	69333
ERR2368069	100000	99948	99910	66110
ERR2368075	100000	99939	99939	77605
ERR2368081	100000	99949	99690	69388
ERR2368087	100000	99915	99858	81996
ERR2368093	100000	99934	99716	59192
ERR2368099	100000	99813	99618	64504
ERR2368105	272	272	272	181
ERR2368111	100000	99893	99893	46376
ERR2368113	100000	99956	99955	61550
ERR2368119	100000	99887	99887	61369
ERR2368125	1108	1100	1098	672
ERR2368131	100000	99818	98388	74736
ERR2368137	100000	99944	99667	69718
ERR2368143	100000	99966	99955	58914
ERR2368148	100000	99698	98253	62100
ERR2368154	100000	99954	99824	60975
ERR2368160	100000	99557	99410	46557
ERR2368166	100000	99536	99004	78396
ERR2368172	631	628	627	411
ERR2368184	100000	99967	99626	72590
ERR2368190	100000	99886	99779	79431
ERR2368196	100000	99967	99618	64020
ERR2368202	100000	99835	99130	82973
ERR2368208	100000	99951	99815	69060
ERR2368214	100000	99919	99907	61110
ERR2368220	100000	99919	99805	97392
ERR2368226	64040	63795	63422	58276
ERR2368232	100000	99932	99841	52074
ERR2368238	100000	99930	99861	66350
ERR2368243	100000	99929	99813	63594
ERR2368249	100000	99941	99713	70692
ERR2368255	100000	99901	99684	63297
ERR2368261	100000	99899	99808	80220
ERR2368267	100000	99937	99722	59499
ERR2368273	100000	99532	95513	69278
ERR2368279	100000	99933	99929	42576
ERR2368285	100000	99940	99759	71180
ERR2368291	50913	50639	48785	60621
ERR2368297	100000	99906	99900	68124
ERR2368303	100000	99882	99713	75400
ERR2368309	100000	99808	99176	66880
ERR2368316	100000	99918	99917	75856
ERR2368322	100000	99846	99819	62940
ERR2368328	100000	99944	99899	73332
ERR2368334	100000	99906	99904	72670
ERR2368340	100000	99944	99938	67034
ERR2368345	100000	99945	99923	51344
ERR2368351	100000	99877	99865	61480
ERR2368356	35056	34655	31553	26475
ERR2368363	100000	99858	99826	62150
ERR2368369	100000	99894	99874	77880
ERR2368375	79270	78454	75180	39592
ERR2368381	100000	99947	99930	64640
ERR2368387	100000	99935	99903	53064
ERR2368393	100000	99928	99908	67257
ERR2368399	100000	99862	99829	73755
ERR2368405	100000	99904	99904	58400
ERR2368411	100000	99909	99906	69762
ERR2368417	100000	99899	99840	59550
ERR2368420	100000	99827	98958	81468
ERR2368426	100000	99730	97056	72530
ERR2368432	100000	99925	99916	60650
ERR2368438	100000	99894	99648	57006
ERR2368444	100000	99885	99584	59752
ERR2368450	293	292	289	200
ERR2368455	1018	1017	1017	985
ERR2368460	100000	99597	97110	61480
ERR2368466	100000	99845	99440	54927
ERR2368472	84150	84014	83409	50272
ERR2368477	100000	99939	99930	56300
ERR2368482	100000	99880	99494	54531
ERR2368487	67645	67479	67066	70425
ERR2368492	100000	99775	99706	88848
ERR2368497	100000	99808	99440	72852
ERR2368502	100000	99945	99865	69310
ERR2368507	100000	99873	99765	65670
ERR2368512	21566	21471	20363	18642
ERR2368517	100000	99950	99947	58400
ERR2368522	100000	99895	99808	78210
ERR2368527	100000	99939	99937	81180
ERR2368532	100000	99835	99591	67476
ERR2368537	4483	4481	4453	2249
ERR2368542	100000	99894	99878	47456
ERR2368547	100000	99891	99760	78078
ERR2368552	100000	99475	96048	55120
ERR2368556	46382	46248	45613	37690
ERR3277216	100000	99991	99991	82560
ERR3277217	100000	95106	95106	61592
ERR3277220	100000	89793	89793	56025
ERR3277223	100000	93311	93311	69003
ERR3277225	100000	99987	99987	82812
ERR3277251	100000	88899	88899	82940
ERR3277252	100000	96473	96473	57387
ERR3277253	100000	96058	96058	92659
ERR3277254	100000	97920	97920	63520
ERR3277261	100000	85956	85956	65568
ERR3277263	100000	98426	98426	71271
ERR3277266	100000	95346	95346	64540
ERR3277273	100000	95007	95007	61893
ERR3277275	100000	93577	93577	67410
ERR3277277	100000	94300	94300	60876
ERR3277278	100000	92590	92590	89924
ERR3277280	100000	91289	91289	79574
ERR3277281	100000	89264	89264	69690
ERR3277282	100000	90702	90702	72358
ERR3277283	100000	92270	92270	60992
ERR3277286	100000	94232	94232	90428
ERR3277290	100000	96815	96815	65178
ERR3277294	100000	92612	92612	59744
ERR3277299	100000	89283	89283	77904
ERR3277300	100000	99679	99679	73524
ERR3277301	100000	95774	95774	72405
ERR3277302	100000	98952	98952	78749
ERR3277303	100000	98646	98646	92544
ERR3277304	100000	94928	94928	67968
ERR3277305	100000	98192	98192	40854
ERR3277311	100000	98963	98963	70620
ERR3277314	100000	98510	98510	54040
ERR3277315	100000	97802	97802	68189
ERR3277316	100000	99107	99107	58770
ERR3277323	100000	98525	98525	62530
ERR3277325	100000	99087	99087	55665
ERR3277327	100000	97488	97488	62280
ERR3277328	100000	96499	96499	52092
ERR3277330	100000	95794	95794	59736
ERR3277332	100000	98827	98827	62710
ERR3277336	100000	99270	99270	73740
ERR3277337	100000	95717	95717	58336
ERR3277338	100000	98937	98937	75460
ERR3277339	100000	99326	99326	72207
ERR3277340	100000	92491	92491	80580
ERR3277341	100000	99295	99295	55197
ERR3277345	100000	97952	97952	78360
ERR3277346	100000	99062	99062	89122
ERR3277347	100000	99041	99041	94032
ERR3277348	100000	97693	97693	51896
ERR3277349	100000	91066	91066	75670
ERR3277350	100000	97199	97199	74020
ERR3277351	100000	97805	97805	72130
ERR3277352	100000	98813	98813	73668
ERR3277353	100000	97089	97089	63860
ERR3277354	100000	98751	98751	70590
ERR3277356	100000	95152	95152	82710
ERR3277358	100000	93239	93239	54128
ERR3277360	100000	97943	97943	64212
ERR3277362	100000	99113	99113	59744
ERR3277363	100000	97481	97481	79272
ERR3277364	100000	98353	98353	53504
ERR3277367	100000	91553	91553	54080
ERR3277368	100000	92824	92824	68787
ERR3277369	100000	95266	95266	71940
ERR3277371	100000	94669	94669	57375
ERR525688	100000	99989	99989	52591
ERR525689	100000	99987	99987	55208
ERR525690	100000	99993	99993	67155
ERR525693	100000	99988	99988	89529
ERR525694	100000	99997	99997	57816
ERR525695	100000	99992	99992	64683
ERR525700	100000	99995	99995	31568
ERR525701	100000	99992	99992	40152
ERR525702	100000	99999	99999	62502
ERR525703	100000	99995	99995	44440
ERR525704	100000	99991	99991	50264
ERR525709	100000	99986	99986	84228
ERR525710	100000	99987	99987	61912
ERR525713	100000	99993	99993	45464
ERR525714	100000	99988	99988	86532
ERR525717	100000	99992	99992	53390
ERR525718	100000	99991	99991	83964
ERR525721	100000	99993	99993	75548
ERR525722	100000	99995	99995	58260
ERR525723	100000	99991	99991	85921
ERR525726	100000	99995	99995	66204
ERR525727	100000	99990	99990	86911
ERR525730	100000	99998	99998	43533
ERR525731	100000	99998	99998	62184
ERR525734	100000	99991	99991	56672
ERR525735	100000	99996	99996	56928
ERR525738	100000	99991	99991	80140
ERR525739	100000	99992	99992	74304
ERR525742	100000	99995	99995	69288
ERR525743	100000	99998	99998	53240
ERR525744	100000	99992	99992	65511
ERR525747	100000	99998	99998	65364
ERR525748	100000	99993	99993	67220
ERR525750	100000	99990	99990	61512
ERR525754	100000	99996	99996	69762
ERR525755	100000	99988	99988	75174
ERR525760	100000	99998	99998	52731
ERR525761	100000	99996	99996	92244
ERR525764	100000	99999	99999	31438
ERR525765	100000	99996	99996	63504
ERR525768	100000	99994	99994	43659
ERR525769	100000	99994	99994	47936
ERR525772	100000	99993	99993	68344
ERR525773	100000	99988	99988	88548
ERR525776	100000	99998	99998	75910
ERR525777	100000	99998	99998	69435
ERR525780	100000	100000	100000	65920
ERR525781	100000	99998	99998	48360
ERR525784	100000	100000	100000	58762
ERR525785	100000	99993	99993	77628
ERR525788	100000	99995	99995	59026
ERR525789	100000	99997	99997	79761
ERR525792	100000	99994	99994	70180
ERR525793	100000	99988	99988	60440
ERR525796	100000	99995	99995	66179
ERR525797	100000	99995	99995	75867
ERR525800	100000	99986	99986	60797
ERR525801	100000	99992	99992	57951
ERR525802	100000	99997	99997	83088
ERR525805	100000	99984	99984	84630
ERR525806	100000	99992	99992	49500
ERR525807	100000	99994	99994	61680
ERR525810	100000	99995	99995	37680
ERR525811	100000	99994	99994	55870
ERR525816	100000	99998	99998	66088
ERR525817	100000	99999	99999	78420
ERR525820	100000	99995	99995	81510
ERR525821	100000	99980	99980	80292
ERR525824	100000	99997	99997	60380
ERR525825	100000	99987	99987	60968
ERR525828	100000	99998	99998	53669
ERR525829	100000	99989	99989	54256
ERR525832	100000	99993	99993	52424
ERR525833	100000	99992	99992	51840
ERR525836	100000	99991	99991	42097
ERR525837	100000	99989	99989	55552
ERR525840	100000	99993	99993	74712
ERR525841	100000	99988	99988	57336
ERR525844	100000	99993	99993	48712
ERR525845	100000	99998	99998	58239
ERR525848	100000	99994	99994	67045
ERR525849	100000	99997	99997	75581
ERR525852	100000	99988	99988	59292
ERR525853	100000	99982	99982	93576
ERR525856	100000	99996	99996	38110
ERR525857	100000	99994	99994	71448
ERR525860	100000	99994	99994	35720
ERR525861	100000	99988	99988	63096
ERR525864	100000	99994	99994	52310
ERR525865	100000	99989	99989	78023
ERR525868	100000	99991	99991	43904
ERR525869	100000	99991	99991	73386
ERR525872	100000	99987	99987	52980
ERR525873	100000	99992	99992	77671
ERR525876	100000	99996	99996	44190
ERR525877	100000	99995	99995	67776
ERR525880	100000	99986	99986	40887
ERR525881	100000	99992	99992	41430
ERR525882	100000	99990	99990	77418
ERR525885	100000	99989	99989	57861
ERR525886	100000	99994	99994	52164
ERR525887	100000	99983	99983	91056
ERR525890	100000	99993	99993	41930
ERR525891	100000	99985	99985	84720
ERR525896	100000	99995	99995	47664
ERR525897	100000	99992	99992	69201
ERR525898	100000	99994	99994	54891
ERR525899	100000	99987	99987	85644
ERR525904	100000	99990	99990	64284
ERR525905	100000	99985	99985	58190
ERR525908	100000	99999	99999	53096
ERR525909	100000	99997	99997	54450
ERR525912	100000	99988	99988	77864
ERR525913	100000	99982	99982	59850
ERR525916	100000	99989	99989	47720
ERR525917	100000	99993	99993	86820
ERR525920	100000	99990	99990	83664
ERR525921	100000	99990	99990	74430
ERR525924	100000	99994	99994	63300
ERR525925	100000	99988	99988	68568
ERR525926	100000	99991	99991	61480
ERR525929	100000	99994	99994	72225
ERR525932	100000	99988	99988	56151
ERR525933	100000	99988	99988	57784
ERR525936	100000	99985	99985	43464
ERR525937	100000	99985	99985	88451
ERR525940	100000	99993	99993	51160
ERR525941	100000	99995	99995	66880
ERR525944	100000	99993	99993	49104
ERR525945	100000	99989	99989	58820
ERR525946	100000	99990	99990	65709
ERR525949	100000	99997	99997	54936
ERR525950	100000	99998	99998	61584
ERR525951	100000	99987	99987	57042
ERR525956	100000	99996	99996	58170
ERR525957	100000	99994	99994	54280
ERR525960	100000	99992	99992	53505
ERR525961	100000	99995	99995	73240
ERR525964	100000	99991	99991	53748
ERR525965	100000	99993	99993	72340
ERR525968	100000	99996	99996	67548
ERR525969	100000	99990	99990	56808
ERR525972	100000	99998	99998	63404
ERR525973	100000	99989	99989	85657
ERR525976	100000	99996	99996	83040
ERR525977	100000	99987	99987	60648
ERR525980	100000	99994	99994	62528
ERR525981	100000	99991	99991	60720
ERR525984	100000	99998	99998	53713
ERR525985	100000	99992	99992	65824
ERR525988	100000	99997	99997	65340
ERR525989	100000	99993	99993	65724
ERR525992	100000	99991	99991	42640
ERR525993	100000	99995	99995	33561
ERR525996	100000	99994	99994	63250
ERR525997	100000	99992	99992	65832
ERR526000	100000	99995	99995	44080
ERR526001	100000	99988	99988	63064
ERR526004	100000	99989	99989	60432
ERR526005	100000	99987	99987	74866
ERR526008	100000	99991	99991	54351
ERR526009	100000	99991	99991	69246
ERR526012	100000	99990	99990	55748
ERR526013	100000	99992	99992	63920
ERR526016	100000	99983	99983	54675
ERR526017	100000	99993	99993	84780
ERR526020	100000	99989	99989	75996
ERR526021	100000	99991	99991	63621
ERR526024	100000	99997	99997	55420
ERR526025	100000	99987	99987	71300
ERR526028	100000	99997	99997	55926
ERR526029	100000	99991	99991	59888
ERR526032	100000	99995	99995	66444
ERR526033	100000	99996	99996	59904
ERR526036	100000	99993	99993	48861
ERR526037	100000	99992	99992	76990
ERR526040	100000	99996	99996	60731
ERR526041	100000	99995	99995	69102
ERR526044	100000	99993	99993	49470
ERR526045	100000	99994	99994	64584
ERR526048	100000	99996	99996	38496
ERR526049	100000	99990	99990	65720
ERR526052	100000	99995	99995	65120
ERR526053	100000	99994	99994	72400
ERR526056	100000	99990	99990	58390
ERR526057	100000	99990	99990	72424
ERR526060	100000	99995	99995	49310
ERR526061	100000	99997	99997	80410
ERR526064	100000	99990	99990	48184
ERR526065	100000	99993	99993	68080
ERR526068	100000	99996	99996	58572
ERR526069	100000	99992	99992	59856
ERR526070	100000	99991	99991	48105
ERR526071	100000	99993	99993	59913
ERR526076	100000	99997	99997	50280
ERR526077	100000	99997	99997	51064
ERR526080	100000	99994	99994	59535
ERR526081	100000	99990	99990	93676
ERR526084	100000	99989	99989	68760
ERR526085	100000	99989	99989	86376
SRR2131211	100000	100000	100000	56968
SRR2131212	100000	100000	100000	59080
SRR4052021	100000	100000	100000	52408
SRR4052022	100000	100000	100000	86280
SRR4052033	100000	100000	100000	52129
SRR4052038	100000	100000	100000	45210
SRR4052040	100000	100000	100000	73970
SRR4305031	100000	99576	99576	49270
SRR4305032	100000	99565	99565	65268
SRR4305035	100000	95318	95318	52736
SRR4305038	100000	96421	96421	36632
SRR4305039	100000	100000	100000	68760
SRR4305040	100000	97195	97195	53690
SRR4305042	100000	95867	95867	50310
SRR4305046	100000	94883	94881	56190
SRR4305047	100000	98133	98133	52327
SRR4305050	100000	93810	93810	40167
SRR4305051	100000	98157	98157	52700
SRR4305055	100000	99805	99805	48360
SRR4305056	100000	95735	95734	82356
SRR4305057	100000	93193	93193	74368
SRR4305062	100000	95643	95643	49914
SRR4305063	100000	96741	96741	60141
SRR4305064	100000	91874	91873	57690
SRR4305065	100000	97344	97343	62722
SRR4305066	100000	99297	99297	49520
SRR4305067	100000	91659	91659	53631
SRR4305068	100000	93719	93719	78456
SRR4305069	100000	97589	97589	50500
SRR4305078	100000	96167	96167	45603
SRR4305079	100000	95945	95945	63744
SRR4305080	100000	95487	95487	43336
SRR4305081	100000	91339	91339	65956
SRR4305084	100000	95600	95600	39744
SRR4305086	100000	97788	97788	70345
SRR4305101	100000	96912	96912	58190
SRR4305102	100000	98587	98587	60252
SRR4305103	100000	95883	95883	58465
SRR4305105	100000	93489	93489	51102
SRR4305106	100000	96604	96604	53669
SRR4305107	100000	93353	93353	40256
SRR4305108	100000	93690	93690	66088
SRR4305109	100000	97457	97457	58498
SRR4305110	100000	99449	99449	45750
SRR4305114	100000	93184	93184	41598
SRR4305115	100000	93766	93765	58512
SRR4305121	100000	99794	99794	75720
SRR4305124	100000	92089	92089	51832
SRR4305127	100000	96559	96559	42380
SRR4305128	100000	95251	95251	40167
SRR4305129	100000	96423	96423	32944
SRR4305130	100000	96558	96558	69864
SRR4305131	100000	92043	92042	63987
SRR4305133	100000	92538	92538	83248
SRR4305134	100000	96491	96491	32688
SRR4305135	100000	97837	97837	31720
SRR4305136	100000	92774	92774	67728
SRR4305141	100000	95702	95702	66420
SRR4305142	100000	97103	97102	52162
SRR4305143	100000	99758	99758	52723
SRR4305145	100000	92136	92136	45617
SRR4305147	100000	94246	94246	49416
SRR4305149	100000	94019	94019	69696
SRR4305150	100000	94012	94012	39303
SRR4305152	100000	95649	95649	47565
SRR4305153	100000	92303	92303	52245
SRR4305155	100000	99799	99799	51106
SRR4305156	100000	98663	98663	55044
SRR4305157	100000	92649	92648	43749
SRR4305160	100000	95872	95872	46953
SRR4305161	100000	100000	100000	64236
SRR4305162	100000	96459	96459	51456
SRR4305163	100000	91778	91776	61589
SRR4305164	100000	95743	95742	54126
SRR4305167	100000	93455	93455	55480
SRR4305168	100000	96238	96238	52812
SRR4305171	100000	92855	92855	77856
SRR4305177	100000	99483	99483	33120
SRR4305179	100000	92867	92865	48144
SRR4305181	100000	93255	93255	37432
SRR4305182	100000	94130	94130	71592
SRR4305183	100000	95811	95810	47268
SRR4305184	100000	96669	96669	43560
SRR4305185	100000	93729	93728	39708
SRR4305186	100000	91906	91902	45264
SRR4305188	100000	99578	99577	64350
SRR4305191	100000	94197	94195	39464
SRR4305194	100000	95975	95975	30256
SRR4305195	100000	94944	94944	73580
SRR4305198	100000	96740	96740	42384
SRR4305199	100000	99834	99834	49168
SRR4305201	100000	93195	93194	51528
SRR4305202	100000	94762	94760	63250
SRR4305204	100000	90574	90573	60181
SRR4305205	100000	95604	95604	53632
SRR4305206	100000	100000	100000	60650
SRR4305207	100000	96523	96523	65940
SRR4305209	100000	97477	97477	55341
SRR4305210	100000	99784	99784	58130
SRR4305211	100000	96488	96488	48320
SRR4305213	100000	95827	95827	50184
SRR4305214	100000	98616	98616	33432
SRR4305216	100000	94895	94895	50528
SRR4305219	100000	97546	97546	41112
SRR4305220	100000	97362	97362	74602
SRR4305229	100000	94306	94306	37890
SRR4305231	100000	93880	93880	46272
SRR4305232	100000	99810	99810	68048
SRR4305233	100000	98472	98472	62800
SRR4305235	100000	98697	98697	41160
SRR4305237	100000	94643	94643	52063
SRR4305238	100000	95583	95583	50450
SRR4305239	100000	98229	98228	52200
SRR4305240	100000	95925	95925	63954
SRR4305241	100000	97158	97158	63280
SRR4305245	100000	95516	95515	42696
SRR4305246	100000	96910	96909	54538
SRR4305247	100000	93519	93519	69084
SRR4305249	100000	97449	97447	47168
SRR4305251	100000	98423	98423	44736
SRR4305257	100000	92406	92406	58752
SRR4305258	100000	97217	97217	71124
SRR4305259	100000	96386	96386	43024
SRR4305260	100000	96608	96607	54131
SRR4305262	100000	96144	96144	42664
SRR4305263	100000	96657	96657	34727
SRR4305267	100000	99314	99314	69250
SRR4305272	100000	91682	91680	66814
SRR4305277	100000	93123	93122	49930
SRR4305278	100000	100000	100000	43200
SRR4305279	100000	96638	96638	54192
SRR4305282	100000	95930	95930	54680
SRR4305286	100000	86080	86074	76296
SRR4305289	100000	99735	99735	58570
SRR4305294	100000	96054	96053	59560
SRR4305305	100000	96181	96181	54483
SRR4305306	100000	95938	95938	59920
SRR4305307	100000	96204	96204	68115
SRR4305308	100000	97007	97006	51296
SRR4305309	100000	96206	96206	37170
SRR4305310	100000	94955	94953	38600
SRR4305311	100000	99783	99783	68316
SRR4305313	100000	95912	95912	59158
SRR4305319	100000	93532	93532	63480
SRR4305321	100000	96153	96152	47160
SRR4305322	100000	94311	94310	42093
SRR4305323	100000	100000	100000	60120
SRR4305324	100000	95082	95080	56947
SRR4305325	100000	95339	95339	52400
SRR4305326	100000	96862	96861	63864
SRR4305332	100000	89600	89600	43604
SRR4305333	100000	96864	96864	64710
SRR4305334	100000	100000	100000	69780
SRR4305335	100000	96389	96389	45261
SRR4305339	100000	95923	95923	51816
SRR4305340	100000	96639	96638	73872
SRR4305341	100000	92766	92766	78984
SRR4305342	100000	96708	96708	50112
SRR4305345	100000	99874	99874	47205
SRR4305349	100000	93806	93806	53130
SRR4305350	100000	91468	91468	52514
SRR4305353	100000	98617	98617	36509
SRR4305354	100000	93072	93072	53720
SRR4305356	100000	99022	99022	55881
SRR4305357	100000	98588	98588	51759
SRR4305358	100000	94009	94009	78480
SRR4305360	100000	94049	94048	74892
SRR4305361	100000	89680	89680	57624
SRR4305368	100000	99069	99069	56001
SRR4305370	100000	98355	98355	51050
SRR4305371	100000	98585	98585	51784
SRR4305372	100000	93821	93821	51435
SRR4305373	100000	100000	100000	69764
SRR4305376	100000	97742	97742	65376
SRR4305380	100000	99879	99879	47502
SRR4305387	100000	94318	94318	54225
SRR4305389	100000	94000	94000	77280
SRR4305391	100000	99871	99871	66048
SRR4305394	100000	96084	96084	39700
SRR4305395	100000	92932	92931	46720
SRR4305401	100000	94364	94364	43173
SRR4305402	100000	99385	99385	21040
SRR4305403	100000	96166	96166	83796
SRR4305405	100000	90104	90104	70650
SRR4305406	100000	86111	86111	82720
SRR4305407	100000	93860	93860	85404
SRR4305409	100000	88375	88375	76540
SRR4305411	100000	95890	95890	48554
SRR4305412	100000	96237	96237	45830
SRR4305414	100000	86758	86757	80982
SRR4305417	100000	96484	96484	71604
SRR4305418	100000	91313	91313	73980
SRR4305419	100000	93465	93465	33264
SRR4305422	100000	98857	98857	49490
SRR4305423	100000	98572	98568	85349
SRR4305424	100000	99565	99565	39112
SRR4305425	100000	98983	98983	50360
SRR4305427	100000	100000	100000	71664
SRR4305429	100000	98817	98815	70917
SRR4305430	100000	98990	98990	56304
SRR4305431	100000	99181	99181	62844
SRR4305432	100000	98913	98913	50688
SRR4305435	100000	99395	99395	49910
SRR4305438	100000	98549	98549	56248
SRR4305441	100000	99134	99134	59814
SRR4305444	100000	98989	98989	45440
SRR4305445	100000	99045	99043	50598
SRR4305446	100000	99465	99465	56090
SRR4305447	100000	98705	98705	46128
SRR4305448	100000	98855	98855	57890
SRR4305449	100000	98725	98725	64790
SRR4305452	100000	98630	98630	41008
SRR4305454	100000	99043	99043	58700
SRR4305456	100000	98968	98968	72240
SRR4305458	100000	99034	99034	54760
SRR4305462	100000	99029	99029	40120
SRR4305463	100000	98970	98970	67870
SRR4305464	100000	98842	98842	45152
SRR4305465	100000	98839	98839	68005
SRR4305466	100000	98811	98811	59890
SRR4305470	100000	98929	98929	63206
SRR4305472	100000	98432	98432	57512
SRR4305473	100000	98793	98793	56106
SRR4305482	100000	99532	99532	39222
SRR4305483	100000	99322	99322	68266
SRR4305488	100000	99345	99345	47576
SRR4305489	100000	99811	99811	50460
SRR4305493	100000	100000	100000	56892
SRR4305495	100000	99599	99599	68136
SRR4305496	100000	99732	99732	49072
SRR4305500	100000	99562	99561	46500
SRR4305504	100000	100000	100000	43884
SRR4305505	100000	99850	99850	66144
SRR4305508	100000	99328	99328	75592
SRR4305509	100000	100000	100000	56260
SRR4305512	100000	99243	99243	35960
SRR4305515	100000	100000	100000	70301
SRR4305516	100000	99672	99672	39720
SRR4305518	100000	94036	94036	45551
SRR4305519	100000	96531	96530	72708
SRR4305520	100000	100000	100000	45070
SRR4305523	100000	95920	95915	59466
SRR4305527	100000	92090	92088	39140
SRR4305531	100000	94368	94367	67344
SRR4305532	100000	96887	96884	63547
SRR4408002	100000	99292	99290	75480
SRR4408006	100000	99248	99248	41840
SRR4408007	100000	99297	99297	65472
SRR4408008	100000	99288	99288	44064
SRR4408010	100000	99439	99439	55020
SRR4408012	100000	99230	99230	86544
SRR4408015	100000	99284	99284	48970
SRR4408016	100000	99273	99273	44928
SRR4408017	100000	99124	99124	31280
SRR4408019	100000	99349	99349	53340
SRR4408020	100000	99173	99173	58800
SRR4408021	100000	99118	99118	53190
SRR4408022	100000	100000	100000	85558
SRR4408023	100000	99328	99328	52448
SRR4408024	100000	99440	99440	52000
SRR4408025	100000	99056	99052	58080
SRR4408026	100000	100000	100000	40707
SRR4408028	100000	99322	99322	38691
SRR4408031	100000	99527	99527	38416
SRR4408032	100000	99260	99260	34928
SRR4408033	100000	99297	99297	48455
SRR4408035	100000	99307	99307	63576
SRR4408036	100000	98671	98671	66176
SRR4408037	100000	99059	99059	47768
SRR4408040	100000	98267	98267	73470
SRR4408041	100000	100000	100000	51984
SRR4408048	100000	100000	100000	64290
SRR4408049	100000	99073	99073	45564
SRR4408051	100000	99023	99023	46872
SRR4408052	100000	98133	98133	54968
SRR4408056	100000	100000	100000	89243
SRR4408057	100000	99363	99363	35930
SRR4408059	100000	99166	99166	61784
SRR4408064	100000	97180	97180	91380
SRR4408065	100000	98472	98472	77448
SRR4408067	100000	98509	98508	49806
SRR4408069	100000	98685	98683	47168
SRR4408071	100000	98494	98494	46386
SRR4408072	100000	97329	97327	58096
SRR4408073	100000	97999	97999	75471
SRR4408074	100000	99027	99027	48627
SRR4408075	100000	98753	98753	58760
SRR4408077	100000	99075	99075	84612
SRR4408081	100000	98908	98908	44176
SRR4408082	100000	100000	100000	47790
SRR4408084	100000	98234	98233	61210
SRR4408085	100000	98856	98856	66696
SRR4408086	100000	98656	98656	49888
SRR4408087	100000	100000	100000	70356
SRR4408091	100000	98629	98629	64356
SRR4408092	100000	100000	100000	65520
SRR4408095	100000	98991	98991	49820
SRR4408096	100000	98885	98885	69904
SRR4408100	100000	100000	100000	79992
SRR4408102	100000	99013	99013	51960
SRR4408103	100000	97991	97991	73272
SRR4408104	100000	98527	98527	88680
SRR4408105	100000	98767	98767	55620
SRR4408106	100000	99023	99023	51600
SRR4408108	100000	100000	100000	56872
SRR4408117	100000	98737	98737	75348
SRR4408119	100000	98555	98555	63276
SRR4408120	100000	99071	99070	57580
SRR4408121	100000	99263	99261	70785
SRR4408123	100000	98119	98118	50448
SRR4408125	100000	98905	98905	68017
SRR4408127	100000	99127	99127	55503
SRR4408129	100000	98781	98780	60156
SRR4408130	100000	100000	100000	58664
SRR4408131	100000	98412	98412	61272
SRR4408134	100000	98076	98076	70290
SRR4408139	100000	100000	100000	62820
SRR4408142	100000	99115	99115	53768
SRR4408144	100000	98996	98996	65442
SRR4408146	100000	100000	100000	60640
SRR4408148	100000	92591	92587	47864
SRR4408149	100000	90275	90273	51752
SRR4408152	100000	88558	88544	84900
SRR4408154	100000	98600	98600	67668
SRR4408156	100000	92479	92477	52839
SRR4408159	100000	93481	93480	44864
SRR4408161	100000	100000	100000	85569
SRR4408162	100000	90363	90362	85778
SRR4408163	100000	92859	92859	44020
SRR4408165	100000	98578	98577	63981
SRR4408166	100000	92947	92945	56360
SRR4408169	100000	91880	91873	46980
SRR4408170	100000	88006	88005	67878
SRR4408175	100000	88971	88966	58790
SRR4408176	100000	98763	98762	61110
SRR4408177	100000	90558	90557	59256
SRR4408181	100000	100000	100000	62298
SRR4408182	100000	92686	92683	35408
SRR4408185	100000	92710	92706	54018
SRR4408186	100000	94039	94039	78920
SRR4408187	100000	98496	98495	63569
SRR4408188	100000	92661	92658	83017
SRR4408189	100000	100000	100000	87879
SRR4408193	100000	90201	90194	53816
SRR4408196	100000	91137	91128	43911
SRR4408197	100000	88109	88107	68949
SRR4408198	100000	99028	99028	50418
SRR4408199	100000	89972	89964	89928
SRR4408201	100000	92782	92781	69652
SRR4408202	100000	100000	100000	60102
SRR4408203	100000	92200	92198	83435
SRR4408204	100000	92647	92642	65670
SRR4408205	100000	93655	93654	57114
SRR4408206	100000	100000	100000	55616
SRR4408210	100000	100000	100000	82709
SRR4408214	100000	92877	92877	73968
SRR4408217	100000	98787	98787	48732
SRR4408218	100000	99116	99116	47304
SRR4408219	100000	98379	98379	68035
SRR4408220	100000	98996	98991	66612
SRR4408224	100000	98834	98832	52728
SRR4408225	100000	98824	98824	41392
SRR4408226	100000	99419	99419	42920
SRR4408227	100000	99495	99495	44632
SRR4408229	100000	100000	100000	79740
SRR4408230	100000	99310	99310	48924
SRR4408231	100000	99418	99418	52679
SRR4408233	100000	99383	99383	59150
SRR4408235	100000	99553	99553	89202
SRR4408236	100000	99375	99375	75220
SRR4408237	100000	99441	99441	61060
SRR4408238	100000	99210	99210	66588
SRR4408241	100000	99435	99435	64044
SRR4408244	100000	99443	99443	71751
SRR4408246	100000	99335	99335	89250
SRR4408247	100000	100000	100000	53361
SRR4408250	100000	98910	98910	70157
SRR4408253	100000	99145	99145	61182
SRR4408254	100000	99394	99394	50208
SRR4408255	100000	99372	99371	86872
SRR4408256	100000	99301	99301	61520
SRR4408258	100000	99456	99456	59477
SRR4408259	100000	99189	99188	60336
SRR4408263	100000	99526	99526	62552
SRR4408264	100000	100000	100000	79560
SRR4408268	100000	99330	99330	69392
SRR4408270	100000	99331	99331	64770
SRR4408271	100000	99329	99329	79952
SRR4408272	100000	98832	98832	57684
SRR4408275	100000	99421	99421	59059
SRR4408276	100000	99241	99241	86899
SRR4408277	100000	99214	99214	74824
SRR4408280	100000	99362	99362	57255
SRR4408282	100000	99214	99214	89545
SRR4408284	100000	99414	99414	51337
SRR4408285	100000	99292	99291	78360
SRR4408286	100000	99284	99284	62808
SRR4408288	100000	99338	99338	71372
SRR4408289	100000	99410	99410	61490
SRR4408291	100000	99157	99157	38430
SRR4408292	100000	99525	99525	59620
SRR4408293	100000	99324	99323	43794
SRR5273888	100000	99685	99685	76230
SRR5273901	100000	99762	99762	60864
SRR5273917	100000	99900	99900	55704
SRR5273956	100000	99859	99859	43456
SRR5273963	100000	99789	99789	53988
SRR5273989	100000	99793	99793	51864
SRR5273997	100000	99884	99884	86928
SRR5274006	100000	99796	99796	76760
SRR5274014	100000	99415	99415	57560
SRR5274034	100000	99926	99926	70200
SRR5274043	100000	99931	99931	80135
SRR5274049	100000	99955	99955	73587
SRR5274059	100000	99944	99944	63622
SRR5274068	100000	99877	99877	65131
SRR7217476	100000	99992	99992	58167
SRR7217486	100000	99998	99998	92052
SRR7217509	100000	99997	99997	65340
SRR7217512	100000	99998	99998	62028
SRR7217521	100000	99988	99988	67570
SRR7217527	100000	99997	99997	71049
SRR7217532	100000	99991	99991	69090
SRR7217541	100000	99991	99991	89952
SRR7217543	100000	99996	99996	77858
SRR7217544	100000	99988	99988	86966
SRR7217565	100000	99998	99998	51392
SRR7217574	100000	99984	99984	74206
SRR7217582	100000	99959	99959	65871
SRR7217591	100000	99975	99975	51165
SRR7217596	100000	99992	99992	59166
SRR7217600	100000	99998	99998	63120
SRR7217610	100000	99997	99997	84000
SRR7217632	100000	99997	99997	60048
SRR7217644	100000	100000	100000	53838
SRR7217646	100000	99994	99994	57720
SRR7217653	100000	99998	99998	69110
SRR7217654	100000	99980	99980	65692
SRR7217661	100000	99990	99990	53880
SRR7217668	100000	99992	99992	69462
SRR7217671	100000	99996	99996	73290
SRR7217686	100000	99998	99998	55016
SRR7217696	100000	99995	99995	82808
SRR7217698	100000	100000	100000	76570
SRR7217701	100000	99994	99994	62019
SRR7217708	100000	99963	99963	62776
SRR7217723	100000	99970	99970	71556
SRR7217732	100000	99995	99995	72576
SRR7217744	100000	99991	99991	63576
SRR7217745	100000	99999	99999	85632
SRR7217753	100000	99983	99983	88692
SRR7217762	100000	99993	99993	60568
SRR7217769	100000	99995	99995	84864
SRR7217780	100000	99999	99999	85200
SRR7217787	100000	99999	99999	44888
SRR7217788	100000	99998	99998	48016
SRR7217795	100000	99998	99998	63500
SRR7217798	100000	99996	99996	63490
SRR7217806	100000	99977	99977	83124
SRR7217814	100000	99999	99999	59352
SRR7217819	100000	99980	99980	81560
SRR7217829	100000	99990	99990	68100
SRR7217838	100000	99999	99999	57537
SRR7217843	100000	99997	99997	62370
SRR7217848	100000	99961	99961	88080
SRR7217853	100000	99992	99992	73601
SRR7217860	100000	99986	99986	64650
SRR7217869	100000	99976	99976	66087
SRR7217887	100000	99997	99997	72864
SRR7217890	100000	99995	99995	70296
SRR7217896	100000	99998	99998	76430
SRR7217911	100000	99988	99988	74910
SRR7217913	100000	99978	99978	65170
SRR7280791	100000	99536	99536	78510
SRR7280800	100000	99314	99314	81960
SRR7280802	100000	99667	99667	61660
SRR7280803	100000	98652	98650	73073
SRR7280807	100000	99644	99644	53652
SRR7280810	100000	99735	99734	87697
SRR7280815	100000	99721	99721	67950
SRR7280818	100000	99752	99752	64215
SRR7280823	100000	99724	99724	72480
SRR7280830	100000	99419	99418	69360
SRR7280838	100000	99699	99699	92928
SRR7280847	100000	99586	99586	54024
SRR7280848	100000	99440	99440	77376
SRR7280853	100000	99548	99548	51690
SRR7280858	100000	99844	99844	87468
SRR7280859	100000	99442	99441	64683
SRR7280861	100000	99629	99629	87000
SRR7280870	100000	99635	99634	85452
SRR7280876	100000	99747	99747	68220
SRR7280879	100000	99181	99181	71192
SRR7280881	100000	99550	99550	76080
SRR7280883	100000	99869	99869	64380
SRR7280885	100000	99050	99049	58146
SRR7280891	100000	99368	99368	62808
SRR7280898	100000	99212	99211	59680
SRR7280902	100000	99846	99846	56727
SRR7280905	100000	99783	99783	59490
SRR7280908	100000	99431	99431	77638
SRR7280913	100000	99504	99504	50488
SRR7280915	100000	99686	99686	74308
SRR7280928	100000	99596	99596	57456
SRR7280934	100000	99717	99717	53528
SRR7280937	100000	99796	99796	54207
SRR7280941	100000	99598	99598	61056
SRR7280948	100000	99616	99616	81092
SRR7280952	100000	99773	99773	76332
SRR7280955	100000	99821	99821	59216
SRR7280960	100000	99634	99634	56716
SRR7280962	100000	99613	99613	80364
SRR7280969	100000	99565	99565	69930
SRR7280972	100000	99460	99459	59950
SRR7280976	100000	99845	99845	71982
SRR7280979	100000	99861	99861	66776
SRR7280980	100000	99793	99793	78353
SRR7280987	100000	99670	99670	77064
SRR7280988	100000	99506	99506	67608
SRR7280994	100000	99318	99318	54600
SRR7281016	100000	99757	99757	54664
SRR7281017	100000	99829	99829	71240
SRR7281023	100000	99794	99794	69624
SRR7281026	100000	99833	99833	67296
SRR7281034	100000	99503	99503	63081
SRR7281035	100000	99597	99597	55407
SRR7281039	100000	99547	99547	51384
SRR7281049	100000	99845	99845	47860
SRR7281052	100000	99838	99838	70280
SRR7281064	100000	99850	99850	54376
SRR7281068	100000	99875	99875	68724
SRR7281071	100000	99240	99240	65009
SRR7281076	100000	99435	99435	88627
SRR7351641	100000	99991	99991	58152
SRR7351643	100000	100000	100000	64800
SRR7351644	100000	100000	100000	70213
SRR7351662	100000	99997	99997	64971
SRR7351663	100000	99998	99998	71080
SRR7351694	100000	99996	99996	72027
SRR7351732	100000	99998	99998	78132
SRR7351733	100000	99998	99998	74270
SRR7351739	100000	99999	99999	60948
SRR7351756	100000	100000	100000	72936
SRR7351757	100000	100000	100000	63569
SRR7351776	100000	100000	100000	79695
SRR7351777	100000	99999	99999	80894
SRR7351778	100000	99998	99998	79300
SRR7351779	100000	100000	100000	90123
SRR7351780	100000	99999	99999	70101
SRR7351781	100000	100000	100000	60600
SRR7351782	100000	99998	99998	72243
SRR7351783	100000	99999	99998	95292
SRR7351784	100000	99998	99998	82896
SRR7351789	100000	99999	99999	58770
SRR7351790	100000	99999	99999	64647
SRR7351791	100000	99999	99999	63864
SRR7351792	100000	99996	99996	51144
SRR7351793	100000	99997	99997	80244
SRR7351794	100000	99999	99999	56640
SRR7351796	100000	100000	100000	72850
SRR7351799	100000	99999	99999	63900
SRR7351801	100000	99999	99999	51543
SRR7351802	100000	100000	100000	82428
SRR7351803	100000	100000	100000	66870
SRR7351804	100000	100000	100000	73480
SRR7351805	100000	100000	100000	68508
SRR7351806	100000	99999	99999	51200
SRR7351807	100000	100000	100000	80808
SRR7351808	100000	100000	100000	66820
SRR7351809	100000	99998	99998	52312
SRR7351811	100000	100000	100000	77352
SRR7351827	100000	99999	99999	90816
SRR7351836	100000	99998	99998	71136
SRR7351854	100000	99999	99999	64170
SRR7351856	100000	99998	99998	60024
SRR7351860	100000	99999	99999	59238
SRR7351864	100000	99999	99999	85500
SRR7351869	100000	100000	100000	59410
SRR7351870	100000	99999	99999	77180
SRR7351871	100000	99999	99999	64284
SRR7351876	100000	99997	99997	58734
SRR7351879	100000	99999	99999	62730
SRR7351902	100000	99997	99997	65604
SRR7351903	100000	100000	100000	62315
SRR7351905	100000	99999	99999	71560
SRR7351906	100000	100000	100000	86200
SRR7351908	100000	100000	100000	56210
SRR7351909	100000	100000	100000	55448
SRR7351910	100000	100000	100000	67584
SRR7351911	100000	100000	100000	62271
SRR7351912	100000	100000	100000	61668
SRR7351913	100000	100000	100000	60096
SRR7351914	100000	100000	100000	74272
SRR7351915	100000	100000	100000	62388
SRR7351930	100000	99999	99998	56952
SRR7351932	100000	99998	99998	58264
SRR7351949	100000	100000	100000	83316
SRR7351950	100000	100000	100000	81168
SRR7351952	100000	99995	99995	79790
SRR7351953	100000	99996	99996	69921
SRR7351954	100000	100000	100000	70720
SRR7351959	100000	99999	99999	76087
SRR7351960	100000	100000	100000	56984
SRR7351999	100000	100000	100000	86735
SRR7352035	100000	100000	100000	89748
SRR7352036	100000	100000	100000	72657
SRR7352048	100000	99998	99998	77670
SRR7352050	100000	99998	99998	69912
SRR7352051	100000	99995	99995	87098
SRR7352058	100000	99999	99999	91116
SRR7352062	100000	100000	100000	74480
SRR7352066	100000	99998	99998	61080
SRR7352091	100000	99994	99994	55448
SRR7352092	100000	99996	99996	63963
SRR7352093	100000	99997	99997	67661
SRR7352095	100000	99998	99998	64750
SRR7411251	100000	99997	99997	67743
SRR7411252	100000	100000	100000	88407
SRR7411253	100000	99998	99998	65133
SRR7411257	100000	99999	99997	72250
SRR7411264	100000	99998	99998	73830
SRR7411267	100000	99999	99999	89292
SRR7411280	100000	99994	99994	95484
SRR7411283	100000	99996	99996	86376
SRR7411284	100000	99993	99993	80750
SRR7411285	100000	99997	99997	83010
SRR7411286	100000	100000	100000	85500
SRR7411288	100000	99996	99996	73566
SRR7411291	100000	100000	100000	68232
SRR7411292	100000	100000	99993	55736
SRR7411293	100000	100000	100000	57468
SRR7411294	100000	99999	99999	88350
SRR7411300	100000	99999	99999	53992
SRR7411301	100000	99999	99998	60184
SRR7411303	100000	99998	99998	77000
SRR7411305	100000	100000	100000	60480
SRR7411307	100000	99999	99999	70340
SRR7411312	100000	99999	99999	74760
SRR7411329	100000	100000	100000	98197
SRR7411332	100000	99999	99999	74313
SRR7411333	100000	100000	100000	61296
SRR7411335	100000	99998	99998	79640
SRR7411336	100000	99999	99999	90804
SRR7411338	100000	99997	99995	83520
SRR7411357	100000	99999	99999	80050
SRR7411370	100000	99999	99999	94680
SRR7411373	100000	99999	99999	76461
SRR7411374	100000	99999	99999	79370
SRR7411375	100000	100000	100000	99648
SRR7411377	100000	99999	99999	78740
SRR7411379	100000	99999	99999	72369
SRR7411382	100000	100000	100000	81081
SRR7411385	100000	99999	99999	85250
SRR7411386	100000	99999	99999	68688
SRR7411388	100000	100000	100000	80480
SRR7411390	100000	100000	100000	79690
SRR7411392	100000	100000	100000	71973
SRR7411400	100000	100000	100000	58446
SRR7587316	100000	99680	99680	97174
SRR7587317	100000	99552	99552	67904
SRR7587318	100000	99401	99401	70168
SRR8652801	100000	96414	96414	59620
SRR8652812	100000	99996	99996	95844
SRR8652813	100000	99998	99998	64940
SRR8652814	100000	99967	99967	63030
SRR8652815	100000	99939	99939	43330
SRR8652816	100000	99972	99972	76819
SRR8652817	100000	99989	99989	59554
SRR8652818	100000	99999	99999	37070
SRR8652819	100000	99978	99978	61591
SRR8652820	100000	99942	99942	43236
SRR8652821	100000	99978	99978	71577
SRR8652822	100000	99783	99783	58544
SRR8652823	100000	99934	99934	70690
SRR8652834	100000	97697	97697	67776
SRR8652835	100000	95230	95230	72121
SRR8652836	100000	95108	95107	65500
SRR8652837	100000	94983	94983	47928
SRR8652838	43262	41248	41248	39976
SRR8652841	100000	99958	99958	41340
SRR8652842	100000	99984	99984	42120
SRR8652843	100000	99971	99971	69450
SRR8652844	100000	99963	99963	58248
SRR8652845	100000	99995	99995	87378
SRR8652846	100000	99918	99918	73935
SRR8652847	100000	99887	99887	62432
SRR8652848	100000	99996	99996	69400
SRR8652849	100000	99851	99851	40080
SRR8652852	100000	94454	94454	75110
SRR8652855	100000	93530	93530	69816
SRR8652856	64230	60157	60156	54547
SRR8652858	38384	37473	37473	28608
SRR8652861	100000	99981	99981	76472
SRR8652867	100000	95998	95998	64110
SRR8652869	100000	97290	97290	74631
SRR8652870	88929	86161	86161	63000
SRR8652873	100000	96027	96027	73140
SRR8652874	100000	96831	96831	59232
SRR8652881	100000	99682	99682	58632
SRR8652883	100000	99624	99624	75230
SRR8652886	100000	99584	99584	70504
SRR8652897	100000	99747	99747	60810
SRR8652898	100000	99997	99997	45384
SRR8652899	100000	99991	99991	73606
SRR8652901	100000	99992	99992	68107
SRR8652903	100000	99955	99955	67560
SRR8652905	100000	99795	99795	67484
SRR8652906	100000	99996	99996	59760
SRR8652907	100000	99869	99869	60240
SRR8652908	68823	65732	65732	54200
SRR8652914	100000	99850	99850	58488
SRR8652916	100000	99975	99975	55592
SRR8652917	100000	99974	99974	56448
SRR8652919	100000	99381	99381	61528
SRR8652920	65344	61971	61970	53330
SRR8652921	100000	98667	98667	80062
SRR8652923	100000	99421	99421	75872
SRR8652925	100000	99546	99546	56056
SRR8652926	100000	95389	95389	75570
SRR8652927	100000	97744	97744	57475
SRR8652928	25826	24857	24857	21460
SRR8652931	100000	98092	98092	77320
SRR8652932	100000	99266	99266	60492
SRR8652934	100000	96803	96802	73920
SRR8652936	100000	95635	95635	86784
SRR8652937	100000	99970	99970	53890
SRR8652939	100000	95063	95063	87832
SRR8652940	75653	71631	71631	60660
SRR8652942	100000	99666	99666	79600
SRR8652945	100000	98389	98389	63110
SRR8652948	100000	99488	99488	72490
SRR8652951	100000	99836	99836	83232
SRR8652952	100000	99621	99619	72267
SRR8652953	81215	80659	80651	73562
SRR8652960	100000	99123	99123	71708
SRR8652961	100000	98912	98912	65152
SRR8652969	100000	99937	99937	53272
SRR8652971	100000	95543	95543	74660
SRR8652973	100000	99841	99841	79440
SRR8652974	100000	94583	94583	62976
SRR8652975	100000	98025	98025	64044
SRR8652976	100000	98056	98056	85824
SRR8652977	100000	99358	99358	78250
SRR8652981	100000	99355	99355	92340
SRR8652988	53242	51863	51863	42460
SRR8653006	100000	99867	99867	45720
SRR8653011	100000	96161	96161	71547
SRR8653017	100000	71749	71749	64352
SRR8653020	100000	99982	99982	57092
SRR8653021	100000	99989	99989	55814
SRR8653022	100000	99995	99995	63281
SRR8653023	100000	99995	99995	72600
SRR8653024	100000	99867	99867	76664
SRR8653025	100000	99973	99973	63696
SRR8653026	100000	99888	99888	79680
SRR8653027	100000	99918	99918	70296
SRR8653028	100000	99982	99982	68860
SRR8653029	100000	99380	99380	52351
SRR8653030	100000	99995	99995	53292
SRR8653039	100000	99973	99973	61839
SRR8653040	100000	99741	99740	85455
SRR8653041	28999	24494	24490	22565
SRR8653042	100000	99682	99681	69648
SRR8653045	100000	99241	99240	96756
SRR8653048	100000	98813	98809	46880
SRR8653049	100000	99725	99725	67408
SRR8653052	100000	98811	98811	53124
SRR8653054	100000	99976	99976	58806
SRR8653056	100000	99257	99257	67286
SRR8653057	100000	99926	99926	53744
SRR8653058	100000	99894	99894	54080
SRR8653059	100000	99327	99327	65660
SRR8653061	100000	95462	95462	63630
SRR8653062	100000	98530	98530	65760
SRR8653063	100000	99932	99932	57303
SRR8653064	100000	95121	95121	58430
SRR8653069	100000	99830	99830	69608
SRR8653070	100000	98015	98014	44766
SRR8653071	100000	99982	99982	50166
SRR8653072	100000	99998	99998	68224
SRR8653073	100000	99403	99403	55476
SRR8653078	100000	99592	99592	80376
SRR8653080	100000	99282	99282	65384
SRR8653081	100000	99256	99256	78035
SRR8653084	100000	99541	99541	61500
SRR8653089	100000	99951	99951	56488
SRR8653090	100000	99955	99955	59050
SRR8653096	100000	96786	96786	67044
SRR8653101	100000	98937	98937	52368
SRR8653109	100000	99967	99967	64471
SRR8653110	100000	99734	99734	67477
SRR8653111	100000	99979	99979	50886
SRR8653123	100000	99560	99560	95404
SRR8653129	100000	91872	91872	87928
SRR8653130	28949	28399	28399	23424
SRR8653131	68603	66954	66954	60456
SRR8653134	100000	99688	99688	53652
SRR8653141	100000	97627	97627	72128
SRR8653147	100000	97017	97017	75624
SRR8653151	100000	99993	99993	62572
SRR8653152	100000	99998	99998	96384
SRR8653153	100000	99992	99992	66385
SRR8653154	100000	99979	99979	69212
SRR8653155	100000	99988	99988	75211
SRR8653156	100000	99996	99996	73494
SRR8653157	100000	99684	99684	69742
SRR8653158	100000	99860	99860	76296
SRR8653159	100000	99994	99994	59105
SRR8653160	100000	99801	99801	82571
SRR8653169	100000	98885	98885	59412
SRR8653170	100000	99750	99750	41460
SRR8653172	100000	98989	98989	83347
SRR8653174	100000	94217	94217	76656
SRR8653175	100000	96435	96435	69180
SRR8653176	100000	99562	99562	65136
SRR8653179	100000	99994	99994	54000
SRR8653180	100000	99976	99976	86978
SRR8653181	100000	99994	99994	43260
SRR8653182	100000	99984	99984	61058
SRR8653183	100000	99985	99985	87190
SRR8653184	100000	99929	99929	63096
SRR8653185	100000	99991	99991	73579
SRR8653186	100000	99991	99991	78144
SRR8653187	100000	99994	99994	84128
SRR8653188	100000	99982	99982	71100
SRR8653189	100000	99998	99998	72250
SRR8653190	100000	99998	99998	75669
SRR8653191	100000	99994	99994	71280
SRR8653192	100000	99986	99986	51096
SRR8653193	100000	100000	100000	74871
SRR8653194	100000	99503	99503	69098
SRR8653195	100000	99942	99942	55830
SRR8653196	100000	99807	99807	50454
SRR8653197	100000	99916	99916	41459
SRR8653198	100000	99992	99992	47376
SRR8653200	100000	99410	99410	75520
SRR8653201	100000	99359	99358	80347
SRR8653205	100000	98690	98690	63140
SRR8653206	100000	96261	96261	67565
SRR8653208	100000	95256	95256	55800
SRR8653210	100000	92819	92819	51288
SRR8653211	100000	99401	99401	81940
SRR8653212	47928	45795	45795	39912
SRR8653213	100000	95841	95841	73156
SRR8653215	100000	99995	99995	64867
SRR8653218	100000	99983	99983	77462
SRR8653221	100000	99982	99982	72644
SRR8653224	100000	99391	99391	72072
SRR8653225	99602	98899	98898	75924
SRR8653227	100000	98830	98826	65844
SRR8653228	81589	80250	80250	75780
SRR8653229	74896	72882	72882	63530
SRR8653235	100000	99473	99473	68085
SRR8653236	100000	99431	99431	70216
SRR8653240	100000	99955	99955	86765
SRR8653245	100000	99796	99796	78610
SRR8653247	100000	99975	99975	49159
SRR8653248	100000	99990	99990	62368
SRR8653251	100000	97332	97332	87704
SRR8653256	100000	98841	98841	88960
SRR8653265	100000	99870	99870	57024
SRR8653266	100000	99998	99998	93592
SRR8653267	100000	99982	99982	77040
SRR8653268	100000	99986	99986	65494
SRR8653269	100000	99996	99996	78792
SRR8653270	100000	99985	99985	55648
SRR8653271	100000	99959	99959	88400
SRR8653272	100000	99992	99992	64112
SRR8653273	100000	99992	99992	65178
SRR8653274	100000	99997	99997	75057
SRR8653275	100000	95227	95227	66672
SRR8653276	100000	99986	99986	67562
SRR8653283	100000	98290	98290	62484
SRR8653287	100000	99049	99049	68742
SRR8800143	100000	98270	98270	50864
SRR8800144	100000	100000	100000	73352
SRR8800146	100000	99975	99975	43840
SRR8800148	100000	99994	99994	61664
SRR8800149	100000	99923	99923	60192
SRR8800150	100000	99994	99994	71160
SRR8800151	100000	99999	99999	64400
SRR8800152	100000	99987	99987	71070
SRR8800156	100000	99950	99950	60376
SRR8800157	100000	99841	99841	45420
SRR8800159	100000	99999	99999	79211
SRR8800160	100000	99999	99999	75480
SRR8800161	100000	99998	99998	79441
SRR8800163	100000	100000	100000	48144
SRR8942343	100000	100000	100000	83052
SRR8942351	100000	100000	100000	92628
SRR8942354	100000	100000	100000	54512
SRR8942358	100000	100000	100000	77872
SRR8942364	100000	100000	100000	61437
SRR8942370	100000	100000	100000	72571
SRR8942373	100000	100000	100000	85481
SRR8942377	100000	100000	100000	77950
SRR8942384	100000	100000	100000	63811
SRR8942385	100000	100000	100000	66656
SRR8942389	100000	99999	99999	53073
SRR8942391	100000	100000	100000	74591
SRR8942392	100000	100000	100000	69042
SRR8942393	100000	100000	100000	73088
SRR8942395	100000	100000	100000	53028
SRR8942396	100000	100000	100000	57303
SRR8942397	100000	100000	100000	64160
SRR8942399	100000	100000	100000	56710
SRR8942400	100000	100000	100000	43974
SRR8942402	100000	100000	100000	60104
SRR8942406	100000	100000	100000	73128
SRR8942410	100000	100000	100000	63129
SRR8942411	100000	100000	100000	82720
SRR8942414	100000	100000	100000	62088
SRR8942416	100000	100000	100000	45783
SRR8942417	100000	100000	100000	53904
SRR8942418	100000	100000	100000	74376
SRR8942421	100000	100000	100000	67436
SRR8942427	100000	100000	100000	68640
SRR8942429	100000	100000	100000	51528
SRR8942430	100000	100000	100000	65112
SRR8942431	100000	100000	100000	73416
SRR9061430	100000	99999	99999	68430
SRR9061432	100000	100000	100000	51280
SRR9061434	100000	100000	99996	57016
SRR9061436	100000	100000	100000	82929
SRR9061438	100000	100000	100000	74390
SRR9061440	100000	100000	100000	64683
SRR9061442	100000	100000	100000	67860
SRR9061444	100000	100000	100000	67068
SRR9061446	100000	100000	100000	64696
SRR9061449	100000	100000	99999	85620
SRR9061451	100000	100000	100000	59048
SRR9061453	100000	99999	99999	58383
SRR9061455	100000	100000	100000	67707
SRR9061457	100000	99998	99998	84096
SRR9330497	100000	100000	100000	59840
SRR9330498	100000	100000	100000	79980
SRR9330500	100000	100000	100000	60736
SRR9330507	100000	100000	100000	70992
SRR9330508	100000	100000	100000	79300
SRR9330509	100000	100000	100000	53328
SRR9330510	100000	100000	100000	75340
SRR9330511	100000	100000	100000	85560
SRR9330514	100000	100000	100000	88720
SRR9330519	100000	100000	100000	92712
SRR9330527	100000	100000	100000	56112
SRR9330528	100000	100000	100000	89196
SRR9330529	100000	100000	100000	62980
SRR9330530	100000	100000	100000	55672
SRR9330531	100000	100000	100000	56824
SRR9330532	100000	100000	100000	82434
SRR9330533	100000	100000	100000	67509
SRR9330537	100000	100000	100000	70312
SRR9330541	100000	100000	100000	64528
SRR9330542	100000	100000	100000	99456
SRR9330547	100000	100000	100000	61353
SRR9330548	100000	100000	100000	76396
SRR9330550	100000	100000	100000	68750
SRR9330554	100000	100000	100000	70776
SRR9330555	100000	100000	100000	83640
SRR9330556	100000	100000	100000	81860
SRR9330557	100000	100000	100000	46072
SRR9330561	100000	100000	100000	61760
SRR9330562	100000	100000	100000	70992
SRR9330563	100000	100000	100000	62352
SRR9330565	100000	100000	100000	94860
SRR9330570	100000	100000	100000	68288
SRR9330571	100000	100000	100000	65950
SRR9330614	100000	100000	100000	78500
SRR9330615	100000	100000	100000	55580
SRR9330621	100000	100000	100000	81147
SRR9330623	100000	100000	100000	87307
SRR9330624	100000	100000	100000	62224
SRR9330625	100000	100000	100000	78096
SRR9330626	100000	100000	100000	79541
SRR9330627	100000	100000	100000	95952
SRR9330628	100000	100000	100000	95604
SRR9330632	100000	100000	100000	71424
SRR9330633	100000	100000	100000	66850
SRR9330634	100000	100000	100000	84799
SRR9330635	100000	100000	100000	86076
SRR9330636	100000	100000	100000	76846
SRR9330637	100000	100000	100000	61784
SRR9330638	100000	100000	100000	83640
SRR9330639	100000	100000	100000	69530
SRR9330642	100000	100000	100000	46608
SRR9330644	100000	100000	100000	69410
SRR9330645	100000	100000	100000	58350
SRR9330646	100000	100000	100000	87004
SRR9330650	100000	100000	100000	53420
SRR9330651	100000	100000	100000	83172
SRR9670853	100000	99941	99941	50050
SRR9670854	100000	99984	99984	89136
SRR9670855	100000	99981	99981	65170
SRR9670856	100000	99991	99991	73942
SRR9670857	100000	99991	99991	66912
SRR9670858	100000	45796	45794	39728
SRR9670859	100000	99990	99990	65600
SRR9670860	100000	99684	99684	56250
SRR9670861	100000	99982	99982	66968
SRR9670862	100000	99980	99980	65080
SRR9670863	100000	99759	99759	73608
SRR9670864	100000	99995	99995	87228
SRR9670865	100000	99991	99991	62604
SRR9670866	100000	99874	99874	68810
SRR9670867	100000	99919	99919	71280
SRR9670868	100000	99896	99896	61040
SRR9670869	100000	99976	99976	72850
SRR9670870	100000	99982	99982	52944
SRR9670871	100000	99993	99993	52912
SRR9670872	100000	99878	99878	94320
SRR9670873	100000	99976	99976	89256
SRR9670874	100000	99947	99947	61254
SRR9670875	100000	99969	99969	67630
SRR9670876	100000	99978	99978	53864
SRR9670877	100000	99987	99987	73976
SRR9670878	100000	99979	99979	68167
SRR9670879	100000	99984	99984	59110
SRR9670880	100000	99902	99902	58952
SRR9670881	100000	99984	99984	55980
SRR9670882	100000	99962	99962	79374
SRR9670883	100000	99964	99964	55920
SRR9670884	100000	99993	99993	75144
SRR9670885	100000	99986	99986	60756
SRR9670886	100000	99990	99990	68706
SRR9670887	100000	99995	99995	91320
SRR9670888	100000	99994	99994	69928
SRR9670889	100000	99990	99990	77264
SRR9670890	100000	99996	99996	56583
SRR9670891	100000	99994	99994	65768
SRR9670892	100000	99924	99924	56342
SRR9670893	100000	93616	93616	52768
SRR9670894	100000	99991	99991	83112
SRR9670895	100000	99933	99933	54472
SRR9670896	100000	99996	99996	52140
SRR9670897	100000	99995	99995	71962
SRR9670898	100000	99775	99775	56368
SRR9670899	100000	99864	99864	64140
SRR9670900	100000	99975	99975	61140
SRR9670901	100000	99989	99989	54018
SRR9670902	100000	99960	99960	69861
SRR9670904	100000	99985	99985	75017
SRR9670905	100000	99997	99997	54072
SRR9670906	100000	99993	99993	75208
SRR9670907	100000	99989	99989	65178
SRR9670908	100000	98618	98618	84984
SRR9670909	100000	99970	99970	58800
SRR9670911	100000	99994	99994	64984
SRR9670912	100000	99987	99987	58920
SRR9670913	100000	99901	99901	59150
SRR9670915	100000	99993	99993	56034
SRR9670916	100000	99968	99968	53270
SRR9670917	100000	99983	99983	71280
SRR9670918	100000	99807	99807	81984
SRR9670919	100000	99959	99959	67155
SRR9670920	100000	99981	99981	52376
SRR9670921	100000	99997	99997	75152
SRR9670922	100000	99838	99838	51336
SRR9670923	100000	99953	99953	82400
SRR9670924	100000	99940	99940	66272
SRR9670925	100000	98932	98932	86700
SRR9670926	100000	99942	99942	67133
SRR9670927	100000	99991	99991	77312
SRR9670928	100000	99990	99990	54738
SRR9670929	100000	99986	99986	55134
SRR9670930	100000	99996	99996	70752
SRR9670931	100000	99975	99975	78250
SRR9670932	100000	99995	99995	66771
SRR9670933	100000	99980	99980	48648
SRR9670934	100000	99913	99913	80280
SRR9670935	100000	99989	99989	73843
SRR9879703	100000	97173	97173	57852
SRR9879704	100000	96413	96413	63252
SRR9879705	100000	97447	97447	75442
SRR9879706	100000	98101	98101	88704
SRR9879707	100000	96032	96032	65934
SRR9879708	100000	90939	90939	65080
SRR9879710	100000	96505	96505	98028
SRR9879711	100000	97770	97770	75552
SRR9879712	100000	93864	93864	50967
SRR9879724	100000	96431	96431	62448
SRR9879725	100000	96656	96656	56184
SRR9879726	100000	93441	93441	73579
SRR9879727	100000	93948	93948	80230
SRR9879728	100000	97853	97853	51003
SRR9879729	100000	95337	95337	69170
SRR9879730	100000	97107	97107	72100
SRR9879731	100000	95761	95761	84293
SRR9879732	100000	94163	94163	78776
SRR9879733	100000	96631	96631	64629
SRR9879745	100000	97314	97314	55512
SRR9879746	100000	93801	93801	80245
SRR9879747	100000	97177	97177	68265
SRR9879748	100000	94194	94194	59132
SRR9879749	100000	97451	97451	93048
SRR9879750	100000	95824	95824	76550
SRR9879751	100000	95872	95872	50664
SRR9879752	100000	96370	96370	79980
SRR9879753	100000	97320	97320	59304
SRR9879754	100000	94679	94679	77508
SRR9879763	100000	95857	95857	61584
SRR9879764	100000	96261	96261	70530
SRR9879766	100000	98077	98077	75240
SRR9879767	100000	97480	97480	71776
SRR9879768	100000	95689	95689	55359
SRR9879769	100000	97501	97501	62784
SRR9879772	100000	93873	93873	81408
SRR9879773	100000	97002	97002	62616
SRR9879774	100000	96221	96221	55360
SRR9879775	100000	93533	93533	66220
SRR9879778	100000	95577	95577	78848
SRR9879779	100000	96073	96073	54664
SRR9879780	100000	96459	96459	68820
SRR9879781	100000	98252	98252	84848
SRR9879803	100000	95642	95642	51552
SRR9879805	100000	95748	95748	76956
SRR9879806	100000	98565	98565	77292
SRR9879807	100000	92374	92374	53721
SRR9879808	100000	96124	96124	54040
SRR9879809	100000	96744	96744	58180
SRR9879810	100000	95767	95767	69090
SRR9879811	100000	97344	97344	57546
SRR9879812	100000	97210	97210	53991
SRR9879813	100000	96912	96912	64430
SRR9879814	100000	94156	94156	71214
SRR9879815	100000	94054	94054	61922
SRR9879816	100000	96706	96706	67488
SRR9879827	100000	98338	98338	77196
SRR9879828	100000	98154	98154	51648
SRR9879829	100000	97329	97329	65088
SRR9879830	100000	96495	96495	50706
SRR9879831	100000	97912	97912	66660
SRR9879832	100000	98092	98092	63832
SRR9879833	100000	94893	94893	59630
SRR9879834	100000	97360	97360	88319
SRR9879835	100000	97418	97418	62244
SRR9879836	100000	96196	96196	58120
SRR9879847	100000	97310	97310	52816
SRR9879848	100000	95976	95976	87372
SRR9879849	100000	96355	96355	78727
SRR9879850	100000	96473	96473	76296
SRR9879851	100000	95185	95185	61570
SRR9879852	100000	97210	97210	52980
SRR9879853	100000	97397	97397	90180
SRR9879854	100000	95942	95942	65704
SRR9879855	100000	96598	96598	70548
SRR9879856	100000	96459	96459	59829
SRR9879873	100000	95644	95644	53736
SRR9879874	100000	98274	98274	71810
SRR9879875	100000	96836	96836	62744
SRR9879876	100000	98158	98158	70614
SRR9879877	100000	96144	96144	45848
SRR9879878	100000	98283	98283	46552
SRR9879879	100000	95031	95031	57233
SRR9879880	100000	95906	95906	76020
SRR9879881	100000	95844	95844	58630
SRR9879882	100000	97109	97109	73827

## Sheet: Supplementary_Table3
Supplementary Table 3: Microbial profiles of the 1669 fecal samples enrolled in this study.
Country of origin	Africa-America	Africa-America	Africa-America	Africa-America	Africa-America	Africa-America	Africa-America	Africa-America	Africa-America	Africa-America	Africa-America	Africa-America	Africa-America	Africa-America	Africa-America	Africa-America	Africa-America	Africa-America	Africa-America	Africa-America	Africa-America	Africa-America	Africa-America	Africa-America	Africa-America	Africa-America	Africa-America	Africa-America	Africa-America	Africa-America	Africa-America	Africa-America	Africa-America	Africa-America	Africa-America	Africa-America	Africa-America	Africa-America	Africa-America	Africa-America	Africa-America	Africa-America	Africa-America	Africa-America	Africa-America	Africa-America	Africa-America	Africa-America	Africa-America
Age (days)	30	30	30	30	30	30	30	30	30	30	30	30	30	30	30	30	30	30	30	30	30	30	30	30	30	30	30	30	30	30	30	30	30	30	30	30	30	30	30	30	30	30	30	30	30	30	30	30	30
Age (months)	1	1	1	1	1	1	1	1	1	1	1	1	1	1	1	1	1	1	1	1	1	1	1	1	1	1	1	1	1	1	1	1	1	1	1	1	1	1	1	1	1	1	1	1	1	1	1	1	1
PMID	32284564	32284564	32284564	32284564	32284564	32284564	32284564	32284564	32284564	32284564	32284564	32284564	32284564	32284564	32284564	32284564	32284564	32284564	32284564	32284564	32284564	32284564	32284564	32284564	32284564	32284564	32284564	32284564	32284564	32284564	32284564	32284564	32284564	32284564	32284564	32284564	32284564	32284564	32284564	32284564	32284564	32284564	32284564	32284564	32284564	32284564	32284564	32284564	32284564
Reads Taxonomy	SRR9879703	SRR9879704	SRR9879705	SRR9879706	SRR9879707	SRR9879708	SRR9879710	SRR9879711	SRR9879712	SRR9879724	SRR9879725	SRR9879726	SRR9879727	SRR9879728	SRR9879729	SRR9879730	SRR9879731	SRR9879732	SRR9879733	SRR9879745	SRR9879746	SRR9879747	SRR9879748	SRR9879749	SRR9879750	SRR9879751	SRR9879752	SRR9879753	SRR9879754	SRR9879763	SRR9879764	SRR9879766	SRR9879767	SRR9879768	SRR9879769	SRR9879772	SRR9879773	SRR9879774	SRR9879775	SRR9879778	SRR9879779	SRR9879780	SRR9879781	SRR9879803	SRR9879805	SRR9879806	SRR9879807	SRR9879808	SRR9879809
Acetobacterium unknown_species	0	0	0	0	0	0	0	0	0	0	0	0	0	0	0	0	0	0	0	0	0	0	0	0	0	0	0	0	0	0	0	0	0	0	0	0	0	0	0	0	0	0	0	0	0	0	0	0	0
Acidaminococcus fermentans	0	0	0	0	0	0	0	0	0	0	0	0	0	0	0	0	0	0	0	0	0	0	0	0	0	0	0	0	0	0	0	0	0	0	0	0	0	0	0	0	0	0	0	0	0	0	0	0	0
Acidaminococcus intestini	0	0	0	0	0	0	0	0	0	0	0	0	0	0	0	0	0	0.0542432	0	0	0	0	0	0	0	0	0	0	0	0	0	0	0	0	0	0.379109	0	0	0.0549237	0	0	0	0	0	0	0	0	0	0
Acidaminococcus massiliensis	0	0	0	0	0	0	0	0	0	0	0	0	0	0	0	0	0	0	0	0	0	0	0	0	0	0	0	0	0	0	0	0	0	0	0	0	0	0	0	0	0	0	0	0	0	0	0	0	0
Acidaminococcus timonensis	0	0	0	0	0	0	0	0	0	0	0	0	0	0	0	0	0	0	0	0	0	0	0	0	0	0	0	0	0	0	0	0	0	0	0	0	0	0	0	0	0	0	0	0	0	0	0	0	0
Acidaminococcus unknown_species	0	0	0	0	0	0	0	0	0	0	0	0	0	0	0	0	0	0	0	0	0	0	0	0	0	0	0	0	0	0	0	0	0	0	0	0	0	0	0	0	0	0	0	0	0	0	0	0	0
Acidipropionibacterium timonense	0	0	0	0	0	0	0	0	0	0	0	0	0	0	0	0	0	0	0	0	0	0	0	0	0	0	0	0	0	0	0	0	0	0	0	0	0	0	0	0	0	0	0	0	0	0	0	0	0
Acidovorax oryzae	0	0	0	0	0	0	0	0	0	0	0	0	0	0	0	0	0	0	0	0	0	0	0	0	0	0	0	0	0	0	0	0	0	0	0	0	0	0	0	0	0	0	0	0	0	0	0	0	0
Acidovorax unknown_species	0	0	0	0	0	0	0	0	0	0	0	0	0	0	0	0	0	0	0	0	0	0	0	0	0	0	0	0	0	0	0	0	0	0	0	0	0	0	0	0	0	0	0	0	0	0	0	0	0
Acinetobacter baumannii	0	0	0	0	0	0	0	0	0	0	0	0	0	0	0	0	0	0	0.00663356	0	0	0	0	0	0	0	0	0	0	0	0	0	0	0	0	0	0	0	0	0	0	0	0	0	0	0	0	0	0
Acinetobacter bereziniae	0	0	0	0	0	0	0	0	0	0	0	0	0	0	0	0	0	0	0	0	0	0	0	0	0	0	0	0	0	0	0	0	0	0	0	0	0	0	0	0	0	0	0	0	0	0	0	0	0
Acinetobacter haemolyticus	0	0	0	0	0	0	0	0	0	0	0	0	0	0	0	0	0	0	0	0	0	0	0	0	0	0	0	0	0	0	0	0	0	0	0	0	0	0	0	0	0	0	0	0	0	0	0	0	0
Acinetobacter johnsonii	0	0	0	0	0	0	0	0	0	0	0	0	0	0	0	0	0	0	0	0	0	0	0	0	0	0	0	0	0	0	0	0	0	0	0	0	0	0	0	0	0	0	0	0	0	0	0	0	0
Acinetobacter lwoffii	0	0	0	0	0	0	0	0	0	0	0	0	0	0	0	0	0	0	0	0	0	0	0	0	0	0	0	0	0	0	0	0	0	0	0	0	0	0	0	0	0	0	0	0	0	0	0	0	0
Acinetobacter nosocomialis	0	0	0	0	0	0	0	0	0	0	0	0	0	0	0	0	0	0	0	0	0	0	0	0	0	0	0	0	0	0	0	0	0	0	0	0	0	0	0	0	0	0	0	0	0	0	0	0	0
Acinetobacter pittii	0	0	0	0	0	0	0	0	0	0	0	0	0	0	0	0	0	0	0	0	0	0	0	0	0	0	0	0	0	0	0	0	0	0	0	0	0	0	0	0	0	0	0	0	0	0	0	0	0
Acinetobacter proteolyticus	0	0	0	0	0	0	0	0	0	0	0	0	0	0	0	0	0	0	0	0	0	0	0	0	0	0	0	0	0	0	0	0	0	0	0	0	0	0	0	0	0	0	0	0	0	0	0	0	0
Acinetobacter unknown_species	0	0	0	0	0	0	0	0	0	0	0	0	0	0	0	0	0	0	0	0	0	0	0	0	0	0	0	0	0	0	0	0	0	0	0	0	0	0	0	0	0	0	0	0	0	0	0	0	0
Acinetobacter ursingii	0	0	0	0	0	0	0	0	0	0	0	0	0	0	0	0.00747213	0	0	0	0	0	0	0	0	0	0	0	0	0	0	0	0	0	0	0	0	0	0	0	0	0	0	0	0	0	0	0	0	0
Actinobaculum massiliense	0	0	0	0	0	0	0	0	0	0	0	0	0	0	0	0	0	0	0	0	0	0	0	0	0	0	0	0	0	0	0	0	0	0	0	0	0	0	0	0	0	0	0	0	0	0	0	0	0
Actinomadura geliboluensis	0	0	0	0	0	0	0	0	0	0	0	0	0	0	0	0	0	0	0	0	0	0	0	0	0	0	0	0	0	0	0	0	0	0	0	0	0	0	0	0	0	0	0	0	0	0	0	0	0
Actinomadura roseirufa	0	0	0	0	0	0	0	0	0	0	0	0	0	0	0	0	0	0	0	0	0	0	0	0	0	0	0	0	0	0	0	0	0	0	0	0	0	0	0	0	0	0	0	0	0	0	0	0	0
Actinomadura unknown_species	0	0	0	0	0	0	0	0	0	0	0	0	0	0	0	0	0	0	0	0	0	0	0	0	0	0	0	0	0	0	0	0	0	0	0	0	0	0	0	0	0	0	0	0	0	0	0	0	0
Actinomyces bouchesdurhonensis	0	0	0	0	0	0	0	0	0	0	0	0	0	0	0	0	0	0	0	0	0	0	0	0	0	0	0	0	0	0	0	0	0	0	0	0	0	0	0	0	0	0	0	0	0	0	0	0	0
Actinomyces polynesiensis	0	0	0	0	0	0	0	0	0	0	0	0	0	0	0	0	0	0	0	0	0	0	0	0	0	0	0	0	0	0	0	0	0	0	0	0	0	0	0	0	0	0	0	0	0	0	0	0	0
Actinomyces unknown_species	0	0	0	0	0	0	0	0	0	0	0	0	0	0	0	0	0	0	0	0	0	0	0	0	0	0	0	0	0	0	0	0	0	0	0	0	0	0	0	0	0	0	0	0	0	0	0	0	0
Actinomyces urinae	0	0	0	0	0	0	0	0	0	0	0	0	0	0	0	0	0	0	0	0	0	0	0	0	0	0	0	0	0	0	0	0	0	0	0	0	0	0	0	0	0	0	0	0	0	0	0	0	0
Actinomyces urogenitalis	0	0	0	0	0	0	0	0	0	0	0	0	0	0	0	0	0	0	0	0	0	0	0	0	0	0	0	0	0.0289306	0	0	0	0	0	0	0	0	0	0.00657654	0	0	0	0	0	0	0	0	0	0
Actinoplanes unknown_species	0	0	0	0	0	0	0	0	0	0	0	0	0	0	0	0	0	0	0	0	0	0	0	0	0	0	0	0	0	0	0	0	0	0	0	0	0	0	0	0	0	0	0	0	0	0	0	0	0
Actinospica acidiphila	0	0	0	0	0	0	0	0	0	0	0	0	0	0	0	0	0	0	0	0	0	0	0	0	0	0	0	0	0	0	0	0	0	0	0	0	0	0	0	0	0	0	0	0	0	0	0	0	0
Actinotalea caeni	0	0	0	0	0	0	0	0	0	0	0	0	0	0	0	0	0	0	0	0	0	0	0	0	0	0	0	0	0	0	0	0	0	0	0	0	0	0	0	0	0	0	0	0	0	0	0	0	0
Acutalibacter muris	0	0	0	0	0	0	0	0	0	0	0	0	0	0	0	0	0	0	0	0	0	0	0	0	0	0	0	0	0	0	0	0	0	0	0	0	0	0	0	0	0	0	0	0	0	0	0	0	0
Aeromonas caviae	0	0	0	0	0	0	0	0	0	0	0	0	0	0	0	0	0	0	0	0	0	0	0	0	0	0	0	0	0	0	0	0	0	0	0	0	0	0	0	0	0	0	0	0	0	0	0	0	0
Aeromonas media	0	0	0	0	0	0	0	0	0	0	0	0	0	0	0	0	0	0	0	0	0	0	0	0	0	0	0	0	0	0	0	0	0	0	0	0	0	0	0	0	0	0	0	0	0	0	0	0	0
Aeromonas unknown_species	0	0	0	0	0	0	0	0	0	0	0	0	0	0	0	0	0	0	0	0	0	0	0	0	0	0	0	0	0	0	0	0	0	0	0	0	0	0	0	0	0	0	0	0	0	0	0	0	0
Aestuariispira unknown_species	0	0	0	0	0	0	0	0	0	0	0	0	0	0	0	0	0	0	0	0	0	0	0	0	0	0	0	0	0	0	0	0	0	0	0	0	0	0	0	0	0	0	0	0	0	0	0	0	0
Afipia unknown_species	0	0	0	0	0	0	0	0	0	0	0	0	0	0	0	0	0	0	0	0	0	0	0	0	0	0	0	0	0	0	0	0	0	0	0	0	0	0	0	0	0	0	0	0	0	0	0	0	0
Agathobacter unknown_species	0	0	0	0	0	0	0	0	0	0	0	0	0	0	0	0	0	0	0	0	0	0	0	0	0	0	0	0	0	0	0	0	0	0	0	0	0	0	0	0	0	0	0	0	0	0	0	0	0
Agathobaculum butyriciproducens	0	0	0	0	0	0	0	0	0	0	0	0	0	0	0	0	0	0	0	0	0	0	0	0	0	0	0	0	0	0	0	0	0	0	0	0	0	0	0	0	0	0	0	0	0	0	0	0	0
Agathobaculum unknown_species	0	0	0	0	0	0	0	0	0	0	0	0	0	0	0	0	0	0	0	0	0	0	0	0	0	0	0	0	0	0	0	0	0	0	0	0	0	0	0	0	0	0	0	0	0	0	0	0	0
Aggregatibacter actinomycetemcomitans	0	0	0	0	0	0	0	0	0	0	0	0	0	0	0	0	0	0	0	0	0	0	0	0	0	0	0	0	0	0	0	0	0	0	0	0	0	0	0	0	0	0	0	0	0	0	0	0	0
Aggregatibacter segnis	0	0	0	0	0	0	0	0	0	0	0	0	0	0	0	0	0	0	0	0	0	0	0	0	0	0	0	0	0	0	0	0	0	0	0	0	0	0	0	0	0	0	0	0	0	0	0	0	0
Aggregatibacter unknown_species	0	0	0	0	0	0	0	0	0	0	0	0	0	0	0	0	0	0	0	0	0	0	0	0	0	0	0	0	0	0	0	0	0	0	0	0	0	0	0	0	0	0	0	0	0	0	0	0	0
Agrobacterium unknown_species	0	0	0	0	0	0	0	0	0	0	0	0	0	0	0	0	0	0	0	0	0	0	0	0	0	0	0	0	0	0	0	0	0	0	0	0	0	0	0	0	0	0	0	0	0	0	0	0	0
Agromyces unknown_species	0	0	0	0	0	0	0	0	0	0	0	0	0	0	0	0	0	0	0	0	0	0	0	0	0	0	0	0	0	0	0	0	0	0	0	0	0	0	0	0	0	0	0	0	0	0	0	0	0
Akkermansia muciniphila	0	0	0	0	0	0	0	0	0	0	0	0	0.802442	0	0	0	0.0283172	0.0756145	0	0	0	0	0	0	0	0	0	0	0	0	0	0	0	0	0	0.0275474	0	0	0	0	0	0	0	0.0243576	0	0	0.0310314	0	0
Akkermansia unknown_species	0	0	0	0	0	0	0	0	0	0	0	0	0.00860857	0	0	0	0	0.200962	0	0	0	0	0	0	0	0	0	0	0	0	0.0123065	0	0	0	0	0	0	0	0	0	0	0	0	0.336504	0	0	0.417417	0	0
Alistipes communis	0	0	0	0	0	0	0	0	0	0	0	0	0	0	0	0	0	0	0	0	0	0	0	0	0	0	0	0	0	0	0	0	0	0	0	0	0	0	0	0	0	0	0	0	0	0	0	0	0
Alistipes finegoldii	0	0	0	0	0	0	0	0	0	0	0	0	0	0	0	0	0	0	0	0	0	0	0	0	0	0	0	0	0	0	0	0	0	0	0	0	0	0	0	0	0	0	0	0	0	0	0	0	0
Alistipes ihumii	0	0	0	0	0	0	0	0	0	0	0	0	0	0	0	0	0	0	0	0	0	0	0	0	0	0	0	0	0	0	0	0	0	0	0	0	0	0	0	0	0	0	0	0	0	0	0	0	0
Alistipes indistinctus	0	0	0	0	0	0	0	0	0	0	0	0	0	0	0	0	0	0	0	0	0	0	0	0	0	0	0	0	0	0	0	0	0	0	0	0	0	0	0	0	0	0	0	0	0	0	0	0	0
Alistipes onderdonkii	0	0	0	0	0	0	0	0	0	0.0418965	0	0	0	0	0	0	0	0	0	0	0.0247524	0	0	0.0214183	0	0.0518793	0	0	0	0	0	0	0	0	0	0	0	0	0	0	0	0	0	0	0	0	0	0	0
Alistipes putredinis	0	0	0	0	0	0	0	0	0	0.12868	0	0	0	0	0	0	0	0	0	0	0	0	0	0	0	0	0	0	0	0	0	0	0	0	0	0	0	0	0	0	0	0	0	0	0	0	0	0	0
Alistipes senegalensis	0	0	0	0	0	0	0	0	0	0	0	0	0	0	0	0	0	0	0	0	0	0	0	0	0	0	0	0	0	0	0	0	0	0	0.0131974	0	0	0	0	0	0	0	0	0	0	0	0	0	0
Alistipes shahii	0	0	0	0	0	0	0	0	0	0	0	0	0	0	0	0	0	0	0	0	0	0	0	0	0	0	0	0	0	0	0	0	0	0	0	0	0	0	0	0	0	0	0	0	0	0	0	0	0
Alistipes timonensis	0	0	0	0	0	0	0	0	0	0	0	0	0	0	0	0	0	0	0	0	0	0	0	0	0	0	0	0	0	0	0	0	0	0	0	0	0	0	0	0	0	0	0	0	0	0	0	0	0
Alistipes unknown_species	0	0	0	0	0	0	0	0	0	0	0	0	0	0	0	0	0	0	0	0	0	0	0	0	0	0	0	0	0	0	0	0	0	0.0268569	0	0	0	0	0	0	0	0	0	0	0	0	0	0	0
Allisonella histaminiformans	0	0	0	0	0	0	0	0	0	0	0	0	0	0	0	0	0	0	0	0	0	0	0	0	0	0	0	0	0	0	0	0	0	0	0	0	0	0	0	0	0	0	0	0	0	0	0	0	0
Altererythrobacter unknown_species	0	0	0	0	0	0	0	0	0	0	0	0	0	0	0	0	0	0	0	0	0	0	0	0	0	0	0	0	0	0	0	0	0	0	0	0	0	0	0	0	0	0	0	0	0	0	0	0	0
Alysiella unknown_species	0	0	0	0	0	0	0	0	0	0	0	0	0	0	0	0	0	0	0	0	0	0	0	0	0	0	0	0	0	0	0	0	0	0	0	0	0	0	0	0	0	0	0	0	0	0	0	0	0
Amedibacillus dolichus	0	0	0	0	0	0	0	0	0	0	0	0	0	0	0	0	0	0	0	0	0	0	0	0	0	0	0	0	0	0	0	0	0	0	0	0	0	0	0	0	0	0	0	0	0	0	0	0	0
Amycolatopsis jejuensis	0	0	0	0	0	0	0	0	0	0	0	0	0	0	0	0	0	0	0	0	0	0	0	0	0	0	0	0	0	0	0	0	0	0	0	0	0	0	0	0	0	0	0	0	0	0	0	0	0
Amycolatopsis nivea	0	0	0	0	0	0	0	0	0	0	0	0	0	0	0	0	0	0	0	0	0	0	0	0	0	0	0	0	0	0	0	0	0	0	0	0	0	0	0	0	0	0	0	0	0	0	0	0	0
Amycolatopsis vancoresmycina	0	0	0	0	0	0	0	0	0	0	0	0	0	0	0	0	0	0	0	0	0	0	0	0	0	0	0	0	0	0	0	0	0	0	0	0	0	0	0	0	0	0	0	0	0	0	0	0	0
Anaerobutyricum hallii	0	0	0	0	0	0	0	0	0	0	0	0	0	0	0	0	0	0	0	0	0	0	0	0	0	0	0	0	0	0	0	0	0	0	0	0	0	0	0	0	0	0	0	0	0	0	0	0	0
Anaerobutyricum unknown_species	0	0	0	0	0	0	0	0	0	0	0	0	0	0	0	0	0	0	0	0	0	0	0	0	0	0	0	0	0	0	0	0	0	0	0	0	0	0	0	0	0	0	0	0	0	0	0	0	0
Anaerococcus obesiensis	0	0	0	0	0	0	0	0	0	0	0	0	0	0	0	0	0	0	0	0	0	0	0	0	0	0	0	0	0	0	0	0	0	0	0	0	0	0	0	0	0	0	0	0	0	0	0	0	0
Anaerococcus unknown_species	0	0	0	0	0	0	0	0	0	0	0	0	0	0	0	0	0	0	0	0	0	0	0	0	0	0	0	0	0	0	0	0	0	0	0	0	0	0	0	0	0	0	0	0	0	0	0	0	0
Anaerocolumna cellulosilytica	0	0	0	0	0	0	0	0	0	0	0	0	0	0	0	0	0	0	0	0	0	0	0	0	0	0	0	0	0	0	0	0	0	0	0	0	0	0	0	0	0	0	0	0	0	0	0	0	0
Anaerocolumna unknown_species	0	0	0	0	0	0	0	0	0	0	0	0	0	0	0	0	0	0	0	0	0	0	0	0	0	0	0	0	0	0	0	0	0	0	0	0	0	0	0	0	0	0	0	0	0	0	0	0	0
Anaeromassilibacillus senegalensis	0	0	0	0	0	0	0	0	0	0	0	0	0	0	0	0	0	0	0	0	0	0	0	0	0	0	0	0	0	0	0	0	0	0	0	0	0	0	0	0	0	0	0	0	0	0	0	0	0
Anaeromassilibacillus unknown_species	0	0	0	0	0	0	0	0	0	0	0	0	0	0	0	0	0	0	0	0	0	0	0	0	0	0	0	0	0	0	0	0	0	0.00849895	0	0	0	0	0	0	0	0	0	0	0	0	0	0	0
Anaerosporobacter mobilis	0	0	0	0	0	0	0	0	0	0	0	0	0	0	0	0	0	0	0	0	0	0	0	0	0	0	0	0	0	0	0	0	0	0	0	0	0	0	0	0	0	0	0	0	0	0	0	0	0
Anaerostipes caccae	0	0	0	0	0	0	0	0	0	0	0	0	0	0	0	0	0	0	0	0	0	0	0	0	0	0	0	0	0	0	0	0	0	0	0	0	0	0	0	0	0	0	0	0	0	0	0	0	0
Anaerostipes hadrus	0	0	0	0	0	0	0	0	0	0	0	0	0	0	0	0	0	0	0	0	0	0	0	0	0	0	0	0	0	0	0	0	0	0	0	0	0	0	0	0	0	0	0	0	0	0	0	0	0
Anaerostipes unknown_species	0	0	0	0	0	0	0	0	0	0	0	0	0	0	0	0	0	0	0	0	0	0	0	0	0	0	0	0	0	0	0	0	0	0	0	0	0	0	0	0	0	0	0	0	0	0	0	0	0
Anaerotignum faecicola	0	0	0	0	0	0	0	0	0	0	0	0	0	0	0	0	0	0	0	0	0	0	0	0	0	0	0	0	0	0	0	0	0	0	0	0	0	0	0	0	0	0	0	0	0	0	0	0	0
Anaerotignum lactatifermentans	0	0	0	0	0	0	0	0	0	0	0	0	0	0	0	0	0	0	0	0	0	0	0	0	0	0	0	0	0	0	0	0	0	0	0	0	0	0	0	0	0	0	0	0	0	0	0	0	0
Anaerotignum propionicum	0	0	0	0	0	0	0	0	0	0	0	0	0	0	0	0	0	0	0	0	0	0	0	0	0	0	0	0	0	0	0	0	0	0	0	0	0	0	0	0	0	0	0	0	0	0	0	0	0
Anaerotignum unknown_species	0	0	0	0	0	0	0	0	0	0	0	0	0	0	0	0	0	0	0	0	0	0	0	0	0	0	0	0	0	0	0	0	0	0	0	0	0	0	0	0	0	0	0	0	0	0	0	0	0
Anaerotruncus colihominis	0	0	0	0	0	0	0	0	0.00639015	0.0107374	0	0	0	0	0	0	0	0	0	0	0	0	0	0	0	0	0	0	0	0	0	0	0	0.0691807	0	0	0	0	0	0	0	0	0	0	0	0	0	0	0
Anaerotruncus unknown_species	0	0	0	0	0	0	0	0	0	0	0	0	0	0	0	0	0	0	0	0	0	0	0	0	0	0	0	0	0	0	0	0	0	0	0	0	0	0	0	0	0	0	0	0	0	0	0	0	0
Ancylobacter rudongensis	0	0	0	0	0	0	0	0	0	0	0	0	0	0	0	0	0	0	0	0	0	0	0	0	0	0	0	0	0	0	0	0	0	0	0	0	0	0	0	0	0	0	0	0	0	0	0	0	0
Ancylobacter unknown_species	0	0	0	0	0	0	0	0	0	0	0	0	0	0	0	0	0	0	0	0	0	0	0	0	0	0	0	0	0	0	0	0	0	0	0	0	0	0	0	0	0	0	0	0	0	0	0	0	0
Angelakisella massiliensis	0	0	0	0	0	0	0	0	0	0	0	0	0	0	0	0	0	0	0	0	0	0	0	0	0	0	0	0	0	0	0	0	0	0	0	0	0	0	0	0	0	0	0	0	0	0	0	0	0
Angelakisella unknown_species	0	0	0	0	0	0	0	0	0	0	0	0	0	0	0	0	0	0	0	0	0	0	0	0	0	0	0	0	0	0	0	0	0	0	0	0	0	0	0	0	0	0	0	0	0	0	0	0	0
Anoxybacillus unknown_species	0	0	0	0	0	0	0	0	0	0	0	0	0	0	0	0	0	0	0	0	0	0	0	0	0	0	0	0	0	0	0	0	0	0	0	0	0	0	0	0	0	0	0	0	0	0	0	0	0
Aquabacterium pictum	0	0	0	0	0	0	0	0	0	0	0	0	0	0	0	0	0	0	0	0	0	0	0	0	0	0	0	0	0	0	0	0	0	0	0	0	0	0	0	0	0	0	0	0	0	0	0	0	0
Aquabacterium unknown_species	0	0	0	0	0	0	0	0	0	0	0	0	0	0	0	0	0	0	0	0	0	0	0	0	0	0	0	0	0	0	0	0	0	0	0	0	0	0	0	0	0	0	0	0	0	0	0	0	0
Aquidulcibacter unknown_species	0	0	0	0	0	0	0	0	0	0	0	0	0	0	0	0	0	0	0	0	0	0	0	0	0	0	0	0	0	0	0	0	0	0	0	0	0	0	0	0	0	0	0	0	0	0	0	0	0
Arcobacter unknown_species	0	0	0	0	0	0	0	0	0	0	0	0	0	0	0	0	0	0	0	0	0	0	0	0	0	0	0	0	0	0	0	0	0	0	0	0	0	0	0	0	0	0	0	0	0	0	0	0	0
Aromatoleum anaerobium	0	0	0	0	0	0	0	0	0	0	0	0	0	0	0	0	0	0	0	0	0	0	0	0	0	0	0	0	0	0	0	0	0	0	0	0	0	0	0	0	0	0	0	0	0	0	0	0	0
Aromatoleum evansii	0	0	0	0	0	0	0	0	0	0	0	0	0	0	0	0	0	0	0	0	0	0	0	0	0	0	0	0	0	0	0	0	0	0	0	0	0	0	0	0	0	0	0	0	0	0	0	0	0
Aromatoleum unknown_species	0	0	0	0	0	0	0	0	0	0	0	0	0	0	0	0	0	0	0	0	0	0	0	0	0	0	0	0	0	0	0	0	0	0	0	0	0	0	0	0	0	0	0	0	0	0	0	0	0
Asaccharobacter celatus	0	0	0	0	0	0	0	0	0	0	0	0	0	0	0	0	0	0	0	0	0	0	0	0	0	0	0	0	0	0	0	0	0	0	0	0	0	0	0	0	0	0	0	0	0	0	0	0	0
Asaccharobacter unknown_species	0	0	0	0	0	0	0	0	0	0	0	0	0	0	0	0	0	0	0	0	0	0	0	0	0	0	0	0	0	0	0	0	0	0	0	0	0	0	0	0	0	0	0	0	0	0	0	0	0
Atlantibacter hermannii	0	0	0	0	0	0	0	0	0	0	0	0	0.0123886	0.0112802	0	0	0	0	0	0	0	0	0	0	0	0	0	0	0	0	0	0	0	0	0	0	0	0	0	0	0	0	0	0	0	0	0	0	0
Atlantibacter unknown_species	0	0	0	0	0	0	0	0	0	0	0	0	0	0	0	0	0	0	0	0	0	0	0	0	0	0	0	0	0	0	0	0	0	0	0	0	0	0	0	0	0	0	0	0	0	0	0	0	0
Azoarcus communis	0	0	0	0	0	0	0	0	0	0	0	0	0	0	0	0	0	0	0	0	0	0	0	0	0	0	0	0	0	0	0	0	0	0	0	0	0	0	0	0	0	0	0	0	0	0	0	0	0
Azorhizobium caulinodans	0	0	0	0	0	0	0	0	0	0	0	0	0	0	0	0	0	0	0	0	0	0	0	0	0	0	0	0	0	0	0	0	0	0	0	0	0	0	0	0	0	0	0	0	0	0	0	0	0
Azospirillum brasilense	0	0	0	0	0	0	0	0	0	0	0	0	0	0	0	0	0	0	0	0	0	0	0	0	0	0	0	0	0	0	0	0	0	0	0	0	0	0	0	0	0	0	0	0	0	0	0	0	0
Azospirillum unknown_species	0	0	0	0	0	0	0	0	0	0	0	0	0	0	0	0	0	0	0	0	0	0	0	0	0	0	0	0	0	0	0	0	0	0	0	0	0	0	0	0	0	0	0	0	0	0	0	0	0
Bacilliculturomica unknown_species	0	0	0	0	0	0	0	0	0	0	0	0	0	0	0	0	0	0	0	0	0	0	0	0	0	0	0	0	0	0	0	0	0	0	0	0	0	0	0	0	0	0	0	0	0	0	0	0	0
Bacillus altitudinis	0	0	0	0	0	0	0	0	0	0	0	0	0	0	0	0	0	0	0	0	0	0	0	0	0	0	0	0	0	0	0	0	0	0	0	0	0	0	0	0	0	0	0	0	0	0	0	0	0
Bacillus paranthracis	0	0	0	0	0	0	0	0	0	0	0	0	0	0	0	0	0	0	0	0	0	0	0	0	0	0	0	0	0	0	0	0	0	0	0	0	0	0	0	0	0	0	0	0	0	0	0	0	0
Bacillus unknown_species	0	0	0	0	0	0	0	0	0	0	0	0	0	0	0	0	0	0	0	0	0	0	0	0	0	0	0	0	0	0	0	0	0	0	0	0	0	0	0	0	0	0	0	0	0	0	0	0	0
Bacteroides acidifaciens	0	0	0	0	0	0	0	0	0	0	0	0	0	0	0	0	0	0	0	0	0	0	0	0	0	0	0	0	0	0	0	0	0	0	0	0	0	0	0	0	0	0	0	0	0	0	0	0	0
Bacteroides caccae	0	0	0	0	0	0	0	0	0	0.00798956	0	0	0	0	0	0	0.119518	0.0809433	0.0091629	0	0.145897	0	0	0	0	0.0289754	0	0	0	0	0	0	0	0	0	0	0	0.28465	0	0	0	0	0	0	0	0	0	0	0
Bacteroides caecimuris	0	0	0	0	0	0	0	0	0	0	0	0	0	0	0	0	0	0	0	0	0	0	0	0	0	0	0	0	0	0	0	0	0	0	0	0	0	0	0	0	0	0	0	0	0	0	0	0	0
Bacteroides cellulosilyticus	0	0	0	0	0	0	0	0	0	0	0	0	0	0	0	0	0	0	0	0	0	0	0	0	0	0	0	0	0	0	0	0	0	0	0	0	0	0	0	0	0	0	0	0	0	0	0	0	0
Bacteroides clarus	0	0	0	0	0	0	0	0	0	0	0	0	0	0	0	0	0	0	0	0	0	0	0	0	0	0	0	0	0	0	0	0	0	0	0	0	0	0	0	0	0	0	0	0	0	0	0	0	0
Bacteroides congonensis	0	0	0	0	0	0	0	0	0	0	0	0	0	0	0	0	0	0	0	0	0	0	0	0	0	0	0	0	0	0	0	0	0	0	0	0	0	0	0	0	0	0	0	0	0	0	0	0	0
Bacteroides cutis	0	0	0	0	0	0	0	0	0	0	0	0	0	0	0	0	0	0	0	0	0	0	0	0	0	0	0	0	0	0	0	0	0	0	0	0	0	0	0	0	0	0	0	0	0	0	0	0	0
Bacteroides eggerthii	0	0	0	0	0	0	0	0	0	0	0	0	0	0	0	0	0	0	0	0	0	0	0	0	0	0	0	0	0	0	0	0	0	0	0	0	0	0	0	0	0	0	0	0	0	0	0	0	0
Bacteroides faecichinchillae	0	0	0	0	0	0	0	0	0	0	0	0	0	0	0	0	0	0	0	0	0	0	0	0	0	0	0	0	0	0	0	0	0	0	0	0	0	0	0	0	0	0	0	0	0	0	0	0	0
Bacteroides faecis	0	0	0	0	0.0942534	0	0	0	0	0	0	0	0	0	0	0	0	0	0	0	0	0	0	0	0	0	0	0	0	0	0	0	0	0	0	0	0	0	0.0298274	0	0	0	0	0	0	0	0	0	0
Bacteroides finegoldii	0	0	0	0	0	0	0	0	0.00595539	0	0	0	0	0	0	0	0	0	0.00766008	0	0	0	0	0	0	0	0	0	0	0	0	0	0	0	0	0	0	0	0	0	0	0	0	0	0	0	0	0	0
Bacteroides fluxus	0	0	0	0	0	0	0	0	0	0	0	0	0	0	0	0	0	0	0	0	0	0	0	0	0	0	0	0	0	0	0	0	0	0	0	0	0	0	0	0	0	0	0	0	0	0	0	0	0
Bacteroides fragilis	0	0	0	0	0	0	0.459626	0	0	0	0	0	0	0	0	0	0	0.133228	0	0	0.125218	0	0	0	0	0	0	0	0	0	0	0	0	0	0	0	0	0	0.0680796	0	0	0	0	0.0654752	0.276557	0	0	0	0
Bacteroides ilei	0	0	0	0	0	0	0	0	0	0	0	0	0	0	0	0	0	0	0	0	0	0	0	0	0	0	0	0	0	0	0	0	0	0	0	0	0	0	0	0	0	0	0	0	0	0	0	0	0
Bacteroides intestinalis	0	0	0	0	0	0	0	0	0	0	0	0	0	0	0	0	0	0.0528671	0	0	0	0	0	0	0	0	0	0	0	0	0	0	0	0	0	0	0	0	0	0	0	0	0	0	0	0	0	0	0
Bacteroides koreensis	0	0	0	0	0	0	0	0	0	0	0	0	0	0	0	0	0	0	0	0	0	0	0	0	0	0	0	0	0	0	0	0	0	0	0	0	0	0	0	0	0	0	0	0	0	0	0	0	0
Bacteroides kribbi	0	0	0	0	0	0	0	0	0	0	0	0	0	0	0	0	0	0	0	0	0	0	0	0	0	0	0	0	0	0	0	0	0	0	0	0	0	0	0	0	0	0	0	0	0	0	0	0	0
Bacteroides mediterraneensis	0	0	0	0	0	0	0	0	0	0	0	0	0	0	0	0	0	0	0	0	0	0	0	0	0	0	0	0	0	0	0	0	0	0	0	0	0	0	0	0	0	0	0	0	0	0	0	0	0
Bacteroides nordii	0	0	0	0	0	0	0	0	0	0	0	0	0	0	0	0	0	0	0	0	0	0	0	0	0	0	0	0	0	0	0	0	0	0	0	0	0	0	0	0	0	0	0	0	0	0	0	0	0
Bacteroides oleiciplenus	0	0	0	0	0	0	0	0	0	0	0	0	0	0	0	0	0	0	0	0	0	0	0	0	0	0	0	0	0	0	0	0	0	0	0	0	0	0	0	0	0	0	0	0	0	0	0	0	0
Bacteroides ovatus	0	0	0	0	0	0	0	0	0	0	0	0	0	0	0	0	0	0	0	0	0	0	0	0	0	0.00508887	0	0	0	0	0	0	0	0	0	0	0	0	0.036592	0	0	0	0	0	0	0	0	0	0
Bacteroides rodentium	0	0	0	0	0	0	0	0	0	0	0	0	0	0	0	0	0	0	0	0	0	0	0	0	0	0	0	0	0	0	0	0	0	0	0	0	0	0	0	0	0	0	0	0	0	0	0	0	0
Bacteroides salyersiae	0	0	0	0	0	0	0	0	0.0121477	0	0	0	0	0	0	0	0	0	0	0	0	0	0	0	0	0	0	0	0	0	0	0	0	0	0	0	0	0	0	0	0	0	0	0	0	0	0	0	0
Bacteroides stercorirosoris	0	0	0	0	0	0	0	0	0	0	0	0	0	0	0	0	0	0	0	0	0	0	0	0	0	0	0	0	0	0	0	0	0	0	0	0	0	0	0	0	0	0	0	0	0	0	0	0	0
Bacteroides stercoris	0	0	0	0	0	0	0	0	0	0	0	0	0	0	0	0	0	0	0	0	0	0	0	0	0	0.0260382	0	0	0	0	0	0	0	0	0	0	0	0	0	0	0	0	0	0.0099587	0	0	0	0	0
Bacteroides thetaiotaomicron	0	0	0	0	0.00706551	0	0	0	0.203119	0	0	0	0	0	0	0	0	0	0	0	0.0929082	0	0	0.42395	0	0	0	0	0	0	0	0	0	0	0	0	0	0	0	0	0	0	0	0	0.278478	0	0	0	0
Bacteroides timonensis	0	0	0	0	0	0	0	0	0	0	0	0	0	0	0	0	0	0	0	0	0	0	0	0	0	0	0	0	0	0	0	0	0	0	0	0	0	0	0	0	0	0	0	0	0	0	0	0	0
Bacteroides togonis	0	0	0	0	0	0	0	0	0	0	0	0	0	0	0	0	0	0	0	0	0	0	0	0	0	0	0	0	0	0	0	0	0	0	0	0	0	0	0	0	0	0	0	0	0	0	0	0	0
Bacteroides uniformis	0	0	0	0	0	0	0	0	0	0.011803	0	0	0	0	0	0	0	0.0170208	0.0111556	0	0	0	0	0	0	0.0576009	0	0.359865	0	0	0	0	0	0	0	0	0	0	0	0	0	0	0.00889665	0	0.060014	0	0	0	0
Bacteroides unknown_species	0	0	0	0	0	0	0.00948594	0	0	0	0	0	0	0	0	0	0	0.0122223	0	0	0.0141089	0	0	0.0145177	0	0.0107873	0	0.00656455	0	0	0	0	0	0	0	0	0	0.0116745	0	0	0	0	0.0147691	0	0.00790074	0	0	0	0
Bacteroides xylanisolvens	0	0	0	0.0075004	0	0	0	0	0	0	0	0	0	0	0	0	0	0	0	0	0	0	0	0.0139865	0	0.0322799	0	0	0	0	0.00587868	0	0	0	0	0	0	0	0.0079457	0	0.02008	0	0.0275569	0	0	0	0	0	0
Bariatricus massiliensis	0	0	0	0	0	0	0	0	0	0	0	0	0	0	0	0	0	0	0	0	0	0	0	0	0	0	0	0	0	0	0	0	0	0	0	0	0	0	0	0	0	0	0	0	0	0	0	0	0
Bariatricus unknown_species	0	0	0	0	0	0	0	0	0	0	0	0	0	0	0	0	0	0	0	0	0	0	0	0	0	0	0	0	0	0	0	0	0	0	0	0	0	0	0	0	0	0	0	0	0	0	0	0	0
Barnesiella intestinihominis	0	0	0	0	0	0	0	0	0	0	0	0	0	0	0	0	0	0	0	0	0	0	0	0	0	0.0510381	0	0	0	0	0	0	0	0	0	0	0	0	0	0	0	0	0	0	0	0	0	0	0
Barnesiella viscericola	0	0	0	0	0	0	0	0	0	0	0	0	0	0	0	0	0	0	0	0	0	0	0	0	0	0	0	0	0	0	0	0	0	0	0	0	0	0	0	0	0	0	0	0	0	0	0	0	0
Bavariicoccus unknown_species	0	0	0	0	0	0	0	0	0	0	0	0	0	0	0	0	0	0	0	0	0	0	0	0	0	0	0	0	0	0	0	0	0	0	0	0	0	0	0	0	0	0	0	0	0	0	0	0	0
Beduini unknown_species	0	0	0	0	0	0	0	0	0	0	0	0	0	0	0	0	0	0	0	0	0	0	0	0	0	0	0	0	0	0	0	0	0	0	0	0	0	0	0	0	0	0	0	0	0	0	0	0	0
Beggiatoa unknown_species	0	0	0	0	0	0	0	0	0	0	0	0	0	0	0	0	0	0	0	0	0	0	0	0	0	0	0	0	0	0	0	0	0	0	0	0	0	0	0	0	0	0	0	0	0	0	0	0	0
Bifidobacterium adolescentis	0	0.0435618	0	0	0	0.0197809	0	0	0	0	0	0	0	0	0	0	0	0	0	0	0	0.0140251	0	0	0	0	0	0	0	0	0	0	0	0.0570983	0	0	0	0	0	0	0	0	0	0	0	0	0.0180037	0	0
Bifidobacterium angulatum	0	0	0	0	0	0	0	0	0	0	0	0	0.0209036	0	0	0	0	0	0	0	0	0	0	0	0	0	0	0	0	0	0	0	0	0	0	0	0	0	0	0	0	0	0	0	0	0	0	0	0
Bifidobacterium animalis	0	0	0	0	0	0	0	0	0	0	0	0	0	0	0	0	0	0	0	0	0	0	0	0	0	0	0	0	0	0	0	0	0	0	0	0	0	0	0	0	0	0	0	0	0	0	0	0	0
Bifidobacterium bifidum	0	0.0955435	0.237524	0	0	0.0442213	0.121871	0	0.0319668	0.550419	0	0	0	0.0511273	0.418545	0.329749	0.10267	0	0.129633	0	0	0.637149	0.0683433	0	0	0.0375653	0	0	0	0	0	0	0.501279	0	0	0	0	0	0.152514	0.178784	0	0	0	0	0	0	0	0	0
Bifidobacterium breve	0	0.0393425	0.0108172	0.0164514	0	0.654561	0.291872	0.5156	0.337133	0	0	0	0.0385263	0.0325381	0.435208	0.10189	0	0	0.0316942	0.131886	0.123417	0.0516114	0.125159	0	0	0	0.057443	0	0.0407826	0	0	0.0236009	0	0.114214	0	0.307747	0	0.151978	0.288994	0.334632	0.149081	0	0	0	0	0	0.177681	0.0395003	0.0772482
Bifidobacterium catenulatum	0	0	0	0	0	0	0	0	0.0685368	0	0	0	0	0	0	0	0	0	0	0.0100435	0	0	0	0	0	0	0	0	0	0	0	0	0	0	0	0	0	0	0	0.015935	0	0	0	0	0	0	0	0	0
Bifidobacterium choerinum	0	0	0	0	0	0	0	0	0	0	0	0	0	0	0	0	0	0	0	0	0	0	0	0	0	0	0	0	0	0	0	0	0	0	0	0	0	0	0	0	0	0	0	0	0	0	0	0	0
Bifidobacterium dentium	0	0	0	0	0	0	0	0.00779001	0	0	0.0427991	0	0	0	0.0744432	0	0	0	0	0	0	0	0	0	0.350782	0	0	0	0	0	0	0	0.116211	0	0	0	0	0	0	0	0	0	0	0	0	0.506514	0	0	0
Bifidobacterium gallinarum	0	0	0	0	0	0	0	0	0	0	0	0	0	0	0	0	0	0	0	0	0	0	0	0	0	0	0	0	0	0	0	0	0	0	0	0	0	0	0	0	0	0	0	0	0	0	0	0	0
Bifidobacterium imperatoris	0	0	0	0	0	0	0	0	0	0	0	0	0	0	0	0	0	0	0	0	0	0	0	0	0	0	0	0	0	0	0	0	0	0	0	0	0	0	0	0	0	0	0	0	0	0	0	0	0
Bifidobacterium longum	0	0.0608076	0.0640702	0	0	0.024609	0	0	0.0207736	0.0449432	0	0.0144943	0	0.203533	0.0177524	0	0.0429574	0	0.151413	0.0480147	0	0.0962714	0.0233483	0	0.0527392	0.0891344	0	0.0248866	0.229906	0	0	0.917964	0.00860779	0.19515	0	0	0.0404628	0.0159627	0.0677937	0.0107689	0	0	0	0.107375	0.0434822	0	0	0.00980094	0
Bifidobacterium moukalabense	0	0	0	0	0	0	0	0	0	0	0	0	0	0	0	0	0	0	0	0	0	0	0	0	0	0	0	0	0	0	0	0	0	0	0	0	0	0	0	0	0	0	0	0	0	0	0	0	0
Bifidobacterium parmae	0	0	0	0	0	0	0	0	0	0	0	0	0	0	0	0	0	0	0	0	0	0	0	0	0	0	0	0	0	0	0	0	0	0	0	0	0	0	0	0	0	0	0	0	0	0	0	0	0
Bifidobacterium pseudocatenulatum	0	0	0	0	0	0	0.0127077	0	0	0.00781227	0	0	0	0	0	0	0.173911	0	0.146513	0.282284	0	0	0	0	0	0	0	0	0.0302283	0	0	0	0	0	0	0	0	0	0	0.285408	0.0410797	0	0	0.033199	0.0828105	0	0	0	0
Bifidobacterium pseudolongum	0	0	0	0	0	0	0	0	0	0	0	0	0	0	0	0	0	0	0	0	0	0	0	0	0	0	0	0	0	0	0	0	0	0	0	0	0	0	0	0	0	0	0	0	0	0	0	0	0
Bifidobacterium ruminantium	0	0	0	0	0	0	0	0	0	0	0	0	0	0	0	0	0	0	0	0	0	0	0	0	0	0	0	0	0	0	0	0	0	0	0	0	0	0	0	0	0	0	0	0	0	0	0	0	0
Bifidobacterium saeculare	0	0	0	0	0	0	0	0	0	0	0	0	0	0	0	0	0	0	0	0	0	0	0	0	0	0	0	0	0	0	0	0	0	0	0	0	0	0	0	0	0	0	0	0	0	0	0	0	0
Bifidobacterium scardovii	0	0	0	0	0	0.0275735	0	0	0	0	0	0.0403873	0	0.0369212	0	0.147669	0	0	0	0	0	0	0	0	0.317718	0	0	0	0	0	0	0	0.314833	0	0	0	0	0	0	0	0	0	0	0	0	0	0	0	0
Bifidobacterium stellenboschense	0	0	0	0	0	0	0	0	0	0	0	0	0	0	0	0	0	0	0	0	0	0	0	0	0	0	0	0	0	0	0	0	0	0	0	0	0	0	0	0	0	0	0	0	0	0	0	0	0
Bifidobacterium unknown_species	0	0.0102989	0	0	0	0.0277194	0	0	0.0127542	0.0151037	0	0	0	0	0.0145439	0.0205035	0	0	0	0	0	0.0200302	0	0	0.0466515	0	0	0	0	0	0	0.00706769	0.0403057	0	0	0	0	0	0.0080891	0.0103284	0	0	0	0	0	0.024268	0	0	0
Bilophila unknown_species	0	0	0	0	0	0	0	0	0	0	0	0	0	0	0	0	0	0	0	0	0	0	0	0	0	0	0	0	0	0	0	0	0	0	0	0	0	0	0	0	0	0	0	0	0	0	0	0	0
Bilophila wadsworthia	0	0	0	0	0	0	0	0	0	0.0081575	0	0	0	0.0118459	0	0	0	0	0	0	0	0	0.0103428	0	0	0.00897999	0	0.0168145	0	0	0	0	0	0	0	0	0	0	0.00566774	0	0	0	0	0.0182785	0	0	0.0185257	0	0
Bittarella unknown_species	0	0	0	0	0	0	0	0	0	0	0	0	0	0	0	0	0	0	0	0	0	0	0	0	0	0	0	0	0	0	0	0	0	0	0	0	0	0	0	0	0	0	0	0	0	0	0	0	0
Bizionia unknown_species	0	0	0	0	0	0	0	0	0	0	0	0	0	0	0	0	0	0	0	0	0	0	0	0	0	0	0	0	0	0	0	0	0	0	0	0	0	0	0	0	0	0	0	0	0	0	0	0	0
Blastococcus unknown_species	0	0	0	0	0	0	0	0	0	0	0	0	0	0	0	0	0	0	0	0	0	0	0	0	0	0	0	0	0	0	0	0	0	0	0	0	0	0	0	0	0	0	0	0	0	0	0	0	0
Blautia coccoides	0	0	0	0	0	0	0	0	0	0	0	0	0	0	0	0	0	0	0	0	0	0	0	0	0	0	0	0	0	0	0	0	0	0	0	0	0	0	0	0	0	0	0	0	0	0	0	0	0
Blautia faecicola	0	0	0	0	0	0	0	0	0	0	0	0	0	0	0	0	0	0	0	0	0	0	0	0	0	0	0	0	0	0	0	0	0	0	0	0	0	0	0	0	0	0	0	0	0	0	0	0	0
Blautia hansenii	0	0	0	0	0	0	0	0	0	0	0	0	0	0	0	0	0	0	0	0	0	0	0	0	0	0	0	0	0	0	0	0	0	0	0	0	0	0	0	0	0	0	0	0	0	0	0	0	0
Blautia hydrogenotrophica	0	0	0	0	0	0	0	0	0	0	0	0	0	0	0	0	0	0	0	0	0	0	0	0	0	0	0	0	0	0	0	0	0	0	0	0	0	0	0	0	0	0	0	0	0	0	0	0	0
Blautia luti	0	0	0	0	0	0	0	0	0	0	0	0	0	0	0	0	0	0	0	0	0	0	0	0	0	0	0	0	0	0	0	0	0	0	0	0	0	0	0	0	0	0	0	0	0	0	0	0	0
Blautia marasmi	0	0	0	0	0	0	0	0	0	0	0	0	0	0	0	0	0	0	0	0	0	0	0	0	0	0	0	0	0	0	0	0	0	0	0	0	0	0	0	0	0	0	0	0	0	0	0	0	0
Blautia massiliensis	0	0	0	0	0.0944814	0	0	0	0	0.00771203	0	0	0	0	0	0	0	0	0	0	0	0	0	0	0	0	0	0	0	0	0.00725675	0	0	0	0	0	0	0	0	0	0	0	0	0	0	0	0	0	0
Blautia obeum	0	0	0	0	0	0	0	0	0	0	0	0	0	0	0	0	0	0	0	0	0	0	0	0	0	0	0	0	0	0	0	0	0	0	0	0	0	0	0	0	0	0	0	0	0	0	0	0	0
Blautia producta	0	0	0	0	0	0	0	0	0	0	0	0	0	0	0	0	0	0	0	0	0	0	0	0	0	0	0	0	0	0	0	0	0	0	0	0	0	0	0	0	0	0	0	0	0	0	0	0	0
Blautia unknown_species	0	0	0	0	0.0153019	0	0	0	0	0.0065696	0	0	0	0	0	0	0	0	0	0	0	0	0	0	0	0	0.0389813	0	0	0	0.0061818	0	0	0	0	0	0	0	0	0	0	0	0	0	0	0	0	0.0117029	0
Blautia wexlerae	0	0.104353	0	0	0	0	0	0	0	0	0	0	0.0279506	0	0	0	0	0	0	0	0	0	0	0	0	0	0	0	0	0	0	0	0	0.00608252	0.0420962	0	0	0	0	0	0	0	0	0	0	0	0.0134487	0.208635	0
Brachybacterium nesterenkovii	0	0	0	0	0	0	0	0	0	0	0	0	0	0	0	0	0	0	0	0	0	0	0	0	0	0	0	0	0	0	0	0	0	0	0	0	0	0	0	0	0	0	0	0	0	0	0	0	0
Brachyspira pilosicoli	0	0	0	0	0	0	0	0	0	0	0	0	0	0	0	0	0	0	0	0	0	0	0	0	0	0	0	0	0	0	0	0	0	0	0	0	0	0	0	0	0	0	0	0	0	0	0	0	0
Bradyrhizobium elkanii	0	0	0	0	0	0	0	0	0	0	0	0	0	0	0	0	0	0	0	0	0	0	0	0	0	0	0	0	0	0	0	0	0	0	0	0	0	0	0	0	0	0	0	0	0	0	0	0	0
Bradyrhizobium unknown_species	0	0	0	0	0	0	0	0	0	0	0	0	0	0	0	0	0	0	0	0	0	0	0	0	0	0	0	0	0	0	0	0	0	0	0	0	0	0	0	0	0	0	0	0	0	0	0	0	0
Brenneria alni	0	0	0	0	0	0	0	0	0	0	0	0	0	0	0	0	0	0	0	0	0	0	0	0	0	0	0	0	0	0	0	0	0	0	0	0	0	0	0	0	0	0	0	0	0	0	0	0	0
Brenneria unknown_species	0	0	0	0	0	0	0	0	0	0	0	0	0	0	0	0	0	0	0	0	0	0	0	0	0	0	0	0	0	0	0	0	0	0	0	0	0	0	0	0	0	0	0	0	0	0	0	0	0
Budvicia unknown_species	0	0	0	0	0	0	0	0	0	0	0	0	0	0	0	0	0	0	0	0	0	0	0	0	0	0	0	0	0	0	0	0	0	0	0	0	0	0	0	0	0	0	0	0	0	0	0	0	0
Bulleidia extructa	0	0	0	0	0	0	0	0	0	0	0	0	0	0	0	0	0	0	0	0	0	0	0	0	0	0	0	0	0	0	0	0	0	0	0	0	0	0	0	0	0	0	0	0	0	0	0	0	0
Burkholderia ambifaria	0	0	0	0	0	0	0	0	0	0	0	0	0	0	0	0	0	0	0	0	0	0	0	0	0	0	0	0	0	0	0	0	0	0	0	0	0	0	0	0	0	0	0	0	0	0	0	0	0
Burkholderia anthina	0	0	0	0	0	0	0	0	0	0	0	0	0	0	0	0	0	0	0	0	0	0	0	0	0	0	0	0	0	0	0	0	0	0	0	0	0	0	0	0	0	0	0	0	0	0	0	0	0
Burkholderia cenocepacia	0	0	0	0	0	0	0	0	0	0	0	0	0	0	0	0	0	0	0	0	0	0	0	0	0	0	0	0	0	0	0	0	0	0	0	0	0	0	0	0	0	0	0	0	0	0	0	0	0
Burkholderia cepacia	0	0	0	0	0	0	0	0	0	0	0	0	0	0	0	0	0	0	0	0	0	0	0	0	0	0	0	0	0	0	0	0	0	0	0	0	0	0	0	0	0	0	0	0	0	0	0	0	0
Burkholderia contaminans	0	0	0	0	0	0	0	0	0	0	0	0	0	0	0	0	0	0	0	0	0	0	0	0	0	0	0	0	0	0	0	0	0	0	0	0	0	0	0	0	0	0	0	0	0	0	0	0	0
Burkholderia diffusa	0	0	0	0	0	0	0	0	0	0	0	0	0	0	0	0	0	0	0	0	0	0	0	0	0	0	0	0	0	0	0	0	0	0	0	0	0	0	0	0	0	0	0	0	0	0	0	0	0
Burkholderia lata	0	0	0	0	0	0	0	0	0	0	0	0	0	0	0	0	0	0	0	0	0	0	0	0	0	0	0	0	0	0	0	0	0	0	0	0	0	0	0	0	0	0	0	0	0	0	0	0	0
Burkholderia multivorans	0	0	0	0	0	0	0	0	0	0	0	0	0	0	0	0	0	0	0	0	0	0	0	0	0	0	0	0	0	0	0	0	0	0	0	0	0	0	0	0	0	0	0	0	0	0	0	0	0
Burkholderia novacaledonica	0	0	0	0	0	0	0	0	0	0	0	0	0	0	0	0	0	0	0	0	0	0	0	0	0	0	0	0	0	0	0	0	0	0	0	0	0	0	0	0	0	0	0	0	0	0	0	0	0
Burkholderia pseudomultivorans	0	0	0	0	0	0	0	0	0	0	0	0	0	0	0	0	0	0	0	0	0	0	0	0	0	0	0	0	0	0	0	0	0	0	0	0	0	0	0	0	0	0	0	0	0	0	0	0	0
Burkholderia reimsis	0	0	0	0	0	0	0	0	0	0	0	0	0	0	0	0	0	0	0	0	0	0	0	0	0	0	0	0	0	0	0	0	0	0	0	0	0	0	0	0	0	0	0	0	0	0	0	0	0
Burkholderia seminalis	0	0	0	0	0	0	0	0	0	0	0	0	0	0	0	0	0	0	0	0	0	0	0	0	0	0	0	0	0	0	0	0	0	0	0	0	0	0	0	0	0	0	0	0	0	0	0	0	0
Burkholderia territorii	0	0	0	0	0	0	0	0	0	0	0	0	0	0	0	0	0	0	0	0	0	0	0	0	0	0	0	0	0	0	0	0	0	0	0	0	0	0	0	0	0	0	0	0	0	0	0	0	0
Burkholderia unknown_species	0	0	0	0	0	0	0	0	0	0	0	0	0	0	0	0	0	0	0	0	0	0	0	0	0	0	0	0	0	0	0	0	0	0	0	0	0	0	0	0	0	0	0	0	0	0	0	0	0
Burkholderia vietnamiensis	0	0	0	0	0	0	0	0	0	0	0	0	0	0	0	0	0	0	0	0	0	0	0	0	0	0	0	0	0	0	0	0	0	0	0	0	0	0	0	0	0	0	0	0	0	0	0	0	0
Buttiauxella gaviniae	0	0	0	0	0	0	0	0	0	0	0	0	0	0	0	0	0	0	0	0	0	0	0	0	0	0	0	0	0	0	0	0	0	0	0	0	0	0	0	0	0	0	0	0	0	0	0	0	0
Butyricicoccus pullicaecorum	0	0	0	0	0	0	0	0	0	0	0	0	0	0	0	0	0	0	0	0	0	0	0	0	0	0	0	0	0	0	0	0	0	0	0	0	0	0	0	0	0	0	0	0	0	0	0	0	0
Butyricicoccus unknown_species	0	0	0	0	0	0	0	0	0	0	0	0	0	0	0	0	0	0	0	0	0	0	0	0	0	0	0	0	0	0	0	0	0	0	0	0	0	0	0	0	0	0	0	0	0	0	0	0	0
Butyricimonas faecalis	0	0	0	0	0	0	0	0	0	0	0	0	0	0	0	0	0	0	0	0	0	0	0	0	0	0	0	0	0	0	0	0	0	0	0	0	0	0	0	0	0	0	0	0	0	0	0	0	0
Butyricimonas faecihominis	0	0	0	0	0	0	0	0	0	0	0	0	0	0	0	0	0	0	0	0	0	0	0	0	0	0	0	0	0	0	0	0	0	0	0	0	0	0	0	0	0	0	0	0	0	0	0	0	0
Butyricimonas paravirosa	0	0	0	0	0	0	0	0	0	0	0	0	0	0	0	0	0	0	0	0	0	0	0	0	0	0	0	0	0	0	0	0	0	0	0	0	0	0	0	0	0	0	0	0	0	0	0	0	0
Butyricimonas unknown_species	0	0	0	0	0	0	0	0	0	0	0	0	0	0	0	0	0	0	0	0	0	0	0	0	0	0	0	0	0	0	0	0	0	0	0	0	0	0	0	0	0	0	0	0	0	0	0	0	0
Butyricimonas virosa	0	0	0	0	0	0	0	0	0	0	0	0	0	0	0	0	0	0	0	0	0	0	0	0	0	0	0	0	0	0	0	0	0	0	0	0	0	0	0	0	0	0	0	0	0	0	0	0	0
Butyrivibrio crossotus	0	0	0	0	0	0	0	0	0	0	0	0	0	0	0	0	0	0	0	0	0	0	0	0	0	0	0	0	0	0	0	0	0	0	0	0	0	0	0	0	0	0	0	0	0	0	0	0	0
Butyrivibrio unknown_species	0	0	0	0	0	0	0	0	0	0	0	0	0	0	0	0	0	0	0	0	0	0	0	0	0	0	0	0	0	0	0	0	0	0	0	0	0	0	0	0	0	0	0	0	0	0	0	0	0
Caballeronia unknown_species	0	0	0	0	0	0	0	0	0	0	0	0	0	0	0	0	0	0	0	0	0	0	0	0	0	0	0	0	0	0	0	0	0	0	0	0	0	0	0	0	0	0	0	0	0	0	0	0	0
Calorimonas unknown_species	0	0	0	0	0	0	0	0	0	0	0	0	0	0	0	0	0	0	0	0	0	0	0	0	0	0	0	0	0	0	0	0	0	0	0	0	0	0	0	0	0	0	0	0	0	0	0	0	0
Campylobacter coli	0	0	0	0	0	0	0	0	0	0	0	0	0	0	0	0	0	0	0	0	0	0	0	0	0	0	0	0	0	0	0	0	0	0	0	0	0	0	0	0	0	0	0	0	0	0	0	0	0
Campylobacter concisus	0	0	0	0	0	0	0	0	0	0	0	0	0	0	0	0	0	0	0	0	0	0	0	0	0	0	0	0	0	0	0	0	0	0	0	0	0	0	0	0	0	0	0	0	0	0	0	0	0
Campylobacter curvus	0	0	0	0	0	0	0	0	0	0	0	0	0	0	0	0	0	0	0	0	0	0	0	0	0	0	0	0	0	0	0	0	0	0	0	0	0	0	0	0	0	0	0	0	0	0	0	0	0
Campylobacter gracilis	0	0	0	0	0	0	0	0	0	0	0	0	0	0	0	0	0	0	0	0	0	0	0	0	0	0	0	0	0	0	0	0	0	0	0	0	0	0	0	0	0	0	0	0	0	0	0	0	0
Campylobacter jejuni	0	0	0	0	0	0	0	0	0	0	0	0	0	0	0	0	0	0	0	0	0	0	0	0	0	0	0	0	0	0	0	0	0	0	0	0	0	0	0	0	0	0	0	0	0	0	0	0	0
Campylobacter unknown_species	0	0	0	0	0	0	0	0	0	0	0	0	0	0	0	0	0	0	0	0	0	0	0	0	0	0	0	0	0	0	0	0	0	0	0	0	0	0	0	0	0	0	0	0	0	0	0	0	0
Campylobacter upsaliensis	0	0	0	0	0	0	0	0	0	0	0	0	0	0	0	0	0	0	0	0	0	0	0	0	0	0	0	0	0	0	0	0	0	0	0	0	0	0	0	0	0	0	0	0	0	0	0	0	0
Caproiciproducens unknown_species	0	0	0	0	0	0	0	0	0	0	0	0	0	0	0	0	0	0	0	0	0	0	0	0	0	0	0	0	0	0	0	0	0	0	0	0	0	0	0	0	0	0	0	0	0	0	0	0	0
Catenibacterium mitsuokai	0	0	0	0	0	0	0	0	0	0	0	0	0	0	0	0	0	0	0	0	0	0	0	0.0119174	0	0	0	0	0	0	0	0	0	0	0	0	0	0	0	0	0	0	0	0	0	0	0	0	0
Catenibacterium unknown_species	0	0	0	0	0	0	0	0	0	0	0	0	0	0	0	0	0	0	0	0	0	0	0	0	0	0	0	0	0	0	0	0	0	0	0	0	0	0	0	0	0	0	0	0	0	0	0	0	0
Cellulomonas cellasea	0	0	0	0	0	0	0	0	0	0	0	0	0	0	0	0	0	0	0	0	0	0	0	0	0	0	0	0	0	0	0	0	0	0	0	0	0	0	0	0	0	0	0	0	0	0	0	0	0
Cellulomonas unknown_species	0	0	0	0	0	0	0	0	0	0	0	0	0	0	0	0	0	0	0	0	0	0	0	0	0	0	0	0	0	0	0	0	0	0	0	0	0	0	0	0	0	0	0	0	0	0	0	0	0
Cellulosilyticum lentocellum	0	0	0	0	0	0	0	0	0	0	0	0	0	0	0	0	0	0	0	0	0	0	0	0	0	0	0	0	0	0	0	0	0	0	0	0	0	0	0	0	0	0	0	0	0	0	0	0	0
Cellulosilyticum unknown_species	0	0	0	0	0	0	0	0	0	0	0	0	0	0	0	0	0	0	0	0	0	0	0	0	0	0	0	0	0	0	0	0	0	0	0	0	0	0	0	0	0	0	0	0	0	0	0	0	0
Cetobacterium somerae	0	0	0	0	0	0	0	0	0	0	0	0	0	0	0	0	0	0	0	0	0	0	0	0	0	0	0	0	0	0	0	0	0	0	0	0	0	0	0	0	0	0	0	0	0	0	0	0	0
Cetobacterium unknown_species	0	0	0	0	0	0	0	0	0	0	0	0	0	0	0	0	0	0	0	0	0	0	0	0	0	0	0	0	0	0	0	0	0	0	0	0	0	0	0	0	0	0	0	0	0	0	0	0	0
Chitinolyticbacter meiyuanensis	0	0	0	0	0	0	0	0	0	0	0	0	0	0	0	0	0	0	0	0	0	0	0	0	0	0	0	0	0	0	0	0	0	0	0	0	0	0	0	0	0	0	0	0	0	0	0	0	0
Chitinolyticbacter unknown_species	0	0	0	0	0	0	0	0	0	0	0	0	0	0	0	0	0	0	0	0	0	0	0	0	0	0	0	0	0	0	0	0	0	0	0	0	0	0	0	0	0	0	0	0	0	0	0	0	0
Chitinophaga unknown_species	0	0	0	0	0	0	0	0	0	0	0	0	0	0	0	0	0	0	0	0	0	0	0	0	0	0	0	0	0	0	0	0	0	0	0	0	0	0	0	0	0	0	0	0	0	0	0	0	0
Chryseobacterium gleum	0	0	0	0	0	0	0	0	0	0	0	0	0	0	0	0	0	0	0	0	0	0	0	0	0	0	0	0	0	0	0	0	0	0	0	0	0	0	0	0	0	0	0	0	0	0	0	0	0
Chryseobacterium oranimense	0	0	0	0	0	0	0	0	0	0	0	0	0	0	0	0	0	0	0	0	0	0	0	0	0	0	0	0	0	0	0	0	0	0	0	0	0	0	0	0	0	0	0	0	0	0	0	0	0
Chryseobacterium unknown_species	0	0	0	0	0	0	0	0	0	0	0	0	0	0	0	0	0	0	0	0	0	0	0	0	0	0	0	0	0	0	0	0	0	0	0	0	0	0	0	0	0	0	0	0	0	0	0	0	0
Citrobacter amalonaticus	0	0	0	0	0	0	0	0	0	0	0	0	0	0	0	0	0	0	0	0	0	0	0	0	0	0	0	0	0	0	0	0	0	0	0	0	0	0	0	0	0	0	0	0	0	0	0	0	0
Citrobacter braakii	0	0	0	0	0	0	0	0	0	0	0	0	0	0	0	0	0	0	0	0	0	0	0	0	0	0	0	0	0	0	0	0	0	0	0	0	0	0	0	0	0	0	0	0	0	0	0	0	0
Citrobacter cronae	0	0	0	0	0	0	0	0	0	0	0	0	0	0	0	0	0	0	0	0	0	0	0	0	0	0	0	0	0	0	0	0	0	0	0	0	0	0	0	0	0	0	0	0	0	0	0	0	0
Citrobacter freundii	0	0	0	0	0	0	0	0.1125	0	0	0	0	0	0	0	0	0	0	0	0	0	0	0	0	0.0137795	0	0	0	0	0	0	0	0	0	0	0	0	0	0	0	0	0	0	0	0	0	0	0	0
Citrobacter koseri	0	0	0	0	0	0	0	0	0	0	0	0	0	0.0125461	0	0	0	0	0	0	0	0	0	0	0	0	0	0	0	0	0	0	0	0	0	0	0	0	0	0	0	0	0.0068835	0	0.145611	0	0	0	0
Citrobacter pasteurii	0	0	0	0	0	0	0	0	0	0	0	0	0	0	0	0	0	0	0	0	0	0	0	0	0	0	0	0	0	0	0	0	0	0	0	0	0	0	0	0	0	0	0	0	0	0	0	0	0
Citrobacter portucalensis	0	0	0	0	0	0	0	0	0	0	0	0	0	0	0	0	0	0	0	0	0	0	0	0	0	0	0	0	0	0	0	0	0	0	0	0	0	0	0	0	0	0	0	0	0	0	0	0	0
Citrobacter sedlakii	0	0	0	0	0	0	0	0	0	0	0	0	0	0	0	0	0	0	0	0	0	0	0	0	0	0	0	0	0	0	0	0	0	0	0	0	0	0.00599701	0	0	0	0	0	0	0	0	0	0	0
Citrobacter unknown_species	0	0	0	0	0	0	0	0	0	0	0	0	0	0	0	0	0	0	0	0	0	0	0	0	0	0	0	0	0	0	0	0	0	0	0	0	0	0	0	0	0	0	0	0	0	0	0	0	0
Citrobacter youngae	0	0	0	0	0	0	0	0	0	0	0	0	0	0	0	0	0	0	0	0	0	0	0	0	0	0	0	0	0	0	0	0	0	0	0	0	0	0	0	0	0	0	0	0	0	0	0	0	0
Clostridioides difficile	0	0	0	0	0	0	0	0	0.00789432	0	0	0	0	0.00705917	0	0	0	0	0	0	0	0	0.0119813	0	0	0	0	0.00689997	0	0	0	0	0	0.0140596	0	0	0	0	0	0	0	0	0	0.0163652	0	0	0.0165587	0.0171483	0
Clostridioides unknown_species	0	0	0	0	0	0	0	0	0	0	0	0	0	0	0	0	0	0	0	0	0	0	0	0	0	0	0	0	0	0	0	0	0	0	0	0	0	0	0	0	0	0	0	0	0	0	0	0	0
Clostridium botulinum	0	0	0	0	0	0	0	0	0	0	0	0	0	0	0	0	0	0	0	0	0	0	0	0	0	0	0	0	0	0	0	0	0	0	0	0	0	0	0	0	0	0	0	0	0	0	0	0	0
Clostridium butyricum	0	0	0	0	0	0	0	0	0	0	0	0	0	0	0	0	0	0	0	0	0	0	0	0	0	0	0.0911499	0	0	0.222104	0	0	0	0	0	0	0	0	0	0	0.0101502	0	0	0	0	0	0	0	0
Clostridium chauvoei	0	0	0	0	0	0	0	0	0	0	0	0	0	0	0	0	0	0	0	0	0	0	0	0	0	0	0	0	0	0	0	0	0	0	0	0	0	0	0	0	0	0	0	0	0	0	0	0	0
Clostridium cocleatum	0	0	0	0	0	0	0	0	0	0	0	0	0	0	0	0	0	0	0	0	0	0	0	0	0	0	0	0	0	0	0	0	0	0	0	0	0	0	0	0	0	0	0	0	0	0	0	0	0
Clostridium hylemonae	0	0	0	0	0	0	0	0	0	0	0	0	0	0	0	0	0	0	0	0	0	0	0	0	0	0	0	0	0	0	0	0	0	0	0	0	0	0	0	0	0	0	0	0	0	0	0	0	0
Clostridium innocuum	0	0	0	0	0	0	0	0	0	0	0.0248418	0.00549788	0	0.0337277	0	0	0	0	0	0	0	0	0	0	0	0	0.0104737	0	0	0	0	0	0	0	0	0	0	0	0	0	0	0	0	0	0	0	0	0.0365005	0
Clostridium jeddahense	0	0	0	0	0	0	0	0	0	0	0	0	0	0	0	0	0	0	0	0	0	0	0	0	0	0	0	0	0	0	0	0	0	0	0	0	0	0	0	0	0	0	0	0	0	0	0	0	0
Clostridium neonatale	0	0	0	0	0.106328	0	0	0	0	0	0.0565558	0	0	0	0	0	0	0	0	0	0	0	0	0	0	0	0	0	0	0	0	0	0	0	0	0	0	0	0	0	0	0	0	0	0	0	0	0	0.2933
Clostridium nigeriense	0	0	0	0	0	0	0	0	0	0	0	0	0	0	0	0	0	0	0	0	0	0	0	0	0	0	0	0	0	0	0	0	0	0	0	0	0	0	0	0	0	0	0	0	0	0	0	0	0
Clostridium paraputrificum	0	0	0	0	0	0	0	0	0	0	0	0	0	0	0	0	0	0	0	0	0	0	0.0101236	0	0	0	0	0	0	0	0	0	0	0	0	0	0	0	0	0	0.0053275	0.234418	0	0	0	0	0	0	0
Clostridium perfringens	0	0	0	0	0	0	0	0	0	0	0	0	0	0	0	0	0	0	0	0	0	0	0	0	0	0	0	0	0.0192971	0	0	0	0	0	0	0	0	0	0	0	0	0	0	0	0	0	0	0	0.00728228
Clostridium saudiense	0	0	0	0	0	0	0	0	0	0	0	0	0	0	0	0	0	0	0	0	0	0	0	0	0	0	0	0	0	0	0	0	0	0	0	0	0	0	0	0	0	0	0	0	0	0	0	0	0
Clostridium septicum	0	0	0	0	0	0	0	0	0	0	0	0	0	0	0	0	0	0	0	0	0	0	0	0	0	0	0	0	0	0	0	0	0	0	0	0	0	0	0	0	0	0	0	0	0	0	0	0	0
Clostridium thermobutyricum	0	0	0	0	0	0	0	0	0	0	0	0	0	0	0	0	0	0	0	0	0	0	0	0	0	0	0	0	0	0	0	0	0	0	0	0	0	0	0	0	0	0	0	0	0	0	0	0	0
Clostridium transplantifaecale	0	0	0	0	0	0	0	0	0	0	0	0	0	0	0	0	0	0	0	0	0	0	0	0	0	0	0	0	0	0	0	0	0	0	0	0	0	0	0	0	0	0	0	0	0	0	0	0	0
Clostridium tyrobutyricum	0	0	0	0	0	0	0	0	0	0	0	0	0	0	0	0	0	0	0	0	0	0	0	0	0	0	0	0	0	0	0	0	0	0	0	0	0	0	0	0	0	0	0	0	0	0	0	0	0
Clostridium unknown_species	0.0154376	0	0	0	0.016491	0	0	0	0.018359	0.00559161	0.0103592	0	0	0	0	0	0	0.0147764	0	0	0	0	0	0	0	0	0.00619407	0	0	0.0083615	0	0	0	0.00582012	0	0	0	0	0	0	0	0.0167227	0	0	0	0	0	0.069184	0.0311212
Clostridium ventriculi	0	0	0	0	0	0	0	0	0	0	0	0	0	0	0	0	0	0	0	0	0	0	0	0	0	0	0	0	0	0	0	0	0	0	0	0	0	0	0	0	0	0	0	0	0	0	0	0	0
Cobetia unknown_species	0	0	0	0	0	0	0	0	0	0	0	0	0	0	0	0	0	0	0	0	0	0	0	0	0	0	0	0	0	0	0	0	0	0	0	0	0	0	0	0	0	0	0	0	0	0	0	0	0
Colibacter massiliensis	0	0.125171	0	0	0	0	0	0	0	0	0	0	0	0	0	0	0	0	0	0	0	0	0	0	0	0	0	0	0	0	0	0	0	0	0	0	0	0	0	0	0	0	0	0	0	0	0	0	0
Colibacter unknown_species	0	0.0171435	0	0	0	0	0	0	0	0	0	0	0	0	0	0	0	0	0	0	0	0	0	0	0	0	0	0	0	0	0	0	0	0	0	0	0	0	0	0	0	0	0	0	0	0	0	0	0
Collinsella aerofaciens	0	0	0	0	0	0	0	0	0.0464275	0.00804349	0	0	0	0	0	0	0	0	0.09452	0	0.0151037	0	0	0.0117719	0	0.0316927	0	0.0769763	0	0	0	0	0	0.0806547	0	0	0	0	0.0114052	0	0	0	0	0	0	0	0.014011	0	0
Collinsella bouchesdurhonensis	0	0	0	0	0	0	0	0	0	0	0	0	0	0	0	0	0	0	0	0	0	0	0	0	0	0	0	0	0	0	0	0	0	0	0	0	0	0	0	0	0	0	0	0	0	0	0	0	0
Collinsella ihuae	0	0	0	0	0	0	0	0	0	0	0	0	0	0	0	0	0	0	0	0	0	0	0	0	0	0	0	0	0	0	0	0	0	0	0	0	0	0	0	0	0	0	0	0	0	0	0	0	0
Collinsella intestinalis	0	0	0	0	0	0	0	0	0	0	0	0	0	0	0	0	0	0	0	0	0	0	0	0	0	0	0	0	0	0	0	0	0	0	0	0	0	0	0	0	0	0	0	0	0	0	0	0	0
Collinsella phocaeensis	0	0	0	0	0	0	0	0	0	0	0	0	0	0	0	0	0	0	0	0	0	0	0	0	0	0	0	0	0	0	0	0	0	0	0	0	0	0	0	0	0	0	0	0	0	0	0	0	0
Collinsella stercoris	0	0	0	0	0	0	0	0	0	0	0	0	0	0	0	0	0	0	0	0	0	0	0	0	0	0	0	0	0	0	0	0	0	0	0	0	0	0	0	0	0	0	0	0	0	0	0	0	0
Collinsella tanakaei	0	0	0	0	0	0	0	0	0	0	0	0	0	0	0	0	0	0	0	0	0	0	0	0	0	0	0	0	0	0	0	0	0	0	0	0	0	0	0	0	0	0	0	0	0	0	0	0	0
Collinsella unknown_species	0	0	0	0	0	0	0	0	0	0	0	0	0	0	0	0	0	0	0.00885369	0	0	0	0	0	0	0	0	0	0	0	0	0	0	0	0	0	0	0	0	0	0	0	0	0	0	0	0	0	0
Collinsella vaginalis	0	0	0	0	0	0	0	0	0	0	0	0	0	0	0	0	0	0	0	0	0	0	0	0	0	0	0	0	0	0	0	0	0	0	0	0	0	0	0	0	0	0	0	0	0	0	0	0	0
Confluentimicrobium unknown_species	0	0	0	0	0	0	0	0	0	0	0	0	0	0	0	0	0	0	0	0	0	0	0	0	0	0	0	0	0	0	0	0	0	0	0	0	0	0	0	0	0	0	0	0	0	0	0	0	0
Coprobacillus cateniformis	0	0	0	0	0	0	0	0	0	0	0	0	0	0	0	0	0	0	0	0	0	0	0	0	0	0	0	0	0	0	0	0	0	0	0	0	0	0	0	0	0	0	0	0	0	0	0	0	0
Coprobacter fastidiosus	0	0	0	0	0	0	0	0	0	0	0	0	0	0	0	0	0	0	0	0	0	0	0	0	0	0	0	0	0	0	0	0	0	0	0	0	0	0	0	0	0	0	0	0	0	0	0	0	0
Coprobacter unknown_species	0	0	0	0	0	0	0	0	0	0	0	0	0	0	0	0	0	0	0	0	0	0	0	0	0	0	0	0	0	0	0	0	0	0	0	0	0	0	0	0	0	0	0	0	0	0	0	0	0
Coprococcus comes	0	0	0	0	0	0	0	0	0	0	0	0	0	0	0	0	0	0	0	0	0	0	0	0	0	0	0	0	0	0	0	0	0	0	0	0	0	0	0	0	0	0	0	0	0	0	0	0	0
Coprococcus eutactus	0	0	0	0	0	0	0	0	0	0	0	0	0	0	0	0	0	0	0	0	0	0	0	0	0	0	0	0	0	0	0	0	0	0	0	0	0	0	0	0	0	0	0	0	0	0	0	0	0
Coprococcus phoceensis	0	0	0	0	0.0200037	0	0	0	0	0	0.0180172	0	0	0	0	0	0	0	0	0	0	0	0	0	0	0	0.0746314	0	0	0	0	0	0	0	0	0	0	0	0	0	0	0	0	0	0	0	0	0	0
Coprococcus unknown_species	0	0	0	0	0	0	0	0	0	0	0	0	0	0	0	0	0	0	0	0	0	0	0	0	0	0	0.0196665	0	0	0	0	0	0	0	0	0	0	0	0	0	0	0	0	0	0	0	0	0	0
Corallococcus aberystwythensis	0	0	0	0	0	0	0	0	0	0	0	0	0	0	0	0	0	0	0	0	0	0	0	0	0	0	0	0	0	0	0	0	0	0	0	0	0	0	0	0	0	0	0	0	0	0	0	0	0
Corallococcus carmarthensis	0	0	0	0	0	0	0	0	0	0	0	0	0	0	0	0	0	0	0	0	0	0	0	0	0	0	0	0	0	0	0	0	0	0	0	0	0	0	0	0	0	0	0	0	0	0	0	0	0
Corallococcus exercitus	0	0	0	0	0	0	0	0	0	0	0	0	0	0	0	0	0	0	0	0	0	0	0	0	0	0	0	0	0	0	0	0	0	0	0	0	0	0	0	0	0	0	0	0	0	0	0	0	0
Corallococcus exiguus	0	0	0	0	0	0	0	0	0	0	0	0	0	0	0	0	0	0	0	0	0	0	0	0	0	0	0	0	0	0	0	0	0	0	0	0	0	0	0	0	0	0	0	0	0	0	0	0	0
Corallococcus interemptor	0	0	0	0	0	0	0	0	0	0	0	0	0	0	0	0	0	0	0	0	0	0	0	0	0	0	0	0	0	0	0	0	0	0	0	0	0	0	0	0	0	0	0	0	0	0	0	0	0
Corallococcus praedator	0	0	0	0	0	0	0	0	0	0	0	0	0	0	0	0	0	0	0	0	0	0	0	0	0	0	0	0	0	0	0	0	0	0	0	0	0	0	0	0	0	0	0	0	0	0	0	0	0
Corallococcus unknown_species	0	0	0	0	0	0	0	0	0	0	0	0	0	0	0	0	0	0	0	0	0	0	0	0	0	0	0	0	0	0	0	0	0	0	0	0	0	0	0	0	0	0	0	0	0	0	0	0	0
Corynebacterium accolens	0	0	0	0	0	0	0	0	0	0	0	0	0	0	0	0	0	0	0	0	0	0	0	0	0	0	0	0	0	0	0	0	0	0	0	0	0	0	0	0	0	0	0	0	0	0	0	0	0
Corynebacterium aurimucosum	0	0	0	0	0	0	0	0	0	0	0	0	0	0	0	0	0	0	0	0	0	0	0	0	0	0	0	0	0	0	0	0	0	0	0	0	0	0	0	0	0	0	0	0	0	0	0	0	0
Corynebacterium bouchesdurhonense	0	0	0	0	0	0	0	0	0	0	0	0	0	0	0	0	0	0	0	0	0	0	0	0	0	0	0	0	0	0	0	0	0	0	0	0	0	0	0	0	0	0	0	0	0	0	0	0	0
Corynebacterium heidelbergense	0	0	0	0	0	0	0	0	0	0	0	0	0	0	0	0	0	0	0	0	0	0	0	0	0	0	0	0	0	0	0	0	0	0	0	0	0	0	0	0	0	0	0	0	0	0	0	0	0
Corynebacterium matruchotii	0	0	0	0	0	0	0	0	0	0	0	0	0	0	0	0	0	0	0	0	0	0	0	0	0	0	0	0	0	0	0	0	0	0	0	0	0	0	0	0	0	0	0	0	0	0	0	0	0
Corynebacterium neomassiliense	0	0	0	0	0	0	0	0	0	0	0	0	0	0	0	0	0	0	0	0	0	0	0	0	0	0	0	0	0	0	0	0	0	0	0	0	0	0	0	0	0	0	0	0	0	0	0	0	0
Corynebacterium senegalense	0	0	0	0	0	0	0	0	0	0	0	0	0	0	0	0	0	0	0	0	0	0	0	0	0	0	0	0	0	0	0	0	0	0	0	0	0	0	0	0	0	0	0	0	0	0	0	0	0
Corynebacterium striatum	0	0	0	0	0	0	0	0	0	0	0	0	0	0	0	0	0	0	0	0	0	0	0	0	0	0	0	0	0	0	0	0	0	0	0	0	0	0	0	0	0	0	0	0	0	0	0	0	0
Corynebacterium unknown_species	0	0	0	0	0	0	0	0	0	0	0	0	0	0	0	0	0	0	0	0	0	0	0	0	0	0	0	0	0	0	0	0	0	0	0	0	0	0	0	0	0	0	0	0	0	0	0	0	0
Cronobacter dublinensis	0	0	0	0	0	0	0	0	0	0	0	0	0	0	0	0	0	0	0	0	0	0	0	0	0	0	0	0	0	0	0	0	0	0	0	0	0	0	0	0	0	0	0	0	0	0	0	0	0
Cronobacter unknown_species	0	0	0	0	0	0	0	0	0	0	0	0	0	0	0	0	0	0	0	0	0	0	0	0	0	0	0	0	0	0	0	0	0	0	0	0	0	0	0	0	0	0	0	0	0	0	0	0	0
Cryobacterium unknown_species	0	0	0	0	0	0	0	0	0	0	0	0	0	0	0	0	0	0	0	0	0	0	0	0	0	0	0	0	0	0	0	0	0	0	0	0	0	0	0	0	0	0	0	0	0	0	0	0	0
Culturomica massiliensis	0	0	0	0	0	0	0	0	0	0	0	0	0	0	0	0	0	0	0	0	0	0	0	0	0	0	0	0	0	0	0	0	0	0	0	0	0	0	0	0	0	0	0	0	0	0	0	0	0
Culturomica unknown_species	0	0	0	0	0	0	0	0	0	0	0	0	0	0	0	0	0	0	0	0	0	0	0	0	0	0	0	0	0	0	0	0	0	0	0	0	0	0	0	0	0	0	0	0	0	0	0	0	0
Cuneatibacter caecimuris	0	0	0	0	0	0	0	0	0	0	0	0	0	0	0	0	0	0	0	0	0	0	0	0	0	0	0	0	0	0	0	0	0	0	0	0	0	0	0	0	0	0	0	0	0	0	0	0	0
Cuneatibacter unknown_species	0	0	0	0	0	0	0	0	0	0	0	0	0	0	0	0	0	0	0	0	0	0	0	0	0	0	0	0	0	0	0	0	0	0	0	0	0	0	0	0	0	0	0	0	0	0	0	0	0
Cupriavidus basilensis	0	0	0	0	0	0	0	0	0	0	0	0	0	0	0	0	0	0	0	0	0	0	0	0	0	0	0	0	0	0	0	0	0	0	0	0	0	0	0	0	0	0	0	0	0	0	0	0	0
Cupriavidus unknown_species	0	0	0	0	0	0	0	0	0	0	0	0	0	0	0	0	0	0	0	0	0	0	0	0	0	0	0	0	0	0	0	0	0	0	0	0	0	0	0	0	0	0	0	0	0	0	0	0	0
Cutibacterium acnes	0	0	0	0	0	0	0	0	0	0	0	0	0	0	0	0	0	0	0	0	0	0	0	0	0	0	0	0	0	0	0	0	0	0	0	0	0	0	0	0	0	0	0	0	0	0	0	0	0
Cutibacterium avidum	0	0	0	0	0	0	0	0.0182768	0	0	0	0	0	0	0	0	0	0	0	0.056221	0	0	0	0	0.0113879	0	0	0	0	0	0	0	0	0	0	0	0	0	0	0	0	0	0	0	0	0	0	0	0
Daejeonella unknown_species	0	0	0	0	0	0	0	0	0	0	0	0	0	0	0	0	0	0	0	0	0	0	0	0	0	0	0	0	0	0	0	0	0	0	0	0	0	0	0	0	0	0	0	0	0	0	0	0	0
Dakarella massiliensis	0	0	0	0	0	0	0	0	0	0	0	0	0	0	0	0	0	0	0	0	0	0	0	0	0	0	0	0	0	0	0	0	0	0	0	0	0	0	0.0139108	0	0	0	0	0	0	0	0.0173077	0	0
Defluviitalea phaphyphila	0	0	0	0	0	0	0	0	0	0	0	0	0	0	0	0	0	0	0	0	0	0	0	0	0	0	0	0	0	0	0	0	0	0	0	0	0	0	0	0	0	0	0	0	0	0	0	0	0
Defluviitalea unknown_species	0	0	0	0	0	0	0	0	0	0	0	0	0	0	0	0	0	0	0	0	0	0	0	0	0	0	0	0	0	0	0	0	0	0	0	0	0	0	0	0	0	0	0	0	0	0	0	0	0
Denitrobaculum unknown_species	0	0	0	0	0	0	0	0	0	0	0	0	0	0	0	0	0	0	0	0	0	0	0	0	0	0	0	0	0	0	0	0	0	0	0	0	0	0	0	0	0	0	0	0	0	0	0	0	0
Desertimonas unknown_species	0	0	0	0	0	0	0	0	0	0	0	0	0	0	0	0	0	0	0	0	0	0	0	0	0	0	0	0	0	0	0	0	0	0	0	0	0	0	0	0	0	0	0	0	0	0	0	0	0
Desulfovibrio legallii	0	0	0	0	0	0	0	0	0	0	0	0	0	0	0	0	0	0	0	0	0	0	0	0	0	0	0	0	0	0	0	0	0	0	0	0	0	0	0	0	0	0	0	0	0	0	0	0	0
Desulfovibrio piger	0	0	0	0	0	0	0	0	0	0	0	0	0	0	0	0	0	0	0	0	0	0	0	0	0	0	0	0	0	0	0	0	0	0	0	0	0	0	0	0	0	0	0	0	0	0	0	0	0
Desulfovibrio unknown_species	0	0	0	0	0	0	0	0	0	0	0	0	0	0	0	0	0	0	0	0	0	0	0	0	0	0	0	0	0	0	0	0	0	0	0	0	0	0	0	0	0	0	0	0	0	0	0	0	0
Dialister invisus	0	0	0	0	0	0	0	0	0	0	0	0	0	0	0	0	0	0	0	0	0	0	0	0	0	0	0	0	0	0	0	0	0	0	0	0	0	0	0	0	0	0	0	0	0	0	0	0	0
Dialister succinatiphilus	0	0	0	0	0	0	0	0	0	0	0	0	0	0	0	0	0	0	0	0	0	0	0	0	0	0	0	0	0	0	0	0	0	0	0	0	0	0	0	0	0	0	0	0	0	0	0	0	0
Dialister unknown_species	0	0	0	0	0	0	0	0	0	0	0	0	0	0	0	0	0	0	0	0	0	0	0	0	0	0	0	0	0	0	0	0	0	0	0	0	0	0	0	0	0	0	0	0	0	0	0	0	0
Dickeya chrysanthemi	0	0	0	0	0	0	0	0	0	0	0	0	0	0	0	0	0	0	0	0	0	0	0	0	0	0	0	0	0	0	0	0	0	0	0	0	0	0	0	0	0	0	0	0	0	0	0	0	0
Dielma fastidiosa	0	0	0	0	0	0	0	0	0	0	0	0	0	0	0	0	0	0	0	0	0	0	0	0	0	0	0	0	0	0	0	0	0	0	0	0	0	0	0	0	0	0	0	0	0	0	0	0	0
Dorea formicigenerans	0	0	0	0	0	0	0	0	0	0	0	0	0	0	0	0	0	0	0	0	0	0	0	0	0	0	0	0	0	0	0	0	0	0	0	0	0	0	0	0	0	0	0	0	0	0	0	0	0
Dorea longicatena	0	0	0	0	0	0	0	0	0	0	0	0	0	0	0	0	0	0	0	0	0	0	0	0	0	0	0	0	0	0	0	0	0	0	0	0	0	0	0	0	0	0	0	0	0	0	0	0	0
Dorea phocaeensis	0	0	0	0	0	0	0	0	0	0	0	0	0	0	0	0	0	0	0	0	0	0	0	0	0	0	0	0	0	0	0	0	0	0	0	0	0	0	0	0	0	0	0	0	0	0	0	0	0
Dorea unknown_species	0	0	0	0	0	0	0	0	0	0	0	0	0	0	0	0	0	0	0	0	0	0	0	0	0	0	0	0	0	0	0	0	0	0	0	0	0	0	0	0	0	0	0	0	0	0	0	0	0
Duncaniella unknown_species	0	0	0	0	0	0	0	0	0	0	0	0	0	0	0	0	0	0	0	0	0	0	0	0	0	0	0	0	0	0	0	0	0	0	0	0	0	0	0	0	0	0	0	0	0	0	0	0	0
Duodenibacillus massiliensis	0	0	0	0	0	0	0	0	0	0	0	0	0	0	0	0	0	0	0	0	0	0	0	0	0	0	0	0	0	0	0	0	0	0	0	0	0	0	0	0	0	0	0	0	0	0	0	0	0
Duodenibacillus unknown_species	0	0	0	0	0	0	0	0	0	0	0	0	0	0	0	0	0	0	0	0	0	0	0	0	0	0	0	0	0	0	0	0	0	0	0	0	0	0	0	0	0	0	0	0	0	0	0	0	0
Dysgonomonas capnocytophagoides	0	0	0	0	0	0	0	0	0	0	0	0	0	0	0	0	0	0	0	0	0	0	0	0	0	0	0	0	0	0	0	0	0	0	0	0	0	0	0	0	0	0	0	0	0	0	0	0	0
Dysgonomonas gadei	0	0	0	0	0	0	0	0	0	0	0	0	0	0	0	0	0	0	0	0	0	0	0	0	0	0	0	0	0	0	0	0	0	0	0	0	0	0	0	0	0	0	0	0	0	0	0	0	0
Dysgonomonas mossii	0	0	0	0	0	0	0	0	0	0	0	0	0	0	0	0	0	0	0	0	0	0	0	0	0	0	0	0	0	0	0	0	0	0	0	0	0	0	0	0	0	0	0	0	0	0	0	0	0
Dysgonomonas unknown_species	0	0	0	0	0	0	0	0	0	0	0	0	0	0	0	0	0	0	0	0	0	0	0	0	0	0	0.0198535	0	0	0	0	0	0	0	0	0	0	0	0	0	0	0	0	0	0	0	0	0	0
Dysosmobacter unknown_species	0	0	0	0	0	0	0	0	0	0	0	0	0	0	0	0	0	0	0	0	0	0	0	0	0	0	0	0	0	0	0	0	0	0	0	0	0	0	0	0	0	0	0	0	0	0	0	0	0
Dysosmobacter welbionis	0	0	0	0	0	0	0	0	0	0	0	0	0	0	0	0	0	0	0	0	0	0	0	0.0108516	0	0	0	0	0	0	0	0	0	0.00939186	0	0	0	0	0	0	0	0	0	0	0	0	0	0	0
Echinicola unknown_species	0	0	0	0	0	0	0	0	0	0	0	0	0	0	0	0	0	0	0	0	0	0	0	0	0	0	0	0	0	0	0	0	0	0	0	0	0	0	0	0	0	0	0	0	0	0	0	0	0
Edwardsiella unknown_species	0	0	0	0	0	0	0	0	0	0	0	0	0	0	0	0	0	0	0	0	0	0	0	0	0	0	0	0	0	0	0	0	0	0	0	0	0	0	0	0	0	0	0	0	0	0	0	0	0
Eggerthella lenta	0	0	0	0	0	0	0	0	0	0	0	0	0	0	0	0	0	0	0	0	0	0	0	0	0	0	0	0	0	0	0	0	0	0	0	0	0	0	0	0	0	0	0	0	0	0	0	0	0
Eisenbergiella massiliensis	0	0	0	0	0	0	0	0	0	0	0	0	0	0	0	0	0	0	0	0	0	0	0	0	0	0	0	0	0	0	0	0	0	0	0	0	0	0	0	0	0	0	0	0	0	0	0	0	0
Eisenbergiella tayi	0	0	0	0	0	0	0	0	0	0	0	0	0	0	0	0	0	0	0	0	0	0	0	0	0	0	0	0	0	0	0	0	0	0	0	0	0	0	0	0	0	0	0	0	0	0	0	0	0
Eisenbergiella unknown_species	0	0	0	0	0	0	0	0	0	0	0	0	0	0	0	0	0	0	0	0	0	0	0	0	0	0	0	0	0	0	0	0	0	0	0	0	0	0	0	0	0	0	0	0	0	0	0	0	0
Elizabethkingia anophelis	0	0	0	0	0	0	0	0	0	0	0	0	0	0	0	0	0	0	0	0	0	0	0	0	0	0	0	0	0	0	0	0	0	0	0	0	0	0	0	0	0	0	0	0	0	0	0	0	0
Elizabethkingia miricola	0	0	0	0	0	0	0	0	0	0	0	0	0	0	0	0	0	0	0	0	0	0	0	0	0	0	0	0	0	0	0	0	0	0	0	0	0	0	0	0	0	0	0	0	0	0	0	0	0
Ellagibacter isourolithinifaciens	0	0	0	0	0	0	0	0	0	0	0	0	0	0	0	0	0	0	0	0	0	0	0	0	0	0	0	0	0	0	0	0	0	0	0	0	0	0	0	0	0	0	0	0	0	0	0	0	0
Emergencia unknown_species	0	0	0	0	0	0	0	0	0	0	0	0	0	0	0	0	0	0	0	0	0	0	0	0	0	0	0	0	0	0	0	0	0	0	0	0	0	0	0	0	0	0	0	0	0	0	0	0	0
Enorma unknown_species	0	0	0	0	0	0	0	0	0	0	0	0	0	0	0	0	0	0	0	0	0	0	0	0	0	0	0	0	0	0	0	0	0	0	0	0	0	0	0	0	0	0	0	0	0	0	0	0	0
Enterobacter asburiae	0	0	0	0	0	0	0	0	0	0	0	0	0	0	0	0	0	0.00704551	0.0196623	0	0	0	0	0	0	0	0	0	0.0767242	0	0	0	0	0	0	0	0	0	0	0	0	0	0	0	0	0	0	0	0
Enterobacter bugandensis	0	0	0	0	0	0	0	0	0	0	0	0	0	0	0	0	0	0	0	0	0	0	0	0	0	0	0	0	0	0	0	0	0	0	0	0	0	0	0	0	0	0	0	0	0	0	0	0	0
Enterobacter cancerogenus	0	0	0	0	0	0	0	0	0	0	0	0	0	0	0	0	0	0	0	0	0	0	0	0	0	0	0	0	0	0	0	0	0	0	0	0	0	0	0	0	0	0	0	0	0	0	0	0	0
Enterobacter chuandaensis	0	0	0	0	0	0	0	0	0	0	0	0	0	0	0	0	0	0	0	0	0	0	0	0	0	0	0	0	0	0	0	0	0	0	0	0	0	0	0	0	0	0	0	0	0	0	0	0	0
Enterobacter cloacae	0	0	0	0	0	0	0	0	0	0	0	0	0	0	0	0	0	0	0	0	0	0	0	0	0	0	0	0.405256	0	0	0	0	0	0	0	0	0	0	0	0	0	0	0	0	0	0	0	0	0
Enterobacter hormaechei	0	0.00717181	0	0	0	0	0	0.0248628	0	0	0	0.0426252	0	0.183986	0	0.162477	0	0	0.177329	0	0	0	0	0	0	0	0.0122152	0	0.0126627	0	0	0	0	0	0	0	0	0	0	0	0	0	0	0	0	0	0	0	0
Enterobacter kobei	0	0	0	0	0	0	0	0	0	0	0	0	0	0	0	0	0	0	0	0	0	0	0	0	0	0	0	0	0	0	0	0	0	0	0	0	0	0	0	0	0	0	0	0	0	0	0	0	0
Enterobacter ludwigii	0	0	0	0	0	0	0	0	0	0	0	0	0	0	0	0	0	0	0	0	0	0	0	0	0	0	0	0	0.011175	0	0	0	0	0	0	0	0	0	0	0	0	0	0	0	0	0	0	0	0
Enterobacter mori	0	0	0	0	0	0	0	0	0	0	0	0	0	0	0	0	0	0	0	0	0	0	0	0	0	0	0	0	0	0	0	0	0	0	0	0	0	0	0	0	0	0	0	0	0	0	0	0	0
Enterobacter roggenkampii	0	0	0	0	0	0	0	0	0.00770389	0	0	0	0.0370492	0	0	0.00916259	0.0441602	0	0	0	0	0	0.0420804	0.00906611	0	0	0	0	0	0	0	0	0	0	0	0.0602891	0	0	0	0	0.00755647	0.0079542	0	0	0	0	0.00519233	0	0
Enterobacter sichuanensis	0	0	0	0	0	0	0	0	0	0	0	0.0271434	0.00511559	0	0	0	0	0	0	0	0	0	0	0	0	0	0	0	0	0	0	0	0	0	0	0	0	0	0	0	0	0	0	0	0	0	0	0	0
Enterobacter soli	0	0	0	0	0	0	0	0	0	0	0	0	0	0	0	0	0	0	0	0	0	0	0	0	0	0	0	0	0	0	0	0	0	0	0	0	0	0	0	0	0	0	0	0	0	0	0	0	0
Enterobacter unknown_species	0	0	0	0	0	0	0	0	0	0	0	0	0	0	0	0	0	0	0	0	0	0	0	0	0	0	0	0	0.0180428	0	0	0	0	0	0	0	0	0	0	0	0	0	0	0	0	0.00738272	0	0	0
Enterocloster asparagiformis	0	0	0	0	0	0	0	0	0	0	0	0	0	0	0	0	0	0	0	0	0	0	0	0	0	0	0	0	0	0	0	0	0	0	0	0	0	0	0	0	0	0	0	0	0	0	0	0.00738864	0
Enterocloster bolteae	0	0	0	0	0	0	0	0	0.00867167	0	0	0	0	0	0	0	0	0	0	0	0	0	0	0	0	0.0255374	0.0337621	0	0	0	0	0	0	0.0504416	0	0	0	0	0	0	0	0	0	0	0	0	0.142228	0.0335047	0
Enterocloster clostridioformis	0	0	0	0	0	0	0	0	0	0	0	0	0	0	0	0	0	0	0	0	0	0	0	0	0	0	0	0	0	0	0	0	0	0	0	0	0	0	0	0	0	0	0	0	0	0	0	0	0
Enterocloster unknown_species	0	0	0	0	0	0	0	0	0.0138175	0	0	0	0	0.00689879	0	0	0	0.0083605	0	0	0	0	0	0	0	0.00549576	0	0	0	0	0	0	0	0	0	0	0	0	0	0	0	0	0	0	0	0	0	0.0318503	0
Enterococcus asini	0	0	0	0	0	0	0	0	0	0	0	0	0	0	0	0	0	0	0	0	0	0	0	0	0	0	0	0	0	0	0	0	0	0	0	0	0	0	0	0	0	0	0	0	0	0	0	0	0
Enterococcus avium	0	0	0	0	0	0	0	0	0	0	0	0	0	0	0	0	0	0	0	0	0	0	0	0	0	0	0	0	0	0	0	0	0	0	0	0	0	0	0	0	0	0	0	0	0	0	0	0	0
Enterococcus casseliflavus	0	0	0	0	0	0	0	0	0	0	0.0213587	0	0	0	0	0	0	0	0	0	0	0	0	0	0	0	0.00688109	0	0.00665657	0	0	0	0	0	0	0	0	0	0	0	0	0	0	0.00872307	0	0	0	0	0
Enterococcus cecorum	0	0	0	0	0	0	0	0	0	0	0	0	0	0	0	0	0	0	0	0	0	0	0	0	0	0	0	0	0	0	0	0	0	0	0	0	0	0	0	0	0	0	0	0	0	0	0	0	0
Enterococcus devriesei	0	0	0	0	0	0	0	0	0	0	0	0	0	0	0	0	0	0	0	0	0	0	0	0	0	0	0	0	0	0	0	0	0	0	0	0	0	0	0	0	0	0	0	0	0	0	0	0	0
Enterococcus dispar	0	0	0	0	0	0	0	0	0	0	0	0	0	0	0	0	0	0	0	0	0	0	0	0	0	0	0	0	0	0	0	0	0	0	0	0	0	0	0	0	0	0	0	0	0	0	0	0	0
Enterococcus durans	0	0	0	0	0	0	0	0	0	0	0	0	0	0	0	0	0	0	0	0	0	0	0	0	0	0	0	0	0	0	0	0	0	0	0	0	0	0	0	0	0	0	0	0	0	0	0	0	0
Enterococcus faecalis	0	0.00763457	0	0	0	0	0.00894643	0.00703979	0	0	0	0	0	0.0245421	0	0.0131194	0	0	0	0	0	0	0.00928473	0	0	0	0	0	0	0	0	0	0	0.0637419	0	0	0	0	0	0	0	0	0	0	0	0	0	0	0
Enterococcus faecium	0	0	0	0	0	0	0	0	0	0	0	0	0	0	0	0	0	0	0	0	0	0	0.0179083	0	0	0	0	0	0	0	0	0	0	0	0	0	0	0	0	0	0	0	0	0	0	0	0	0	0
Enterococcus gallinarum	0	0	0	0	0	0	0	0	0	0	0	0	0	0	0	0	0	0	0	0	0	0	0	0	0	0.02265	0	0	0	0	0	0	0	0	0	0	0	0	0	0	0	0	0	0	0	0	0	0	0
Enterococcus gilvus	0	0	0	0	0	0	0	0	0	0	0	0	0	0	0	0	0	0	0	0	0	0	0	0	0	0	0	0	0	0	0	0	0	0	0	0	0	0	0	0	0	0	0	0	0	0	0	0	0
Enterococcus hirae	0	0	0	0	0	0	0	0	0	0	0	0	0	0	0	0	0	0	0	0	0	0	0	0	0	0	0	0	0	0	0	0	0	0	0	0	0	0	0	0	0	0	0	0	0	0	0	0	0
Enterococcus italicus	0	0	0	0	0	0	0	0	0	0	0	0	0	0	0	0	0	0	0	0	0	0	0	0	0	0	0	0	0	0	0	0	0	0	0	0	0	0	0	0	0	0	0	0	0	0	0	0	0
Enterococcus malodoratus	0	0	0	0	0	0	0	0	0	0	0	0	0	0	0	0	0	0	0	0	0	0	0	0	0	0	0	0	0	0	0	0	0	0	0	0	0	0	0	0	0	0	0	0	0	0	0	0	0
Enterococcus massiliensis	0	0	0	0	0	0	0	0	0	0	0	0	0	0	0	0	0	0	0	0	0	0	0	0	0	0	0	0	0	0	0	0	0	0	0	0	0	0	0	0	0	0	0	0	0	0	0	0	0
Enterococcus mundtii	0	0	0	0	0	0	0	0	0	0	0	0	0	0	0	0	0	0	0	0	0	0	0	0	0	0	0	0	0	0	0	0	0	0	0	0	0	0	0	0	0	0	0	0	0	0	0	0	0
Enterococcus raffinosus	0	0	0	0	0	0	0	0	0	0	0	0	0	0	0	0	0	0	0	0	0	0	0	0	0	0	0	0	0	0	0	0	0	0	0	0	0	0	0	0	0	0	0	0	0	0	0	0	0
Enterococcus ratti	0	0	0	0	0	0	0	0	0	0	0	0	0	0	0	0	0	0	0	0	0	0	0	0	0	0	0	0	0	0	0	0	0	0	0	0	0	0	0	0	0	0	0	0	0	0	0	0	0
Enterococcus saigonensis	0	0	0	0	0	0	0	0	0	0	0	0	0	0	0	0	0	0	0	0	0	0	0	0	0	0	0	0	0	0	0	0	0	0	0	0	0	0	0	0	0	0	0	0	0	0	0	0	0
Enterococcus unknown_species	0	0	0	0	0	0	0	0	0	0	0	0	0	0	0	0	0	0	0	0	0	0	0	0	0	0	0	0	0	0	0	0	0	0	0	0	0	0	0	0	0	0	0	0	0	0	0	0	0
Enterococcus villorum	0	0	0	0	0	0	0	0	0	0	0	0	0	0	0	0	0	0	0	0	0	0	0	0	0	0	0	0	0	0	0	0	0	0	0	0	0	0	0	0	0	0	0	0	0	0	0	0	0
Erwinia mediterraneensis	0	0	0	0	0	0	0	0	0	0	0	0	0	0	0	0	0	0	0	0	0	0	0	0	0	0	0	0	0	0	0	0	0	0	0	0	0	0	0	0	0	0	0	0	0	0	0	0	0
Erwinia unknown_species	0	0	0	0	0	0	0	0	0	0	0	0	0	0	0	0	0	0	0	0	0	0	0	0	0	0	0	0	0	0	0	0	0	0	0	0	0	0	0	0	0	0	0	0	0	0	0	0	0
Erysipelatoclostridium ramosum	0	0	0	0	0.151808	0	0	0	0	0	0	0	0	0	0	0	0	0	0	0	0	0	0	0	0	0	0	0	0	0.180587	0	0	0	0	0	0	0	0	0	0	0	0	0	0	0	0	0	0	0
Erysipelatoclostridium unknown_species	0	0	0	0	0	0	0	0	0	0	0	0	0	0	0	0	0	0	0	0	0	0	0	0	0	0	0	0	0	0	0	0	0	0	0	0	0	0	0	0	0	0	0	0	0	0	0	0	0
Escherichia albertii	0	0	0	0	0	0	0	0	0	0	0	0	0	0	0	0	0	0	0	0	0	0	0	0	0	0	0	0	0	0.00569358	0	0	0	0	0	0	0	0	0	0	0	0	0	0	0	0	0	0	0
Escherichia coli	0.545149	0.0370373	0	0.00648396	0.105306	0.0189638	0.0778657	0	0	0	0.04202	0.00526377	0	0.0484206	0.00720458	0.173898	0	0.0292128	0	0.117026	0.0292864	0.0135584	0.176249	0	0.062146	0.00591844	0.20969	0	0.0324842	0.262719	0.0298634	0.00704844	0	0.0557532	0.0187553	0.107742	0	0	0	0.0203953	0.150583	0.715726	0.208656	0.180524	0	0	0.0119572	0.0449165	0.0218016
Escherichia fergusonii	0	0	0	0	0	0	0	0	0	0	0	0	0	0	0	0	0	0	0	0	0	0	0	0	0	0	0	0	0	0	0	0	0	0	0	0	0	0	0	0	0	0	0	0	0	0	0	0	0
Escherichia marmotae	0	0	0	0	0	0	0	0	0	0	0	0	0	0	0	0	0	0	0	0	0	0	0	0	0	0	0	0	0	0	0	0	0	0	0	0	0	0	0	0	0	0	0	0	0	0	0	0	0
Escherichia unknown_species	0	0	0	0	0	0	0	0	0	0	0	0	0	0	0	0	0	0	0	0	0	0	0	0	0	0	0	0	0	0	0	0	0	0	0	0	0	0	0	0	0	0	0	0	0	0	0	0	0
Eubacterium callanderi	0	0	0	0	0	0	0	0	0	0	0	0	0	0	0	0.0111393	0	0	0	0	0	0	0	0	0	0	0	0	0	0	0	0	0	0.00781986	0	0	0	0	0	0	0	0	0	0	0	0	0	0	0
Eubacterium coprostanoligenes	0	0	0	0	0	0	0	0	0	0	0	0	0	0	0	0	0	0	0	0	0	0	0	0	0	0	0	0	0	0	0	0	0	0	0	0	0	0	0	0	0	0	0	0	0	0	0	0	0
Eubacterium limosum	0	0	0	0	0	0	0	0	0	0	0	0	0	0	0	0	0	0	0	0	0	0	0	0	0	0	0	0	0	0	0	0	0	0	0	0	0	0	0	0	0	0	0	0	0	0	0	0	0
Eubacterium maltosivorans	0	0	0	0	0	0	0	0	0	0	0	0	0	0	0	0	0	0	0	0	0	0	0	0	0	0	0	0	0	0	0	0	0	0	0	0	0	0	0	0	0	0	0	0	0	0	0	0	0
Eubacterium ramulus	0	0	0	0	0	0	0	0	0	0	0	0	0	0	0	0	0	0	0	0	0	0	0	0	0	0	0	0	0	0	0	0	0	0	0	0	0	0	0	0	0	0	0	0	0	0	0	0	0
Eubacterium rectale	0	0.00601814	0	0	0	0	0	0	0	0	0	0	0	0	0	0	0	0	0	0	0	0	0	0	0	0	0	0	0	0	0	0	0	0	0	0	0	0	0	0	0	0	0	0	0	0	0	0	0
Eubacterium siraeum	0	0	0	0	0	0	0	0	0	0	0	0	0	0	0	0	0	0	0	0	0	0	0	0	0	0	0	0	0	0	0	0	0	0	0	0	0	0	0	0	0	0	0	0	0	0	0	0	0
Eubacterium unknown_species	0	0	0	0	0	0	0	0	0	0	0	0	0	0	0	0	0	0	0	0	0	0	0	0	0	0	0	0	0	0	0	0	0	0	0	0	0	0	0	0	0	0	0	0	0	0	0	0	0
Eubacterium ventriosum	0	0	0	0	0	0	0	0	0	0	0	0	0	0	0	0	0	0	0	0	0	0	0	0	0	0	0	0	0	0	0	0	0	0	0	0	0	0	0	0	0	0	0	0	0	0	0	0	0
Evtepia gabavorous	0	0	0	0	0	0	0	0	0	0	0	0	0	0	0	0	0	0	0	0	0	0	0	0	0	0	0	0	0	0	0	0	0	0	0	0	0	0	0	0	0	0	0	0	0	0	0	0	0
Extibacter muris	0	0	0	0	0	0	0	0	0	0	0	0	0	0	0	0	0	0	0	0	0	0	0	0	0	0	0	0	0	0	0	0	0	0	0	0	0	0	0	0	0	0	0	0	0	0	0	0	0
Extibacter unknown_species	0	0	0	0	0	0	0	0	0	0	0	0	0	0	0	0	0	0	0	0	0	0	0	0	0	0	0	0	0	0	0	0	0	0	0	0	0	0	0	0	0	0	0	0	0	0	0	0	0
Faecalibacillus faecis	0	0	0	0	0	0	0	0	0	0	0	0	0	0	0	0	0	0	0	0	0	0	0	0	0	0	0	0	0	0	0	0	0	0	0	0	0	0	0	0	0	0	0	0	0	0	0	0	0
Faecalibacillus intestinalis	0	0	0	0	0	0	0	0	0	0	0	0	0	0	0	0	0	0	0	0	0	0	0	0	0	0	0	0	0	0	0	0	0	0	0	0	0	0	0	0	0	0	0	0	0	0	0	0	0
Faecalibacillus unknown_species	0	0	0	0	0	0	0	0	0	0	0	0	0	0	0	0	0	0	0	0	0	0	0	0	0	0	0	0	0	0	0	0	0	0	0	0	0	0	0	0	0	0	0	0	0	0	0	0	0
Faecalibacterium prausnitzii	0	0	0	0	0	0	0	0	0	0	0	0	0	0	0	0	0	0	0	0	0	0	0	0	0	0	0	0	0	0	0	0	0	0	0	0	0	0	0	0	0	0	0	0	0	0	0	0	0
Faecalibacterium unknown_species	0	0	0	0	0	0	0	0	0	0	0	0	0	0	0	0	0	0	0	0	0	0	0	0	0	0	0	0	0	0	0	0	0	0	0	0	0	0	0	0	0	0	0	0	0	0	0	0	0
Faecalicoccus pleomorphus	0	0	0	0	0	0	0	0	0	0	0	0	0	0	0	0	0	0	0	0	0	0	0	0	0	0	0	0	0	0	0	0	0	0	0	0	0	0	0	0	0	0	0	0	0	0	0	0	0
Faecalimonas umbilicata	0	0	0	0	0.00988875	0	0	0	0	0	0	0	0.00741599	0	0	0	0	0	0	0	0	0	0	0	0	0	0	0	0.0157661	0	0	0	0	0	0	0	0	0	0	0	0.00540722	0	0	0	0	0	0	0	0
Faecalimonas unknown_species	0	0	0	0	0	0	0	0	0	0	0	0	0	0	0	0	0	0	0	0	0	0	0	0	0	0	0	0	0.0393266	0	0	0	0	0	0	0	0	0	0	0	0	0	0	0	0	0	0	0	0
Faecalitalea cylindroides	0	0	0	0	0	0	0	0	0	0	0	0	0	0	0	0	0	0	0	0	0	0	0	0	0	0	0	0	0	0	0	0	0	0	0	0	0	0	0	0	0	0	0	0	0	0	0	0	0
Finegoldia magna	0	0	0	0	0	0	0	0	0	0	0	0	0	0	0	0	0	0	0	0	0	0	0	0	0	0	0	0	0	0	0	0	0	0	0	0	0	0	0	0	0	0	0	0	0	0	0	0	0
Flaviflexus unknown_species	0	0	0	0	0	0	0	0	0	0	0	0	0	0	0	0	0	0	0	0	0	0	0	0	0	0	0	0	0	0	0	0	0	0	0	0	0	0	0	0	0	0	0	0	0	0	0	0	0
Flavobacterium unknown_species	0	0	0	0	0	0	0	0	0	0	0	0	0	0	0	0	0	0	0	0	0	0	0	0	0	0	0	0	0	0	0	0	0	0	0	0	0	0	0	0	0	0	0	0	0	0	0	0	0
Flavonifractor plautii	0	0	0	0	0	0	0	0	0.0192085	0	0	0	0	0	0	0	0	0.0240186	0	0	0.0341244	0	0	0.013453	0.0770015	0.0511908	0	0	0.0326643	0	0	0	0	0	0.0200675	0	0	0	0.0195839	0	0	0	0	0.107459	0	0	0	0.103763	0
Flavonifractor unknown_species	0	0	0	0	0	0	0	0	0	0	0	0	0	0	0	0	0	0	0	0	0	0	0	0	0	0	0	0	0	0	0	0	0	0	0	0	0	0	0	0	0	0	0	0	0	0	0	0	0
Fluviicola unknown_species	0	0	0	0	0	0	0	0	0	0	0	0	0	0	0	0	0	0	0	0	0	0	0	0	0	0	0	0	0	0	0	0	0	0	0	0	0	0	0	0	0	0	0	0	0	0	0	0	0
Fortiea unknown_species	0	0	0	0	0	0	0	0	0	0	0	0	0	0	0	0	0	0	0	0	0	0	0	0	0	0	0	0	0	0	0	0	0	0	0	0	0	0	0	0	0	0	0	0	0	0	0	0	0
Fournierella massiliensis	0	0	0	0	0	0	0	0	0	0	0	0	0	0	0	0	0	0	0	0	0	0	0	0	0	0	0	0	0	0	0	0	0	0	0	0	0	0	0	0	0	0	0	0	0	0	0	0	0
Fournierella unknown_species	0	0	0	0	0	0	0	0	0	0	0	0	0	0	0	0	0	0	0	0	0	0	0	0	0	0	0	0	0	0	0	0	0	0	0	0	0	0	0	0	0	0	0	0	0	0	0	0	0
Frankia coriariae	0	0	0	0	0	0	0	0	0	0	0	0	0	0	0	0	0	0	0	0	0	0	0	0	0	0	0	0	0	0	0	0	0	0	0	0	0	0	0	0	0	0	0	0	0	0	0	0	0
Frisingicoccus caecimuris	0	0	0	0	0	0	0	0	0	0	0	0	0	0	0	0	0	0	0	0	0	0	0	0	0	0	0	0	0	0	0	0	0	0	0	0	0	0	0	0	0	0	0	0	0	0	0	0	0
Fusobacterium necrogenes	0	0	0	0	0	0	0	0	0	0	0	0	0	0	0	0	0	0	0	0	0	0	0	0	0	0	0	0	0	0	0	0	0	0	0	0	0	0	0	0	0	0	0	0	0	0	0	0	0
Fusobacterium nucleatum	0	0	0	0	0	0	0	0	0	0	0	0	0	0	0	0	0	0	0	0	0	0	0	0	0	0	0	0	0	0	0	0	0	0	0	0	0	0	0	0	0	0	0	0	0	0	0	0	0
Fusobacterium unknown_species	0	0	0	0	0	0	0	0	0	0	0	0	0	0	0	0	0	0	0	0	0	0	0	0	0	0	0	0	0	0	0	0	0	0	0	0	0	0	0	0	0	0	0	0	0	0	0	0	0
Galbibacter unknown_species	0	0	0	0	0	0	0	0	0	0	0	0	0	0	0	0	0	0	0	0	0	0	0	0	0	0	0	0	0	0	0	0	0	0	0	0	0	0	0	0	0	0	0	0	0	0	0	0	0
Galbitalea unknown_species	0	0	0	0	0	0	0	0	0	0	0	0	0	0	0	0	0	0	0	0	0	0	0	0	0	0	0	0	0	0	0	0	0	0	0	0	0	0	0	0	0	0	0	0	0	0	0	0	0
Garciella unknown_species	0	0	0	0	0	0	0	0	0	0	0	0	0	0	0	0	0	0	0	0	0	0	0	0	0	0	0	0	0	0	0	0	0	0	0	0	0	0	0	0	0	0	0	0	0	0	0	0	0
Gemmatirosa unknown_species	0	0	0	0	0	0	0	0	0	0	0	0	0	0	0	0	0	0	0	0	0	0	0	0	0	0	0	0	0	0	0	0	0	0	0	0	0	0	0	0	0	0	0	0	0	0	0	0	0
Gemmiger formicilis	0	0	0	0	0	0	0	0	0	0	0	0	0	0	0	0	0	0	0	0	0	0	0	0	0	0	0	0	0	0	0	0	0	0	0	0	0	0	0	0	0	0	0	0	0	0	0	0	0
Gemmiger unknown_species	0	0	0	0	0	0	0	0	0	0	0	0	0	0	0	0	0	0	0	0	0	0	0	0	0	0	0	0	0	0	0	0	0	0	0	0	0	0	0	0	0	0	0	0	0	0	0	0	0
Geobacillus unknown_species	0	0	0	0	0	0	0	0	0	0	0	0	0	0	0	0	0	0	0	0	0	0	0	0	0	0	0	0	0	0	0	0	0	0	0	0	0	0	0	0	0	0	0	0	0	0	0	0	0
Geodermatophilus unknown_species	0	0	0	0	0	0	0	0	0	0	0	0	0	0	0	0	0	0	0	0	0	0	0	0	0	0	0	0	0	0	0	0	0	0	0	0	0	0	0	0	0	0	0	0	0	0	0	0	0
Gibbsiella unknown_species	0	0	0	0	0	0	0	0	0	0	0	0	0	0	0	0	0	0	0	0	0	0	0	0	0	0	0	0	0	0	0	0	0	0	0	0	0	0	0	0	0	0	0	0	0	0	0	0	0
Gordonia amicalis	0	0	0	0	0	0	0	0	0	0	0	0	0	0	0	0	0	0	0	0	0	0	0	0	0	0	0	0	0	0	0	0	0	0	0	0	0	0	0	0	0	0	0	0	0	0	0	0	0
Gordonibacter pamelaeae	0	0	0	0	0	0	0	0	0	0	0	0	0	0	0	0	0	0	0	0	0	0	0	0	0	0	0	0	0	0	0	0	0	0	0	0	0	0	0	0	0	0	0	0	0	0	0	0	0
Gordonibacter urolithinfaciens	0	0	0	0	0	0	0	0	0	0	0	0	0	0	0	0	0	0	0	0	0	0	0	0	0	0	0	0	0	0	0	0	0	0	0	0	0	0	0	0	0	0	0	0	0	0	0	0	0
Gramella jeungdoensis	0	0	0	0	0	0	0	0	0	0	0	0	0	0	0	0	0	0	0	0	0	0	0	0	0	0	0	0	0	0	0	0	0	0	0	0	0	0	0	0	0	0	0	0	0	0	0	0	0
Gramella unknown_species	0	0	0	0	0	0	0	0	0	0	0	0	0	0	0	0	0	0	0	0	0	0	0	0	0	0	0	0	0	0	0	0	0	0	0	0	0	0	0	0	0	0	0	0	0	0	0	0	0
Granulicatella adiacens	0	0	0	0	0	0	0	0	0	0	0	0	0	0	0	0	0	0	0	0	0	0	0	0	0	0	0	0	0	0	0	0	0	0	0	0	0	0	0	0	0	0	0	0	0	0	0	0	0
Granulicatella elegans	0	0	0	0	0	0	0	0	0	0	0	0	0	0	0	0	0	0	0	0	0	0	0	0	0	0	0	0	0	0	0	0	0	0	0	0	0	0	0	0	0	0	0	0	0	0	0	0	0
Granulicatella unknown_species	0	0	0	0	0	0	0	0	0	0	0	0	0	0	0	0	0	0	0	0	0	0	0	0	0	0	0	0	0	0	0	0	0	0	0	0	0	0	0	0	0	0	0	0	0	0	0	0	0
Gynurincola unknown_species	0	0	0	0	0	0	0	0	0	0	0	0	0	0	0	0	0	0	0	0	0	0	0	0	0	0	0	0	0	0	0	0	0	0	0	0	0	0	0	0	0	0	0	0	0	0	0	0	0
Haematospirillum unknown_species	0	0	0	0	0	0	0	0	0	0	0	0	0	0	0	0	0	0	0	0	0	0	0	0	0	0	0	0	0	0	0	0	0	0	0	0	0	0	0	0	0	0	0	0	0	0	0	0	0
Haemophilus haemolyticus	0	0	0	0	0	0	0	0	0	0	0	0	0	0	0	0	0	0	0	0	0	0	0	0	0	0	0	0	0	0	0	0	0	0	0	0	0	0	0	0	0	0	0	0	0	0	0	0	0
Haemophilus influenzae	0	0	0	0	0	0	0	0	0	0	0	0	0	0	0	0	0	0	0	0	0	0	0	0	0	0	0	0	0	0	0	0	0	0	0	0	0	0	0	0	0	0	0	0	0	0	0	0	0
Haemophilus parahaemolyticus	0	0	0	0	0	0	0	0	0	0	0	0	0	0	0	0	0	0	0	0	0	0	0	0	0	0	0	0	0	0	0	0	0	0	0	0	0	0	0	0	0	0	0	0	0	0	0	0	0
Haemophilus parainfluenzae	0	0	0	0	0	0	0	0	0	0	0	0	0	0	0	0	0	0	0	0	0	0	0	0	0	0	0	0	0	0	0	0	0	0	0	0	0	0	0	0	0	0	0.0207733	0	0	0	0	0	0
Haemophilus paraphrohaemolyticus	0	0	0	0	0	0	0	0	0	0	0	0	0	0	0	0	0	0	0	0	0	0	0	0	0	0	0	0	0	0	0	0	0	0	0	0	0	0	0	0	0	0	0	0	0	0	0	0	0
Haemophilus pittmaniae	0	0	0	0	0	0	0	0	0	0	0	0	0	0	0	0	0	0	0	0	0	0	0	0	0	0	0	0	0	0	0	0	0	0	0	0	0	0	0	0	0	0	0	0	0	0	0	0	0
Haemophilus unknown_species	0	0	0	0	0	0	0	0	0	0	0	0	0	0	0	0	0	0	0	0	0	0	0	0	0	0	0	0	0	0	0	0	0	0	0	0	0	0	0	0	0	0	0	0	0	0	0	0	0
Hafnia alvei	0	0	0	0	0	0	0	0	0	0	0	0	0	0	0	0	0	0	0	0	0	0	0	0	0	0	0	0	0	0	0	0	0	0	0	0	0	0	0	0	0	0	0	0	0	0	0	0	0
Hafnia paralvei	0	0	0	0	0	0	0	0	0	0	0	0	0	0	0	0	0	0	0	0	0	0	0	0	0	0	0	0	0	0	0	0	0	0	0	0	0	0	0	0	0	0	0	0	0	0	0	0	0
Hallella unknown_species	0	0	0	0	0	0	0	0	0	0	0	0	0	0	0	0	0	0	0	0	0	0	0	0	0	0	0	0	0	0	0	0	0	0	0	0	0	0	0	0	0	0	0	0	0	0	0	0	0
Halobellus unknown_species	0	0	0	0	0	0	0	0	0	0	0	0	0	0	0	0	0	0	0	0	0	0	0	0	0	0	0	0	0	0	0	0	0	0	0	0	0	0	0	0	0	0	0	0	0	0	0	0	0
Halococcus sediminicola	0	0	0	0	0	0	0	0	0	0	0	0	0	0	0	0	0	0	0	0	0	0	0	0	0	0	0	0	0	0	0	0	0	0	0	0	0	0	0	0	0	0	0	0	0	0	0	0	0
Halococcus unknown_species	0	0	0	0	0	0	0	0	0	0	0	0	0	0	0	0	0	0	0	0	0	0	0	0	0	0	0	0	0	0	0	0	0	0	0	0	0	0	0	0	0	0	0	0	0	0	0	0	0
Halomonas massiliensis	0	0	0	0	0	0	0	0	0	0	0	0	0	0	0	0	0	0	0	0	0	0	0	0	0	0	0	0	0	0	0	0	0	0	0	0	0	0	0	0	0	0	0	0	0	0	0	0	0
Halomonas stevensii	0	0	0	0	0	0	0	0	0	0	0	0	0	0	0	0	0	0	0	0	0	0	0	0	0	0	0	0	0	0	0	0	0	0	0	0	0	0	0	0	0	0	0	0	0	0	0	0	0
Halomonas unknown_species	0	0	0	0	0	0	0	0	0	0	0	0	0	0	0	0	0	0	0	0	0	0	0	0	0	0	0	0	0	0	0	0	0	0	0	0	0	0	0	0	0	0	0	0	0	0	0	0	0
Halovibrio unknown_species	0	0	0	0	0	0	0	0	0	0	0	0	0	0	0	0	0	0	0	0	0	0	0	0	0	0	0	0	0	0	0	0	0	0	0	0	0	0	0	0	0	0	0	0	0	0	0	0	0
Helicobacter bizzozeronii	0	0	0	0	0	0	0	0	0	0	0	0	0	0	0	0	0	0	0	0	0	0	0	0	0	0	0	0	0	0	0	0	0	0	0	0	0	0	0	0	0	0	0	0	0	0	0	0	0
Helicobacter cinaedi	0	0	0	0	0	0	0	0	0	0	0	0	0	0	0	0	0	0	0	0	0	0	0	0	0	0	0	0	0	0	0	0	0	0	0	0	0	0	0	0	0	0	0	0	0	0	0	0	0
Helicobacter felis	0	0	0	0	0	0	0	0	0	0	0	0	0	0	0	0	0	0	0	0	0	0	0	0	0	0	0	0	0	0	0	0	0	0	0	0	0	0	0	0	0	0	0	0	0	0	0	0	0
Helicobacter pullorum	0	0	0	0	0	0	0	0	0	0	0	0	0	0	0	0	0	0	0	0	0	0	0	0	0	0	0	0	0	0	0	0	0	0	0	0	0	0	0	0	0	0	0	0	0	0	0	0	0
Helicobacter unknown_species	0	0	0	0	0	0	0	0	0	0	0	0	0	0	0	0	0	0	0	0	0	0	0	0	0	0	0	0	0	0	0	0	0	0	0	0	0	0	0	0	0	0	0	0	0	0	0	0	0
Hellea unknown_species	0	0	0	0	0	0	0	0	0	0	0	0	0	0	0	0	0	0	0	0	0	0	0	0	0	0	0	0	0	0	0	0	0	0	0	0	0	0	0	0	0	0	0	0	0	0	0	0	0
Henriciella unknown_species	0	0	0	0	0	0	0	0	0	0	0	0	0	0	0	0	0	0	0	0	0	0	0	0	0	0	0	0	0	0	0	0	0	0	0	0	0	0	0	0	0	0	0	0	0	0	0	0	0
Herbaspirillum huttiense	0	0	0	0	0	0	0	0	0	0	0	0	0	0	0	0	0	0	0	0	0	0	0	0	0	0	0	0	0	0	0	0	0	0	0	0	0	0	0	0	0	0	0	0	0	0	0	0	0
Herpetosiphon llansteffanensis	0	0	0	0	0	0	0	0	0	0	0	0	0	0	0	0	0	0	0	0	0	0	0	0	0	0	0	0	0	0	0	0	0	0	0	0	0	0	0	0	0	0	0	0	0	0	0	0	0
Hespellia unknown_species	0	0	0	0	0	0	0	0	0	0	0	0	0	0	0	0	0	0	0	0	0	0	0	0	0	0	0	0	0	0	0	0	0	0	0	0	0	0	0	0	0	0	0	0	0	0	0	0	0
Holdemanella biformis	0	0	0	0	0	0	0	0	0	0	0	0	0	0	0	0	0	0	0.0430149	0	0	0	0	0	0	0	0	0	0	0	0	0	0	0	0	0	0	0	0	0	0	0	0	0	0	0	0	0	0
Holdemanella unknown_species	0	0	0	0	0	0	0	0	0	0	0	0	0	0	0	0	0	0	0	0	0	0	0	0	0	0	0	0	0	0	0	0	0	0	0	0	0	0	0	0	0	0	0	0	0	0	0	0	0
Holdemania filiformis	0	0	0	0	0	0	0	0	0	0	0	0	0	0	0	0	0	0	0	0	0	0	0	0	0	0	0	0	0	0	0	0	0	0	0	0	0	0	0	0	0	0	0	0	0	0	0	0	0
Holdemania massiliensis	0	0	0	0	0	0	0	0	0	0	0	0	0	0	0	0	0	0	0	0	0	0	0	0	0	0	0	0	0	0	0	0	0	0	0	0	0	0	0	0	0	0	0	0	0	0	0	0	0
Holdemania unknown_species	0	0	0	0	0	0	0	0	0	0	0	0	0	0	0	0	0	0	0	0	0	0	0	0	0	0	0	0	0	0	0	0	0	0	0	0	0	0	0	0	0	0	0	0	0	0	0	0	0
Hungatella effluvii	0	0	0	0	0	0	0	0	0	0.0204306	0	0	0	0	0	0	0	0	0	0	0	0	0	0	0	0	0	0	0	0	0	0	0	0	0	0	0	0	0	0	0	0	0	0	0	0	0	0.0529376	0.0591154
Hungatella hathewayi	0	0	0	0	0	0	0	0	0	0	0	0	0	0	0	0	0	0	0	0	0	0	0	0	0	0	0.100503	0	0	0	0	0	0	0	0	0	0	0	0	0	0	0	0	0	0	0	0	0.0084358	0
Hungatella unknown_species	0	0	0	0	0	0	0	0	0	0	0	0	0	0	0	0	0	0	0	0	0	0	0	0	0	0	0	0	0	0	0	0	0	0	0	0	0	0	0	0	0	0	0	0	0	0	0	0.0106422	0
Hungatella xylanolytica	0	0	0	0	0	0	0	0	0	0	0	0	0	0	0	0	0	0	0	0	0	0	0	0	0	0	0	0	0	0	0	0	0	0	0	0	0	0	0	0	0	0	0	0	0	0	0	0	0
Hydrogeniiclostidium mannosilyticum	0	0	0	0	0	0	0	0	0	0	0	0	0	0	0	0	0	0	0	0	0	0	0	0	0	0	0	0	0	0	0	0	0	0	0	0	0	0	0	0	0	0	0	0	0	0	0	0	0
Hydrogenoanaerobacterium saccharovorans	0	0	0	0	0	0	0	0	0	0	0	0	0	0	0	0	0	0	0	0	0	0	0	0	0	0	0	0	0	0	0	0	0	0	0	0	0	0	0	0	0	0	0	0	0	0	0	0	0
Hydrogenophaga intermedia	0	0	0	0	0	0	0	0	0	0	0	0	0	0	0	0	0	0	0	0	0	0	0	0	0	0	0	0	0	0	0	0	0	0	0	0	0	0	0	0	0	0	0	0	0	0	0	0	0
Hyphomonas unknown_species	0	0	0	0	0	0	0	0	0	0	0	0	0	0	0	0	0	0	0	0	0	0	0	0	0	0	0	0	0	0	0	0	0	0	0	0	0	0	0	0	0	0	0	0	0	0	0	0	0
Idiomarina unknown_species	0	0	0	0	0	0	0	0	0	0	0	0	0	0	0	0	0	0	0	0	0	0	0	0	0	0	0	0	0	0	0	0	0	0	0	0	0	0	0	0	0	0	0	0	0	0	0	0	0
Intestinibacter bartlettii	0	0	0	0	0	0	0	0	0	0	0	0.00520332	0	0.00890811	0	0	0	0	0	0	0	0	0	0	0	0	0	0	0	0	0	0	0	0.0108359	0	0	0	0	0	0	0	0	0	0	0	0	0	0.0124263	0
Intestinibacter unknown_species	0	0	0	0	0	0	0	0	0	0	0	0	0	0	0	0	0	0	0	0	0	0	0	0	0	0	0	0	0	0	0	0	0	0	0	0	0	0	0	0	0	0	0	0	0	0	0	0	0
Intestinimonas butyriciproducens	0	0	0	0	0	0	0	0	0	0	0	0	0	0	0	0	0	0	0	0	0	0	0	0	0	0	0	0	0	0	0	0	0	0	0	0	0	0	0	0	0	0	0	0	0	0	0	0	0
Intestinimonas massiliensis	0	0	0	0	0	0	0	0	0	0	0	0	0	0	0	0	0	0	0	0	0	0	0	0	0	0	0	0	0	0	0	0	0	0	0	0	0	0	0	0	0	0	0	0	0	0	0	0	0
Intestinimonas timonensis	0	0	0	0	0	0	0	0	0	0	0	0	0	0	0	0	0	0	0	0	0	0	0	0	0	0	0	0	0	0	0	0	0	0	0	0	0	0	0	0	0	0	0	0	0	0	0	0	0
Intestinimonas unknown_species	0	0	0	0	0	0	0	0	0	0	0	0	0	0	0	0	0	0	0	0	0	0	0	0	0	0	0	0	0	0	0	0	0	0	0	0	0	0	0	0	0	0	0	0	0	0	0	0	0
Janibacter massiliensis	0	0	0	0	0	0	0	0	0	0	0	0	0	0	0	0	0	0	0	0	0	0	0	0	0	0	0	0	0	0	0	0	0	0	0	0	0	0	0	0	0	0	0	0	0	0	0	0	0
Janibacter unknown_species	0	0	0	0	0	0	0	0	0	0	0	0	0	0	0	0	0	0	0	0	0	0	0	0	0	0	0	0	0	0	0	0	0	0	0	0	0	0	0	0	0	0	0	0	0	0	0	0	0
Jiangella anatolica	0	0	0	0	0	0	0	0	0	0	0	0	0	0	0	0	0	0	0	0	0	0	0	0	0	0	0	0	0	0	0	0	0	0	0	0	0	0	0	0	0	0	0	0	0	0	0	0	0
Kalamiella unknown_species	0	0	0	0	0	0	0	0	0	0	0	0	0	0	0	0	0	0	0	0	0	0	0	0	0	0	0	0	0	0	0	0	0	0	0	0	0	0	0	0	0	0	0	0	0	0	0	0	0
Kiloniella unknown_species	0	0	0	0	0	0	0	0	0	0	0	0	0	0	0	0	0	0	0	0	0	0	0	0	0	0	0	0	0	0	0	0	0	0	0	0	0	0	0	0	0	0	0	0	0	0	0	0	0
Kineothrix unknown_species	0	0	0	0	0	0	0	0	0	0	0	0	0	0	0	0	0	0	0	0	0	0	0	0	0	0	0	0	0	0	0	0	0	0	0	0	0	0	0	0	0	0	0	0	0	0	0	0	0
Kitasatospora aureofaciens	0	0	0	0	0	0	0	0	0	0	0	0	0	0	0	0	0	0	0	0	0	0	0	0	0	0	0	0	0	0	0	0	0	0	0	0	0	0	0	0	0	0	0	0	0	0	0	0	0
Kitasatospora niigatensis	0	0	0	0	0	0	0	0	0	0	0	0	0	0	0	0	0	0	0	0	0	0	0	0	0	0	0	0	0	0	0	0	0	0	0	0	0	0	0	0	0	0	0	0	0	0	0	0	0
Kitasatospora phosalacinea	0	0	0	0	0	0	0	0	0	0	0	0	0	0	0	0	0	0	0	0	0	0	0	0	0	0	0	0	0	0	0	0	0	0	0	0	0	0	0	0	0	0	0	0	0	0	0	0	0
Klebsiella aerogenes	0	0	0.00551164	0	0	0	0	0	0	0	0	0	0	0	0	0	0	0	0	0	0	0	0	0	0	0	0	0	0	0	0	0	0	0	0	0	0	0	0	0	0	0	0	0	0	0	0	0	0
Klebsiella grimontii	0	0	0	0	0	0	0	0	0	0	0	0	0	0	0	0	0	0	0	0	0	0	0	0	0	0	0	0	0	0	0	0	0	0	0	0	0	0.0680436	0	0	0	0	0	0	0	0	0	0	0
Klebsiella huaxiensis	0	0	0	0	0	0	0	0	0	0	0	0	0	0	0	0	0	0	0	0	0	0	0	0	0	0	0	0	0	0	0	0	0	0	0	0	0	0	0	0	0	0	0	0	0	0	0	0	0
Klebsiella indica	0	0	0	0	0	0	0	0	0	0	0	0	0	0	0	0	0	0	0	0	0	0	0	0	0	0	0	0	0	0	0	0	0	0	0	0	0	0	0	0	0	0	0	0	0	0	0	0	0
Klebsiella michiganensis	0.00662123	0	0.0108323	0	0.135125	0	0	0	0	0	0	0	0	0	0	0	0	0	0	0	0	0	0	0	0.0154272	0	0	0	0.0663142	0	0	0	0	0	0	0	0	0.0301029	0	0	0	0	0	0	0	0.00790592	0	0	0.00553617
Klebsiella oxytoca	0	0	0	0	0	0	0	0	0	0	0	0	0	0	0	0	0	0	0	0	0	0	0	0	0	0	0	0	0	0	0	0	0	0	0	0	0	0	0	0	0	0	0	0	0	0	0	0	0
Klebsiella pneumoniae	0.349441	0	0.566331	0	0	0	0	0.0519895	0	0	0.0280418	0.0409371	0.0251081	0.163446	0.0250755	0	0	0.0342334	0.0086424	0.0238695	0	0.00705857	0.078288	0	0.0211869	0	0.00565553	0	0.0108957	0	0.0413707	0	0	0.0101451	0.152612	0.027239	0.196076	0.029492	0	0	0.00788847	0.0128309	0	0.00827873	0.0634759	0	0.0137469	0	0.15643
Klebsiella quasipneumoniae	0.0236724	0	0.0632186	0.0154038	0	0	0	0	0	0	0	0	0	0.00961469	0	0	0	0	0	0.00959357	0	0.0181854	0	0	0	0	0	0	0	0	0	0	0	0	0.00743516	0	0.0268154	0	0	0	0	0	0.0055629	0	0	0.0188962	0	0	0.0109633
Klebsiella quasivariicola	0.00604896	0	0.00569771	0	0	0	0	0	0	0	0	0	0	0	0	0	0	0	0	0	0	0	0	0	0	0	0	0	0	0	0	0	0	0	0	0	0	0	0	0	0	0	0	0	0	0	0	0	0
Klebsiella unknown_species	0.00843884	0	0.0152764	0	0	0	0	0	0	0	0	0	0	0	0	0	0	0	0	0	0	0	0	0	0	0	0	0	0	0	0	0	0	0	0	0	0	0.00533623	0	0	0	0	0	0	0	0.00624697	0	0	0
Klebsiella variicola	0.0166522	0.0469829	0.020721	0	0	0	0	0	0	0	0	0	0.00760398	0.00807252	0	0	0	0.0116312	0	0.211296	0	0	0	0	0	0	0	0	0	0	0	0	0	0	0.00558453	0	0.00773487	0	0	0	0	0	0.170373	0	0	0.411916	0	0	0.00656799
Kluyvera ascorbata	0	0	0	0	0	0	0	0	0	0	0	0	0	0	0	0	0	0	0	0	0	0	0	0	0	0	0	0	0	0	0	0	0	0	0	0	0	0	0	0	0	0	0	0	0	0	0	0	0
Kluyvera cryocrescens	0	0	0	0	0	0	0	0	0	0	0	0	0	0	0	0	0	0	0	0	0	0	0	0	0	0	0	0	0	0	0	0	0	0	0	0	0	0	0	0	0	0	0	0	0	0	0	0	0
Kluyvera georgiana	0	0	0	0	0	0	0	0	0	0	0	0	0	0	0	0	0	0	0	0	0	0	0	0	0	0	0	0	0	0	0	0	0	0	0	0	0	0	0	0	0	0	0	0	0	0	0	0	0
Kluyvera unknown_species	0	0	0	0	0	0	0	0	0	0	0	0	0	0	0	0	0	0	0	0	0	0	0	0	0	0	0	0	0	0	0	0	0	0	0	0	0	0	0	0	0	0	0	0	0	0	0	0	0
Kocuria rhizophila	0	0	0	0	0	0	0	0	0	0	0	0	0	0	0	0	0	0	0	0	0	0	0	0	0	0	0	0	0	0	0	0	0	0	0	0	0	0	0	0	0	0	0	0	0	0	0	0	0
Kocuria rosea	0	0	0	0	0	0	0	0	0	0	0	0	0	0	0	0	0	0	0	0	0	0	0	0	0	0	0	0	0	0	0	0	0	0	0	0	0	0	0	0	0	0	0	0	0	0	0	0	0
Kocuria unknown_species	0	0	0	0	0	0	0	0	0	0	0	0	0	0	0	0	0	0	0	0	0	0	0	0	0	0	0	0	0	0	0	0	0	0	0	0	0	0	0	0	0	0	0	0	0	0	0	0	0
Kosakonia pseudosacchari	0	0	0	0	0	0	0	0	0	0	0	0	0	0	0	0	0	0	0	0	0	0	0	0	0	0	0	0	0	0	0	0	0	0	0	0	0	0	0	0	0	0	0	0	0	0	0	0	0
Kosakonia radicincitans	0	0	0	0	0	0	0	0	0	0	0	0	0	0	0	0	0	0	0	0	0	0	0	0	0	0	0	0	0	0	0	0	0	0	0	0	0	0	0	0	0	0	0	0	0	0	0	0	0
Kosakonia sacchari	0	0	0	0	0	0	0	0	0	0	0	0	0	0	0	0	0	0	0	0	0	0	0	0	0	0	0	0	0	0	0	0	0	0	0	0	0	0	0	0	0	0	0	0	0	0	0	0	0
Kosakonia unknown_species	0	0	0	0	0	0	0	0	0	0	0	0	0	0	0	0	0	0	0	0	0	0	0	0	0	0	0	0	0	0	0	0	0	0	0	0	0	0	0	0	0	0	0	0	0	0	0	0	0
Labrenzia unknown_species	0	0	0	0	0	0	0	0	0	0	0	0	0	0	0	0	0	0	0	0	0	0	0	0	0	0	0	0	0	0	0	0	0	0	0	0	0	0	0	0	0	0	0	0	0	0	0	0	0
Lachnoclostridium edouardi	0	0	0	0	0	0	0	0	0	0	0	0	0	0	0	0	0	0	0	0	0	0	0	0	0	0	0	0	0	0	0	0	0	0	0	0	0	0	0	0	0	0	0	0	0	0	0	0	0
Lachnoclostridium pacaense	0	0	0	0	0	0	0	0	0	0	0	0.00854335	0	0.00914146	0	0	0	0	0	0	0	0	0	0	0	0	0	0	0	0	0	0	0	0	0	0	0	0	0	0	0	0	0	0	0	0	0	0	0
Lachnoclostridium phocaeense	0	0	0	0	0	0	0	0	0	0	0	0	0	0	0	0	0	0	0	0	0	0	0	0	0	0	0	0	0	0	0	0	0	0	0	0	0	0	0	0	0	0	0	0	0	0	0	0	0
Lachnoclostridium unknown_species	0	0	0	0	0	0	0	0	0	0	0	0.00794672	0	0.00971771	0	0	0	0.00867068	0	0	0	0	0	0	0	0	0	0	0	0	0	0	0	0	0	0	0	0	0	0	0	0	0	0	0	0	0	0.0094347	0
Lachnospira eligens	0	0	0	0	0	0	0	0	0	0	0	0	0	0	0	0	0	0	0	0	0	0	0	0	0	0	0	0	0	0	0	0	0	0	0	0	0	0	0	0	0	0	0	0	0	0	0	0	0
Lachnospira unknown_species	0	0	0	0	0	0	0	0	0	0	0	0	0	0	0	0	0	0	0	0	0	0	0	0	0	0	0	0	0	0	0	0	0	0	0	0	0	0	0	0	0	0	0	0	0	0	0	0	0
Lachnotalea glycerini	0	0	0	0	0	0	0	0	0	0	0	0	0	0	0	0	0	0	0	0	0	0	0	0	0	0	0	0	0	0	0	0	0	0	0	0	0	0	0	0	0	0	0	0	0	0	0	0	0
Lachnotalea unknown_species	0	0	0	0	0	0	0	0	0	0	0	0	0	0	0	0	0	0	0	0	0	0	0	0	0	0	0	0	0	0	0	0	0	0	0	0	0	0	0	0	0	0	0	0	0	0	0	0	0
Lacibacter unknown_species	0	0	0	0	0	0	0	0	0	0	0	0	0	0	0	0	0	0	0	0	0	0	0	0	0	0	0	0	0	0	0	0	0	0	0	0	0	0	0	0	0	0	0	0	0	0	0	0	0
Lacrimispora aerotolerans	0	0	0	0	0	0	0	0	0	0	0	0	0	0	0	0	0	0	0	0	0	0	0	0	0	0	0	0	0	0	0	0	0	0	0	0	0	0	0	0	0	0	0	0	0	0	0	0	0
Lacrimispora celerecrescens	0	0	0	0	0	0	0	0	0	0	0	0	0	0	0	0	0	0	0	0	0	0	0	0	0	0	0	0	0	0	0	0	0	0	0	0	0	0	0	0	0	0	0	0	0	0	0	0	0
Lacrimispora saccharolytica	0	0	0	0	0	0	0	0	0	0	0	0	0	0	0	0	0	0	0	0	0	0	0	0	0	0	0	0	0	0	0	0	0	0	0	0	0	0	0	0	0	0	0	0	0	0	0	0	0
Lacrimispora unknown_species	0	0	0	0	0	0	0	0	0	0	0	0	0	0	0	0	0	0	0	0	0	0	0	0	0	0	0	0	0	0	0	0	0	0	0	0	0	0	0	0	0	0	0	0	0	0	0	0.00796982	0
Lactiplantibacillus plantarum	0	0	0	0	0	0	0	0	0	0	0	0	0	0	0	0	0	0	0	0	0	0	0	0	0	0	0	0	0	0	0	0	0	0	0	0	0	0	0	0	0	0	0	0	0	0	0	0	0
Lactiplantibacillus unknown_species	0	0	0	0	0	0	0	0	0	0	0	0	0	0	0	0	0	0	0	0	0	0	0	0	0	0	0	0	0	0	0	0	0	0	0	0	0	0	0	0	0	0	0	0	0	0	0	0	0
Lactobacillus acidophilus	0	0	0	0	0	0	0	0	0	0	0	0	0	0	0	0	0	0	0	0	0	0	0	0	0	0	0	0	0	0	0	0	0	0	0	0	0	0	0	0	0	0	0	0	0	0	0	0	0
Lactobacillus antri	0	0	0	0	0	0	0	0	0	0	0	0	0	0	0	0	0	0	0	0	0	0	0	0	0	0	0	0	0	0	0	0	0	0	0	0	0	0	0	0	0	0	0	0	0	0	0	0	0
Lactobacillus brevis	0	0	0	0	0	0	0	0	0	0	0	0	0	0	0	0	0	0	0	0	0	0	0	0	0	0	0	0	0	0	0	0	0	0	0	0	0	0	0	0	0	0	0	0	0	0	0	0	0
Lactobacillus buchneri	0	0	0	0	0	0	0	0	0	0	0	0	0	0	0	0	0	0	0	0	0	0	0	0	0	0	0	0	0	0	0	0	0	0	0	0	0	0	0	0	0	0	0	0	0	0	0	0	0
Lactobacillus coryniformis	0	0	0	0	0	0	0	0	0	0	0	0	0	0	0	0	0	0	0	0	0	0	0	0	0	0	0	0	0	0	0	0	0	0	0	0	0	0	0	0	0	0	0	0	0	0	0	0	0
Lactobacillus crispatus	0	0	0	0	0	0	0	0	0	0	0	0	0	0	0	0	0	0	0	0	0	0	0	0	0	0	0	0	0	0	0	0	0	0	0	0	0.00822439	0	0	0	0	0	0	0	0	0	0	0	0
Lactobacillus delbrueckii	0	0	0	0	0	0	0	0	0	0	0	0	0	0	0	0	0	0	0	0	0	0	0	0	0	0	0	0	0	0	0	0	0	0	0	0	0	0	0	0	0	0	0	0	0	0	0	0	0
Lactobacillus equicursoris	0	0	0	0	0	0	0	0	0	0	0	0	0	0	0	0	0	0	0	0	0	0	0	0	0	0	0	0	0	0	0	0	0	0	0	0	0	0	0	0	0	0	0	0	0	0	0	0	0
Lactobacillus gallinarum	0	0	0	0	0	0	0	0	0	0	0	0	0	0	0	0	0	0	0	0	0	0	0	0	0	0	0	0	0	0	0	0	0	0	0	0	0	0	0	0	0	0	0	0	0	0	0	0	0
Lactobacillus gasseri	0	0	0	0	0	0	0	0	0	0	0	0	0	0	0.00722735	0	0	0	0	0	0	0	0	0	0	0	0	0	0	0	0	0	0	0	0	0	0	0	0	0	0	0	0	0	0	0	0	0	0
Lactobacillus gastricus	0	0	0	0	0	0	0	0	0	0	0	0	0	0	0	0	0	0	0	0	0	0	0	0	0	0	0	0	0	0	0	0	0	0	0	0	0	0	0	0	0	0	0	0	0	0	0	0	0
Lactobacillus jensenii	0	0	0	0	0	0	0	0	0	0	0	0	0	0	0	0	0	0	0	0	0	0	0	0	0	0	0	0	0	0	0	0	0	0	0	0	0	0	0	0	0	0	0	0	0	0	0	0	0
Lactobacillus johnsonii	0	0	0	0	0	0	0	0	0	0	0	0	0	0	0	0	0	0	0	0	0	0	0	0	0	0	0	0	0	0	0	0	0	0	0	0	0	0	0	0	0	0	0	0	0	0	0	0	0
Lactobacillus kalixensis	0	0	0	0	0	0	0	0	0	0	0	0	0	0	0	0	0	0	0	0	0	0	0	0	0	0.0128963	0	0	0.0210802	0	0	0	0	0	0	0	0	0	0	0	0	0	0	0	0	0	0	0	0
Lactobacillus mucosae	0	0	0	0	0	0	0	0	0	0	0	0	0	0	0	0	0	0	0	0	0	0	0	0	0	0	0	0	0	0	0	0	0	0	0	0	0	0	0	0	0	0	0	0	0	0	0	0	0
Lactobacillus mulieris	0	0	0	0	0	0	0	0	0	0	0	0	0	0	0	0	0	0	0	0	0	0	0	0	0	0	0	0	0	0	0	0	0	0	0	0	0	0	0	0	0	0	0	0	0	0	0	0	0
Lactobacillus oris	0	0.0130177	0	0	0	0	0	0	0	0	0	0	0	0	0	0	0	0	0	0	0	0	0	0	0	0	0	0	0	0	0	0	0	0	0	0	0	0	0	0	0	0	0	0	0	0	0	0	0
Lactobacillus otakiensis	0	0	0	0	0	0	0	0	0	0	0	0	0	0	0	0	0	0	0	0	0	0	0	0	0	0	0	0	0	0	0	0	0	0	0	0	0	0	0	0	0	0	0	0	0	0	0	0	0
Lactobacillus parabuchneri	0	0	0	0	0	0	0	0	0	0	0	0	0	0	0	0	0	0	0	0	0	0	0	0	0	0	0	0	0	0	0	0	0	0	0	0	0	0	0	0	0	0	0	0	0	0	0	0	0
Lactobacillus paracasei	0	0	0	0	0	0	0	0	0	0	0	0	0	0	0	0	0	0	0	0	0	0	0	0	0	0	0	0	0	0	0	0	0	0	0	0	0	0	0	0	0	0	0	0	0	0	0	0	0
Lactobacillus parafarraginis	0	0	0	0	0	0	0	0	0	0	0	0	0	0	0	0	0	0	0	0	0	0	0	0	0	0	0	0	0	0	0	0	0	0	0	0	0	0	0	0	0	0	0	0	0	0	0	0	0
Lactobacillus paragasseri	0	0	0	0	0	0	0	0	0	0	0	0	0	0	0	0	0	0	0	0	0	0	0	0	0	0	0	0	0	0	0	0	0	0	0	0	0	0	0	0	0	0	0	0	0	0	0	0	0
Lactobacillus paraplantarum	0	0	0	0	0	0	0	0	0	0	0	0	0	0	0	0	0	0	0	0	0	0	0	0	0	0	0	0	0	0	0	0	0	0	0	0	0	0	0	0	0	0	0	0	0	0	0	0	0
Lactobacillus psittaci	0	0	0	0	0	0	0	0	0	0	0	0	0	0	0	0	0	0	0	0	0	0	0	0	0	0	0	0	0	0	0	0	0	0	0	0	0	0	0	0	0	0	0	0	0	0	0	0	0
Lactobacillus reuteri	0	0	0	0	0	0	0	0	0	0	0	0	0	0	0	0	0	0	0	0	0	0	0	0	0	0	0	0	0	0	0	0	0	0	0	0	0	0	0	0	0	0	0	0	0	0	0	0	0
Lactobacillus rhamnosus	0	0	0	0	0	0	0.00717343	0	0	0.00602526	0	0	0	0	0	0	0	0	0	0.0394556	0	0	0	0	0	0	0	0	0	0	0	0	0	0	0	0	0	0	0	0	0	0	0	0	0	0	0.00820657	0	0
Lactobacillus ruminis	0	0	0	0	0	0	0	0	0	0	0	0	0	0	0	0	0	0	0	0	0	0.0726003	0	0	0	0	0	0	0	0	0	0	0	0	0	0	0	0	0	0	0	0	0	0	0	0	0	0	0
Lactobacillus sakei	0	0	0	0	0	0	0	0	0	0	0	0	0	0	0	0	0	0	0	0	0	0	0	0	0	0	0	0	0	0	0	0	0	0	0	0	0	0	0	0	0	0	0	0	0	0	0	0	0
Lactobacillus salivarius	0	0	0	0	0	0	0	0	0	0	0	0	0	0	0	0	0	0	0	0	0	0	0	0	0	0	0	0	0	0	0	0	0	0	0	0	0	0	0	0	0	0	0	0	0	0	0	0	0
Lactobacillus unknown_species	0	0	0	0	0	0	0	0	0	0	0	0	0	0	0	0	0	0	0	0	0	0	0	0	0	0	0	0	0	0	0	0	0	0	0	0	0	0	0	0	0	0	0	0	0	0	0	0	0
Lactobacillus vaginalis	0	0	0	0	0	0	0	0	0	0	0	0	0	0	0	0	0	0	0	0	0	0	0	0	0	0	0	0	0	0	0	0	0	0	0	0	0	0	0	0	0	0	0	0	0	0	0	0	0
Lactobacillus zeae	0	0	0	0	0	0	0	0	0	0	0	0	0	0	0	0	0	0	0	0	0	0	0	0	0	0	0	0	0	0	0	0	0	0	0	0	0	0	0	0	0	0	0	0	0	0	0	0	0
Lactococcus lactis	0	0	0	0	0	0	0	0	0	0	0	0	0	0	0	0	0	0	0	0	0	0	0	0	0	0	0	0	0	0	0	0	0	0	0	0	0	0	0	0	0	0	0	0	0	0	0	0	0
Lactococcus laudensis	0	0	0	0	0	0	0	0	0	0	0	0	0	0	0	0	0	0	0	0	0	0	0	0	0	0	0	0	0	0	0	0	0	0	0	0	0	0	0	0	0	0	0	0	0	0	0	0	0
Lactococcus petauri	0	0	0	0	0	0	0	0	0	0	0	0	0	0	0	0	0	0	0	0	0	0	0	0	0	0	0	0	0	0	0	0	0	0	0	0	0	0	0	0	0	0	0	0	0	0	0	0	0
Lactococcus unknown_species	0	0	0	0	0	0	0	0	0	0	0	0	0	0	0	0	0	0	0	0	0	0	0	0	0	0	0	0	0	0	0	0	0	0	0	0	0	0	0	0	0	0	0	0	0	0	0	0	0
Lancefieldella parvula	0	0	0	0	0	0	0	0	0	0	0	0	0	0	0	0	0	0	0	0	0	0	0	0	0	0	0	0	0	0	0	0	0	0	0	0	0	0	0	0	0	0	0	0	0	0	0	0	0
Lancefieldella unknown_species	0	0	0	0	0	0	0	0	0	0	0	0	0	0	0	0	0	0	0	0	0	0	0	0	0	0	0	0	0	0	0	0	0	0	0	0	0	0	0	0	0	0	0	0	0	0	0	0	0
Lautropia mirabilis	0	0	0	0	0	0	0	0	0	0	0	0	0	0	0	0	0	0	0	0	0	0	0	0	0	0	0	0	0	0	0	0	0	0	0	0	0	0	0	0	0	0	0	0	0	0	0	0	0
Lawsonella clevelandensis	0	0	0	0	0	0	0	0	0	0	0	0	0	0	0	0	0	0	0	0	0	0	0	0	0	0	0	0	0	0	0	0	0	0	0	0	0	0	0	0	0	0	0	0	0	0	0	0	0
Lawsonella unknown_species	0	0	0	0	0	0	0	0	0	0	0	0	0	0	0	0	0	0	0	0	0	0	0	0	0	0	0	0	0	0	0	0	0	0	0	0	0	0	0	0	0	0	0	0	0	0	0	0	0
Leclercia adecarboxylata	0	0	0	0	0	0	0	0	0	0	0	0	0	0	0	0	0	0	0	0	0	0	0	0	0	0	0	0	0	0	0	0	0	0	0	0	0	0	0	0	0	0	0	0	0	0	0	0	0
Leclercia unknown_species	0	0	0	0	0	0	0	0	0	0	0	0	0	0	0	0	0	0	0	0	0	0	0	0	0	0	0	0	0	0	0	0	0	0	0	0	0	0	0	0	0	0	0	0	0	0	0	0	0
Legionella sainthelensi	0	0	0	0	0	0	0	0	0	0	0	0	0	0	0	0	0	0	0	0	0	0	0	0	0	0	0	0	0	0	0	0	0	0	0	0	0	0	0	0	0	0	0	0	0	0	0	0	0
Legionella unknown_species	0	0	0	0	0	0	0	0	0	0	0	0	0	0	0	0	0	0	0	0	0	0	0	0	0	0	0	0	0	0	0	0	0	0	0	0	0	0	0	0	0	0	0	0	0	0	0	0	0
Leuconostoc lactis	0	0	0	0	0	0	0	0	0	0	0	0	0	0	0	0	0	0	0	0	0	0	0	0	0	0	0	0	0	0	0	0	0	0	0	0	0	0	0	0	0	0	0	0	0	0	0	0	0
Leuconostoc mesenteroides	0	0	0	0	0	0	0	0	0	0	0	0	0	0	0	0	0	0	0	0	0	0	0	0	0	0	0	0	0	0	0	0	0	0	0	0	0	0	0	0	0	0	0	0	0	0	0	0	0
Leuconostoc unknown_species	0	0	0	0	0	0	0	0	0	0	0	0	0	0	0	0	0	0	0	0	0	0	0	0	0	0	0	0	0	0	0	0	0	0	0	0	0	0	0	0	0	0	0	0	0	0	0	0	0
Libanicoccus unknown_species	0	0	0	0	0	0	0	0	0	0	0	0	0	0	0	0	0	0	0	0	0	0	0	0	0	0	0	0	0	0	0	0	0	0	0	0	0	0	0	0	0	0	0	0	0	0	0	0	0
Limosilactobacillus fermentum	0	0	0	0	0	0	0	0	0	0	0	0	0	0	0	0	0	0	0	0	0	0.0121551	0	0	0	0	0	0	0	0	0	0	0	0	0	0	0	0	0	0	0	0	0	0	0	0	0	0	0
Limosilactobacillus unknown_species	0	0	0	0	0	0	0	0	0	0	0	0	0	0	0	0	0	0	0	0	0	0	0	0	0	0	0	0	0	0	0	0	0	0	0	0	0	0	0	0	0	0	0	0	0	0	0	0	0
Listeria monocytogenes	0	0	0	0	0	0	0	0	0	0	0	0	0	0	0	0	0	0	0	0	0	0	0	0	0	0	0	0	0	0	0	0	0	0	0	0	0	0	0	0	0	0	0	0	0	0	0	0	0
Listeria unknown_species	0	0	0	0	0	0	0	0	0	0	0	0	0	0	0	0	0	0	0	0	0	0	0	0	0	0	0	0	0	0	0	0	0	0	0	0	0	0	0	0	0	0	0	0	0	0	0	0	0
Longicatena caecimuris	0	0	0	0	0	0	0	0	0	0	0	0	0	0	0	0	0	0	0	0	0	0	0	0	0	0	0	0	0	0	0	0	0	0	0	0	0	0	0	0	0	0	0	0	0	0	0	0	0
Luteococcus japonicus	0	0	0	0	0	0	0	0	0	0	0	0	0	0	0	0	0	0	0	0	0	0	0	0	0	0	0	0	0	0	0	0	0	0	0	0	0	0	0	0	0	0	0	0	0	0	0	0	0
Luteococcus unknown_species	0	0	0	0	0	0	0	0	0	0	0	0	0	0	0	0	0	0	0	0	0	0	0	0	0	0	0	0	0	0	0	0	0	0	0	0	0	0	0	0	0	0	0	0	0	0	0	0	0
Lutibacter unknown_species	0	0	0	0	0	0	0	0	0	0	0	0	0	0	0	0	0	0	0	0	0	0	0	0	0	0	0	0	0	0	0	0	0	0	0	0	0	0	0	0	0	0	0	0	0	0	0	0	0
Lysobacter unknown_species	0	0	0	0	0	0	0	0	0	0	0	0	0	0	0	0	0	0	0	0	0	0	0	0	0	0	0	0	0	0	0	0	0	0	0	0	0	0	0	0	0	0	0	0	0	0	0	0	0
Magnetospirillum unknown_species	0	0	0	0	0	0	0	0	0	0	0	0	0	0	0	0	0	0	0	0	0	0	0	0	0	0	0	0	0	0	0	0	0	0	0	0	0	0	0	0	0	0	0	0	0	0	0	0	0
Mangrovibacter unknown_species	0	0	0	0	0	0	0	0	0	0	0	0	0	0	0	0	0	0	0	0	0	0	0	0	0	0	0	0	0	0	0	0	0	0	0	0	0	0	0	0	0	0	0	0	0	0	0	0	0
Mannheimia granulomatis	0	0	0	0	0	0	0	0	0	0	0	0	0	0	0	0	0	0	0	0	0	0	0	0	0	0	0	0	0	0	0	0	0	0	0	0	0	0	0	0	0	0	0	0	0	0	0	0	0
Mannheimia haemolytica	0	0	0	0	0	0	0	0	0	0	0	0	0	0	0	0	0	0	0	0	0	0	0	0	0	0	0	0	0	0	0	0	0	0	0	0	0	0	0	0	0	0	0	0	0	0	0	0	0
Marvinbryantia unknown_species	0	0	0	0	0	0	0	0	0	0	0	0	0	0	0	0	0	0	0	0	0	0	0	0	0	0	0	0	0	0	0	0	0	0	0	0	0	0	0	0	0	0	0	0	0	0	0	0	0
Massilia unknown_species	0	0	0	0	0	0	0	0	0	0	0	0	0	0	0	0	0	0	0	0	0	0	0	0	0	0	0	0	0	0	0	0	0	0	0	0	0	0	0	0	0	0	0	0	0	0	0	0	0
Massilicoli unknown_species	0	0	0	0	0	0	0	0	0	0	0	0	0	0	0	0	0	0	0	0	0	0	0	0	0	0	0	0	0	0	0	0	0	0	0	0	0	0	0	0	0	0	0	0	0	0	0	0	0
Massilimaliae timonensis	0	0	0	0	0	0	0	0	0	0	0	0	0	0	0	0	0	0	0	0	0	0	0	0	0	0	0	0	0	0	0	0	0	0	0	0	0	0	0	0	0	0	0	0	0	0	0	0	0
Mediterranea massiliensis	0	0	0	0	0	0	0	0	0	0	0	0	0	0	0	0	0	0	0	0	0	0	0	0	0	0	0	0	0	0	0	0	0	0	0	0	0	0	0	0	0	0	0	0	0	0	0	0	0
Mediterraneibacter butyricigenes	0	0	0	0	0	0	0	0	0	0	0	0	0	0	0	0	0	0	0	0	0	0	0	0	0	0	0	0	0	0	0	0	0	0	0	0	0	0	0	0	0	0	0	0	0	0	0	0	0
Mediterraneibacter massiliensis	0	0	0	0	0	0	0	0	0	0	0	0	0	0	0	0	0	0	0	0	0	0	0	0	0	0	0	0	0	0	0	0	0	0	0	0	0	0	0	0	0	0	0	0	0	0	0	0	0
Mediterraneibacter unknown_species	0	0	0	0	0	0	0	0	0	0	0	0	0	0	0	0	0	0	0	0	0	0	0	0	0	0	0	0	0	0	0	0	0	0	0	0	0	0	0	0	0	0	0	0	0	0	0	0	0
Megamonas funiformis	0	0	0	0	0	0	0	0	0	0	0	0	0	0	0	0	0	0	0	0	0	0	0	0	0	0	0	0	0	0	0	0	0	0	0	0	0	0	0	0	0	0	0	0	0	0	0	0	0
Megamonas rupellensis	0	0	0	0	0	0	0	0	0	0	0	0	0	0	0	0	0	0	0	0	0	0	0	0	0	0	0	0	0	0	0	0	0	0	0	0	0	0	0	0	0	0	0	0	0	0	0	0	0
Megamonas unknown_species	0	0	0	0	0	0	0	0	0	0	0	0	0	0	0	0	0	0	0	0	0	0	0	0	0	0	0	0	0	0	0	0	0	0	0	0	0	0	0	0	0	0	0	0	0	0	0	0	0
Megasphaera elsdenii	0	0	0	0	0	0	0	0	0	0	0	0	0	0	0	0	0	0	0	0	0	0	0	0	0	0	0	0	0	0	0	0	0	0	0	0	0	0	0	0	0	0	0	0	0	0	0	0	0
Megasphaera massiliensis	0	0	0	0	0	0	0	0	0	0	0	0	0	0	0	0	0	0.0221628	0.0124255	0	0	0	0	0	0	0.030999	0	0	0	0	0	0	0	0	0	0	0	0	0.170691	0	0	0	0	0	0	0	0.0085002	0	0
Megasphaera stantonii	0	0	0	0	0	0	0	0	0	0	0	0	0	0	0	0	0	0	0	0	0	0	0	0	0	0	0	0	0	0	0	0	0	0	0	0	0	0	0	0	0	0	0	0	0	0	0	0	0
Megasphaera unknown_species	0	0.00664607	0	0	0	0	0	0	0.0143708	0	0	0	0	0	0	0	0.0326278	0.0359669	0.0283986	0	0	0	0	0	0	0.0572337	0	0	0	0	0	0	0	0	0	0	0	0	0	0	0	0	0	0	0	0	0.0702989	0	0
Merdimonas faecis	0	0	0	0	0	0	0	0	0	0	0	0	0	0	0	0	0	0	0	0	0	0	0	0	0	0	0	0	0	0	0	0	0	0	0	0	0	0	0	0	0	0	0	0	0	0	0	0	0
Merdimonas unknown_species	0	0	0	0	0	0	0	0	0	0	0	0	0	0	0	0	0	0	0	0	0	0	0	0	0	0	0	0	0	0	0	0	0	0	0	0	0	0	0	0	0	0	0	0	0	0	0	0	0
Mesorhizobium unknown_species	0	0	0	0	0	0	0	0	0	0	0	0	0	0	0	0	0	0	0	0	0	0	0	0	0	0	0	0	0	0	0	0	0	0	0	0	0	0	0	0	0	0	0	0	0	0	0	0	0
Mesosutterella multiformis	0	0	0	0	0	0	0	0	0	0	0	0	0	0	0	0	0	0	0	0	0	0	0	0	0	0	0	0	0	0	0	0	0	0	0	0	0	0	0	0	0	0	0	0	0	0	0	0	0
Metakosakonia unknown_species	0	0	0	0	0	0	0	0	0	0	0	0	0	0	0	0	0	0	0	0	0	0	0	0	0	0	0	0	0	0	0	0	0	0	0	0	0	0	0	0	0	0	0	0	0	0	0	0	0
Methanobrevibacter smithii	0	0	0	0	0	0	0	0	0	0	0	0	0	0	0	0	0	0	0	0	0	0	0	0	0	0	0	0	0	0	0	0	0	0	0	0	0	0	0	0	0	0	0	0	0	0	0	0	0
Methanosarcina mazei	0	0	0	0	0	0	0	0	0	0	0	0	0	0	0	0	0	0	0	0	0	0	0	0	0	0	0	0	0	0	0	0	0	0	0	0	0	0	0	0	0	0	0	0	0	0	0	0	0
Methanosarcina unknown_species	0	0	0	0	0	0	0	0	0	0	0	0	0	0	0	0	0	0	0	0	0	0	0	0	0	0	0	0	0	0	0	0	0	0	0	0	0	0	0	0	0	0	0	0	0	0	0	0	0
Methylobacillus unknown_species	0	0	0	0	0	0	0	0	0	0	0	0	0	0	0	0	0	0	0	0	0	0	0	0	0	0	0	0	0	0	0	0	0	0	0	0	0	0	0	0	0	0	0	0	0	0	0	0	0
Methylobacterium aquaticum	0	0	0	0	0	0	0	0	0	0	0	0	0	0	0	0	0	0	0	0	0	0	0	0	0	0	0	0	0	0	0	0	0	0	0	0	0	0	0	0	0	0	0	0	0	0	0	0	0
Methylobacterium dankookense	0	0	0	0	0	0	0	0	0	0	0	0	0	0	0	0	0	0	0	0	0	0	0	0	0	0	0	0	0	0	0	0	0	0	0	0	0	0	0	0	0	0	0	0	0	0	0	0	0
Methylobacterium fujisawaense	0	0	0	0	0	0	0	0	0	0	0	0	0	0	0	0	0	0	0	0	0	0	0	0	0	0	0	0	0	0	0	0	0	0	0	0	0	0	0	0	0	0	0	0	0	0	0	0	0
Methylobacterium gossipiicola	0	0	0	0	0	0	0	0	0	0	0	0	0	0	0	0	0	0	0	0	0	0	0	0	0	0	0	0	0	0	0	0	0	0	0	0	0	0	0	0	0	0	0	0	0	0	0	0	0
Methylobacterium haplocladii	0	0	0	0	0	0	0	0	0	0	0	0	0	0	0	0	0	0	0	0	0	0	0	0	0	0	0	0	0	0	0	0	0	0	0	0	0	0	0	0	0	0	0	0	0	0	0	0	0
Methylobacterium oryzae	0	0	0	0	0	0	0	0	0	0	0	0	0	0	0	0	0	0	0	0	0	0	0	0	0	0	0	0	0	0	0	0	0	0	0	0	0	0	0	0	0	0	0	0	0	0	0	0	0
Methylobacterium phyllosphaerae	0	0	0	0	0	0	0	0	0	0	0	0	0	0	0	0	0	0	0	0	0	0	0	0	0	0	0	0	0	0	0	0	0	0	0	0	0	0	0	0	0	0	0	0	0	0	0	0	0
Methylobacterium platani	0	0	0	0	0	0	0	0	0	0	0	0	0	0	0	0	0	0	0	0	0	0	0	0	0	0	0	0	0	0	0	0	0	0	0	0	0	0	0	0	0	0	0	0	0	0	0	0	0
Methylobacterium pseudosasicola	0	0	0	0	0	0	0	0	0	0	0	0	0	0	0	0	0	0	0	0	0	0	0	0	0	0	0	0	0	0	0	0	0	0	0	0	0	0	0	0	0	0	0	0	0	0	0	0	0
Methylobacterium radiotolerans	0	0	0	0	0	0	0	0	0	0	0	0	0	0	0	0	0	0	0	0	0	0	0	0	0	0	0	0	0	0	0	0	0	0	0	0	0	0	0	0	0	0	0	0	0	0	0	0	0
Methylobacterium soli	0	0	0	0	0	0	0	0	0	0	0	0	0	0	0	0	0	0	0	0	0	0	0	0	0	0	0	0	0	0	0	0	0	0	0	0	0	0	0	0	0	0	0	0	0	0	0	0	0
Methylobacterium symbioticum	0	0	0	0	0	0	0	0	0	0	0	0	0	0	0	0	0	0	0	0	0	0	0	0	0	0	0	0	0	0	0	0	0	0	0	0	0	0	0	0	0	0	0	0	0	0	0	0	0
Methylobacterium unknown_species	0	0	0	0	0	0	0	0	0	0	0	0	0	0	0	0	0	0	0	0	0	0	0	0	0	0	0	0	0	0	0	0	0	0	0	0	0	0	0	0	0	0	0	0	0	0	0.00578618	0	0
Methylobacter unknown_species	0	0	0	0	0	0	0	0	0	0	0	0	0	0	0	0	0	0	0	0	0	0	0	0	0	0	0	0	0	0	0	0	0	0	0	0	0	0	0	0	0	0	0	0	0	0	0	0	0
Methylophilus unknown_species	0	0	0	0	0	0	0	0	0	0	0	0	0	0	0	0	0	0	0	0	0	0	0	0	0	0	0	0	0	0	0	0	0	0	0	0	0	0	0	0	0	0	0	0	0	0	0	0	0
Methylorubrum extorquens	0	0	0	0	0	0	0	0	0	0	0	0	0	0	0	0	0	0	0	0	0	0	0	0	0	0	0	0	0	0	0	0	0	0	0	0	0	0	0	0	0	0	0	0	0	0	0	0	0
Methylorubrum unknown_species	0	0	0	0	0	0	0	0	0	0	0	0	0	0	0	0	0	0	0	0	0	0	0	0	0	0	0	0	0	0	0	0	0	0	0	0	0	0	0	0	0	0	0	0	0	0	0	0	0
Methylotenera unknown_species	0	0	0	0	0	0	0	0	0	0	0	0	0	0	0	0	0	0	0	0	0	0	0	0	0	0	0	0	0	0	0	0	0	0	0	0	0	0	0	0	0	0	0	0	0	0	0	0	0
Methylovorus unknown_species	0	0	0	0	0	0	0	0	0	0	0	0	0	0	0	0	0	0	0	0	0	0	0	0	0	0	0	0	0	0	0	0	0	0	0	0	0	0	0	0	0	0	0	0	0	0	0	0	0
Microbacterium unknown_species	0	0	0	0	0	0	0	0	0	0	0	0	0	0	0	0	0	0	0	0	0	0	0	0	0	0	0	0	0	0	0	0	0	0	0	0	0	0	0	0	0	0	0	0	0	0	0	0	0
Micrococcus luteus	0	0	0	0	0	0	0	0	0	0	0	0	0	0	0	0	0	0	0	0	0	0	0	0	0	0	0	0	0	0	0	0	0	0	0	0	0	0	0	0	0	0	0	0	0	0	0	0	0
Micrococcus lylae	0	0	0	0	0	0	0	0	0	0	0	0	0	0	0	0	0	0	0	0	0	0	0	0	0	0	0	0	0	0	0	0	0	0	0	0	0	0	0	0	0	0	0	0	0	0	0	0	0
Micrococcus yunnanensis	0	0	0	0	0	0	0	0	0	0	0	0	0	0	0	0	0	0	0	0	0	0	0	0	0	0	0	0	0	0	0	0	0	0	0	0	0	0	0	0	0	0	0	0	0	0	0	0	0
Micromonospora chalcea	0	0	0	0	0	0	0	0	0	0	0	0	0	0	0	0	0	0	0	0	0	0	0	0	0	0	0	0	0	0	0	0	0	0	0	0	0	0	0	0	0	0	0	0	0	0	0	0	0
Micromonospora echinaurantiaca	0	0	0	0	0	0	0	0	0	0	0	0	0	0	0	0	0	0	0	0	0	0	0	0	0	0	0	0	0	0	0	0	0	0	0	0	0	0	0	0	0	0	0	0	0	0	0	0	0
Micromonospora endophytica	0	0	0	0	0	0	0	0	0	0	0	0	0	0	0	0	0	0	0	0	0	0	0	0	0	0	0	0	0	0	0	0	0	0	0	0	0	0	0	0	0	0	0	0	0	0	0	0	0
Micromonospora inaquosa	0	0	0	0	0	0	0	0	0	0	0	0	0	0	0	0	0	0	0	0	0	0	0	0	0	0	0	0	0	0	0	0	0	0	0	0	0	0	0	0	0	0	0	0	0	0	0	0	0
Micromonospora maritima	0	0	0	0	0	0	0	0	0	0	0	0	0	0	0	0	0	0	0	0	0	0	0	0	0	0	0	0	0	0	0	0	0	0	0	0	0	0	0	0	0	0	0	0	0	0	0	0	0
Micromonospora orduensis	0	0	0	0	0	0	0	0	0	0	0	0	0	0	0	0	0	0	0	0	0	0	0	0	0	0	0	0	0	0	0	0	0	0	0	0	0	0	0	0	0	0	0	0	0	0	0	0	0
Micromonospora unknown_species	0	0	0	0	0	0	0	0	0	0	0	0	0	0	0	0	0	0	0	0	0	0	0	0	0	0	0	0	0	0	0	0	0	0	0	0	0	0	0	0	0	0	0	0	0	0	0	0	0
Mitsuokella jalaludinii	0	0	0	0	0	0	0	0	0	0	0	0	0	0	0	0	0	0	0	0	0	0	0	0	0	0	0	0	0	0	0	0	0	0	0	0	0	0	0	0	0	0	0	0	0	0	0	0	0
Mitsuokella multacida	0	0	0	0	0	0	0	0	0	0	0	0	0	0	0	0	0	0	0	0	0	0	0	0	0	0	0	0	0	0	0	0	0	0	0	0	0	0	0	0	0	0	0	0	0	0	0	0	0
Mixta calida	0	0	0	0	0	0	0	0	0	0	0	0	0	0	0	0	0	0	0	0	0	0	0	0	0	0	0	0	0	0	0	0	0	0	0	0	0	0	0	0	0	0	0	0	0	0	0	0	0
Mixta theicola	0	0	0	0	0	0	0	0	0	0	0	0	0	0	0	0	0	0	0	0	0	0	0	0	0	0	0	0	0	0	0	0	0	0	0	0	0	0	0	0	0	0	0	0	0	0	0	0	0
Mogibacterium unknown_species	0	0	0	0	0	0	0	0	0	0	0	0	0	0	0	0	0	0	0	0	0	0	0	0	0	0	0	0	0	0	0	0	0	0	0	0	0	0	0	0	0	0	0	0	0	0	0	0	0
Monoglobus pectinilyticus	0	0	0	0	0	0	0	0	0	0	0	0	0	0	0	0	0	0	0	0	0	0	0	0	0	0	0	0	0	0	0	0	0	0	0	0	0	0	0	0	0	0	0	0	0	0	0	0	0
Morganella morganii	0	0	0	0	0	0	0	0	0	0	0	0	0	0	0	0	0	0	0	0	0	0	0	0	0	0	0	0	0	0	0	0	0	0	0	0	0	0	0	0	0	0	0	0	0	0	0	0	0
Mucilaginibacter lappiensis	0	0	0	0	0	0	0	0	0	0	0	0	0	0	0	0	0	0	0	0	0	0	0	0	0	0	0	0	0	0	0	0	0	0	0	0	0	0	0	0	0	0	0	0	0	0	0	0	0
Mucilaginibacter unknown_species	0	0	0	0	0	0	0	0	0	0	0	0	0	0	0	0	0	0	0	0	0	0	0	0	0	0	0	0	0	0	0	0	0	0	0	0	0	0	0	0	0	0	0	0	0	0	0	0	0
Muribaculum intestinale	0	0	0	0	0	0	0	0	0	0	0	0	0	0	0	0	0	0	0	0	0	0	0	0	0	0	0	0	0	0	0	0	0	0	0	0	0	0	0	0	0	0	0	0	0	0	0	0	0
Muribaculum unknown_species	0	0	0	0	0	0	0	0	0	0	0	0	0	0	0	0	0	0	0	0	0	0	0	0	0	0	0	0	0	0	0	0	0	0	0	0	0	0	0	0	0	0	0	0	0	0	0	0	0
Muricomes unknown_species	0	0	0	0	0	0	0	0	0	0	0	0	0	0	0	0	0	0	0	0	0	0	0	0	0	0	0	0	0	0	0	0	0	0	0	0	0	0	0	0	0	0	0	0	0	0	0	0	0
Mycobacterium ahvazicum	0	0	0	0	0	0	0	0	0	0	0	0	0	0	0	0	0	0	0	0	0	0	0	0	0	0	0	0	0	0	0	0	0	0	0	0	0	0	0	0	0	0	0	0	0	0	0	0	0
Mycobacterium avium	0	0	0	0	0	0	0	0	0	0	0	0	0	0	0	0	0	0	0	0	0	0	0	0	0	0	0	0	0	0	0	0	0	0	0	0	0	0	0	0	0	0	0	0	0	0	0	0	0
Mycobacterium lehmannii	0	0	0	0	0	0	0	0	0	0	0	0	0	0	0	0	0	0	0	0	0	0	0	0	0	0	0	0	0	0	0	0	0	0	0	0	0	0	0	0	0	0	0	0	0	0	0	0	0
Mycobacterium unknown_species	0	0	0	0	0	0	0	0	0	0	0	0	0	0	0	0	0	0	0	0	0	0	0	0	0	0	0	0	0	0	0	0	0	0	0	0	0	0	0	0	0	0	0	0	0	0	0	0	0
Mycolicibacterium elephantis	0	0	0	0	0	0	0	0	0	0	0	0	0	0	0	0	0	0	0	0	0	0	0	0	0	0	0	0	0	0	0	0	0	0	0	0	0	0	0	0	0	0	0	0	0	0	0	0	0
Mycolicibacterium fortuitum	0	0	0	0	0	0	0	0	0	0	0	0	0	0	0	0	0	0	0	0	0	0	0	0	0	0	0	0	0	0	0	0	0	0	0	0	0	0	0	0	0	0	0	0	0	0	0	0	0
Mycolicibacterium houstonense	0	0	0	0	0	0	0	0	0	0	0	0	0	0	0	0	0	0	0	0	0	0	0	0	0	0	0	0	0	0	0	0	0	0	0	0	0	0	0	0	0	0	0	0	0	0	0	0	0
Mycolicibacterium setense	0	0	0	0	0	0	0	0	0	0	0	0	0	0	0	0	0	0	0	0	0	0	0	0	0	0	0	0	0	0	0	0	0	0	0	0	0	0	0	0	0	0	0	0	0	0	0	0	0
Mycolicibacterium unknown_species	0	0	0	0	0	0	0	0	0	0	0	0	0	0	0	0	0	0	0	0	0	0	0	0	0	0	0	0	0	0	0	0	0	0	0	0	0	0	0	0	0	0	0	0	0	0	0	0	0
Mycoplasma hyopneumoniae	0	0	0	0	0	0	0	0	0	0	0	0	0	0	0	0	0	0	0	0	0	0	0	0	0	0	0	0	0	0	0	0	0	0	0	0	0	0	0	0	0	0	0	0	0	0	0	0	0
Mycoplasma unknown_species	0	0	0	0	0	0	0	0	0	0	0	0	0	0	0	0	0	0	0	0	0	0	0	0	0	0	0	0	0	0	0	0	0	0	0	0	0	0	0	0	0	0	0	0	0	0	0	0	0
Myxococcus unknown_species	0	0	0	0	0	0	0	0	0	0	0	0	0	0	0	0	0	0	0	0	0	0	0	0	0	0	0	0	0	0	0	0	0	0	0	0	0	0	0	0	0	0	0	0	0	0	0	0	0
Natrialba unknown_species	0	0	0	0	0	0	0	0	0	0	0	0	0	0	0	0	0	0	0	0	0	0	0	0	0	0	0	0	0	0	0	0	0	0	0	0	0	0	0	0	0	0	0	0	0	0	0	0	0
Negativibacillus unknown_species	0	0	0	0	0	0	0	0	0	0	0	0	0	0	0	0	0	0	0	0	0	0	0	0	0	0	0	0	0	0	0	0	0	0	0	0	0	0	0	0	0	0	0	0	0	0	0	0	0
Negativicoccus succinicivorans	0	0	0	0	0	0	0	0.0111844	0	0	0	0	0	0	0	0	0	0	0	0.0242305	0	0	0	0	0	0	0	0	0	0	0	0	0	0	0	0	0	0	0	0	0	0	0	0	0	0	0	0	0
Negativicoccus unknown_species	0	0	0	0	0	0	0	0	0	0	0	0	0	0	0	0	0	0	0	0	0	0	0	0	0	0	0	0	0	0	0	0	0	0	0	0	0	0	0	0	0	0	0	0	0	0	0	0	0
Neglecta timonensis	0	0	0	0	0	0	0	0	0	0	0	0	0	0	0	0	0	0	0	0	0	0	0	0	0	0	0	0	0	0	0	0	0	0	0	0	0	0	0	0	0	0	0	0	0	0	0	0	0
Neglecta unknown_species	0	0	0	0	0	0	0	0	0	0	0	0	0	0	0	0	0	0	0	0	0	0	0	0	0	0	0	0	0	0	0	0	0	0	0	0	0	0	0	0	0	0	0	0	0	0	0	0	0
Neisseria flavescens	0	0	0	0	0	0	0	0	0	0	0	0	0	0	0	0	0	0	0	0	0	0	0	0	0	0	0	0	0	0	0	0	0	0	0	0	0	0	0	0	0	0	0	0	0	0	0	0	0
Neisseria meningitidis	0	0	0	0	0	0	0	0	0	0	0	0	0	0	0	0	0	0	0	0	0	0	0	0	0	0	0	0	0	0	0	0	0	0	0	0	0	0	0	0	0	0	0	0	0	0	0	0	0
Neisseria subflava	0	0	0	0	0	0	0	0	0	0	0	0	0	0	0	0	0	0	0	0	0	0	0	0	0	0	0	0	0	0	0	0	0	0	0	0	0	0	0	0	0	0	0	0	0	0	0	0	0
Neisseria unknown_species	0	0	0	0	0	0	0	0	0	0	0	0	0	0	0	0	0	0	0	0	0	0	0	0	0	0	0	0	0	0	0	0	0	0	0	0	0	0	0	0	0	0	0	0	0	0	0	0	0
Neobittarella massiliensis	0	0	0	0	0	0	0	0	0	0	0	0	0	0	0	0	0	0	0	0	0	0	0	0	0	0	0	0	0	0	0	0	0	0	0	0	0	0	0	0	0	0	0	0	0	0	0	0	0
Neobittarella unknown_species	0	0	0	0	0	0	0	0	0	0	0	0	0	0	0	0	0	0	0	0	0	0	0	0	0	0	0	0	0	0	0	0	0	0	0	0	0	0	0	0	0	0	0	0	0	0	0	0	0
Niameybacter massiliensis	0	0	0	0	0	0	0	0	0	0	0	0	0	0	0	0	0	0	0	0	0	0	0	0	0	0	0	0	0	0	0	0	0	0	0	0	0	0	0	0	0	0	0	0	0	0	0	0	0
Niameybacter unknown_species	0	0	0	0	0	0	0	0	0	0	0	0	0	0	0	0	0	0	0	0	0	0	0	0	0	0	0	0	0	0	0	0	0	0.00828578	0	0	0	0	0	0	0	0	0	0	0	0	0	0	0
Niastella unknown_species	0	0	0	0	0	0	0	0	0	0	0	0	0	0	0	0	0	0	0	0	0	0	0	0	0	0	0	0	0	0	0	0	0	0	0	0	0	0	0	0	0	0	0	0	0	0	0	0	0
Nitratiruptor unknown_species	0	0	0	0	0	0	0	0	0	0	0	0	0	0	0	0	0	0	0	0	0	0	0	0	0	0	0	0	0	0	0	0	0	0	0	0	0	0	0	0	0	0	0	0	0	0	0	0	0
Nocardia aobensis	0	0	0	0	0	0	0	0	0	0	0	0	0	0	0	0	0	0	0	0	0	0	0	0	0	0	0	0	0	0	0	0	0	0	0	0	0	0	0	0	0	0	0	0	0	0	0	0	0
Nocardia cyriacigeorgica	0	0	0	0	0	0	0	0	0	0	0	0	0	0	0	0	0	0	0	0	0	0	0	0	0	0	0	0	0	0	0	0	0	0	0	0	0	0	0	0	0	0	0	0	0	0	0	0	0
Nocardia nova	0	0	0	0	0	0	0	0	0	0	0	0	0	0	0	0	0	0	0	0	0	0	0	0	0	0	0	0	0	0	0	0	0	0	0	0	0	0	0	0	0	0	0	0	0	0	0	0	0
Nocardioides glacieisoli	0	0	0	0	0	0	0	0	0	0	0	0	0	0	0	0	0	0	0	0	0	0	0	0	0	0	0	0	0	0	0	0	0	0	0	0	0	0	0	0	0	0	0	0	0	0	0	0	0
Nocardioides unknown_species	0	0	0	0	0	0	0	0	0	0	0	0	0	0	0	0	0	0	0	0	0	0	0	0	0	0	0	0	0	0	0	0	0	0	0	0	0	0	0	0	0	0	0	0	0	0	0	0	0
Nocardiopsis dassonvillei	0	0	0	0	0	0	0	0	0	0	0	0	0	0	0	0	0	0	0	0	0	0	0	0	0	0	0	0	0	0	0	0	0	0	0	0	0	0	0	0	0	0	0	0	0	0	0	0	0
Nocardiopsis unknown_species	0	0	0	0	0	0	0	0	0	0	0	0	0	0	0	0	0	0	0	0	0	0	0	0	0	0	0	0	0	0	0	0	0	0	0	0	0	0	0	0	0	0	0	0	0	0	0	0	0
Nonomuraea unknown_species	0	0	0	0	0	0	0	0	0	0	0	0	0	0	0	0	0	0	0	0	0	0	0	0	0	0	0	0	0	0	0	0	0	0	0	0	0	0	0	0	0	0	0	0	0	0	0	0	0
Nonomuraea zeae	0	0	0	0	0	0	0	0	0	0	0	0	0	0	0	0	0	0	0	0	0	0	0	0	0	0	0	0	0	0	0	0	0	0	0	0	0	0	0	0	0	0	0	0	0	0	0	0	0
Novosphingobium unknown_species	0	0	0	0	0	0	0	0	0	0	0	0	0	0	0	0	0	0	0	0	0	0	0	0	0	0	0	0	0	0	0	0	0	0	0	0	0	0	0	0	0	0	0	0	0	0	0	0	0
Obesumbacterium proteus	0	0	0	0	0	0	0	0	0	0	0	0	0	0	0	0	0	0	0	0	0	0	0	0	0	0	0	0	0	0	0	0	0	0	0	0	0	0	0	0	0	0	0	0	0	0	0	0	0
Obesumbacterium unknown_species	0	0	0	0	0	0	0	0	0	0	0	0	0	0	0	0	0	0	0	0	0	0	0	0	0	0	0	0	0	0	0	0	0	0	0	0	0	0	0	0	0	0	0	0	0	0	0	0	0
Oceanivirga salmonicida	0	0	0	0	0	0	0	0	0	0	0	0	0	0	0	0	0	0	0	0	0	0	0	0	0	0	0	0	0	0	0	0	0	0	0	0	0	0	0	0	0	0	0	0	0	0	0	0	0
Ochrobactrum unknown_species	0	0	0	0	0	0	0	0	0	0	0	0	0	0	0	0	0	0	0	0	0	0	0	0	0	0	0	0	0	0	0	0	0	0	0	0	0	0	0	0	0	0	0	0	0	0	0	0	0
Oleisolibacter unknown_species	0	0	0	0	0	0	0	0	0	0	0	0	0	0	0	0	0	0	0	0	0	0	0	0	0	0	0	0	0	0	0	0	0	0	0	0	0	0	0	0	0	0	0	0	0	0	0	0	0
Olsenella mediterranea	0	0	0	0	0	0	0	0	0	0	0	0	0	0	0	0	0	0	0	0	0	0	0	0	0	0	0	0	0	0	0	0	0	0	0	0	0	0	0	0	0	0	0	0	0	0	0	0	0
Olsenella provencensis	0	0	0	0	0	0	0	0	0	0	0	0	0	0	0	0	0	0	0	0	0	0	0	0	0	0	0	0	0	0	0	0	0	0	0	0	0	0	0	0	0	0	0	0	0	0	0	0	0
Olsenella scatoligenes	0	0	0	0	0	0	0	0	0	0	0	0	0	0	0	0	0	0	0	0	0	0	0	0	0	0	0	0	0	0	0	0	0	0	0	0	0	0	0	0	0	0	0	0	0	0	0	0	0
Olsenella unknown_species	0	0	0	0	0	0	0	0	0	0	0	0	0	0	0	0	0	0	0	0	0	0	0	0	0	0	0	0	0	0	0	0	0	0	0	0	0	0	0	0	0	0	0	0	0	0	0	0	0
Oscillibacter unknown_species	0	0	0	0	0	0	0	0	0	0	0	0	0	0	0	0	0	0	0	0	0	0	0	0	0	0	0	0	0	0	0	0	0	0	0	0	0	0	0	0	0	0	0	0	0	0	0	0	0
Paenibacillus antarcticus	0	0	0	0	0	0	0	0	0	0	0	0	0	0	0	0	0	0	0	0	0	0	0	0	0	0	0	0	0	0	0	0	0	0	0	0	0	0	0	0	0	0	0	0	0	0	0	0	0
Paenibacillus chibensis	0	0	0	0	0	0	0	0	0	0	0	0	0	0	0	0	0	0	0	0	0	0	0	0	0	0	0	0	0	0	0	0	0	0	0	0	0	0	0	0	0	0	0	0	0	0	0	0	0
Paenibacillus unknown_species	0	0	0	0	0	0	0	0	0	0	0	0	0	0	0	0	0	0	0	0	0	0	0	0	0	0	0	0	0	0	0	0	0	0	0	0	0	0	0	0	0	0	0	0	0	0	0	0	0
Paeniclostridium sordellii	0	0	0	0	0	0	0	0	0	0	0	0	0	0	0	0	0	0	0	0	0	0	0	0	0	0	0	0	0	0	0	0	0	0	0	0	0	0	0	0	0	0	0	0	0	0	0	0	0
Pandoraea cepalis	0	0	0	0	0	0	0	0	0	0	0	0	0	0	0	0	0	0	0	0	0	0	0	0	0	0	0	0	0	0	0	0	0	0	0	0	0	0	0	0	0	0	0	0	0	0	0	0	0
Pandoraea unknown_species	0	0	0	0	0	0	0	0	0	0	0	0	0	0	0	0	0	0	0	0	0	0	0	0	0	0	0	0	0	0	0	0	0	0	0	0	0	0	0	0	0	0	0	0	0	0	0	0	0
Pantoea agglomerans	0	0	0	0	0	0	0	0	0	0	0	0	0	0	0	0	0	0	0	0	0	0	0	0	0	0	0	0	0	0	0	0	0	0	0	0	0	0	0	0	0	0	0	0	0	0	0	0	0
Pantoea alhagi	0	0	0	0	0	0	0	0	0	0	0	0	0	0	0	0	0	0	0	0	0	0	0	0	0	0	0	0	0	0	0	0	0	0	0	0	0	0	0	0	0	0	0	0	0	0	0	0	0
Pantoea brenneri	0	0	0	0	0	0	0	0	0	0	0	0	0	0	0	0	0	0	0	0	0	0	0	0	0	0	0	0	0	0	0	0	0	0	0	0	0	0	0	0	0	0	0	0	0	0	0	0	0
Pantoea dispersa	0	0	0	0	0	0	0	0	0	0	0	0	0	0	0	0	0	0	0	0	0	0	0	0	0	0	0	0	0	0	0	0	0	0	0	0	0	0	0	0	0	0	0	0	0	0	0	0	0
Pantoea eucrina	0	0	0	0	0	0	0	0	0	0	0	0	0	0	0	0	0	0	0	0	0	0	0	0	0	0	0	0	0	0	0	0	0	0	0	0	0	0	0	0	0	0	0	0	0	0	0	0	0
Pantoea septica	0	0	0	0	0	0	0	0	0	0	0	0	0	0	0	0	0	0	0	0	0	0	0	0	0	0	0	0	0	0	0	0	0	0	0	0	0	0	0	0	0	0	0	0	0	0	0	0	0
Pantoea unknown_species	0	0	0	0	0	0	0	0	0	0	0	0	0	0	0	0	0	0	0	0	0	0	0	0	0	0	0	0	0	0	0	0	0	0	0	0	0	0	0	0	0	0	0	0	0	0	0	0	0
Pantoea vagans	0	0	0	0	0	0	0	0	0	0	0	0	0	0	0	0	0	0	0	0	0	0	0	0	0	0	0	0	0	0	0	0	0	0	0	0	0	0	0	0	0	0	0	0	0	0	0	0	0
Papillibacter cinnamivorans	0	0	0	0	0	0	0	0	0	0	0	0	0	0	0	0	0	0	0	0	0	0	0	0	0	0	0	0	0	0	0	0	0	0	0	0	0	0	0	0	0	0	0	0	0	0	0	0	0
Parabacteroides distasonis	0	0	0	0.533355	0	0	0	0	0.02736	0.0703424	0	0	0	0	0	0	0.411628	0	0	0	0	0.00818888	0.0056574	0.208934	0	0.0281828	0	0.0275856	0	0	0.452776	0	0	0	0	0	0	0	0	0.00529327	0	0	0.00862302	0.00741141	0.0332294	0	0	0	0
Parabacteroides goldsteinii	0	0	0	0	0	0	0	0	0	0	0	0	0	0	0	0	0	0	0	0	0	0	0	0	0	0	0	0	0	0	0	0	0	0	0	0	0	0	0	0	0	0	0	0	0.00844217	0	0	0	0
Parabacteroides gordonii	0	0	0	0	0	0	0	0	0	0	0	0	0	0	0	0	0	0	0	0	0	0	0	0	0	0	0	0	0	0	0	0	0	0	0	0	0	0	0	0	0	0	0	0	0	0	0	0	0
Parabacteroides johnsonii	0	0	0	0	0	0	0	0	0	0	0	0	0	0	0	0	0	0	0	0	0.346443	0	0	0	0	0	0	0	0	0	0	0	0	0	0	0	0	0	0	0	0	0	0	0	0	0	0	0	0
Parabacteroides merdae	0	0	0	0	0	0	0	0	0.0240723	0.0286006	0	0	0	0	0	0	0	0	0	0	0.0183745	0	0	0	0	0.190838	0	0	0	0	0	0	0	0	0.185314	0	0	0	0.0248665	0	0	0	0	0.0115926	0	0	0	0	0
Parabacteroides timonensis	0	0	0	0	0	0	0	0	0	0	0	0	0	0	0	0	0	0	0	0	0	0	0	0	0	0	0	0	0	0	0	0	0	0	0	0	0	0	0	0	0	0	0	0	0	0	0	0	0
Parabacteroides unknown_species	0	0	0	0	0	0	0	0	0	0	0	0	0	0	0	0	0	0	0	0	0.0185979	0	0	0.00721042	0	0.00684198	0	0	0	0	0	0	0	0	0	0	0	0	0	0	0	0	0	0	0	0	0	0	0
Paraburkholderia agricolaris	0	0	0	0	0	0	0	0	0	0	0	0	0	0	0	0	0	0	0	0	0	0	0	0	0	0	0	0	0	0	0	0	0	0	0	0	0	0	0	0	0	0	0	0	0	0	0	0	0
Paraburkholderia fungorum	0	0	0	0	0	0	0	0	0	0	0	0	0	0	0	0	0	0	0	0	0	0	0	0	0	0	0	0	0	0	0	0	0	0	0	0	0	0	0	0	0	0	0	0	0	0	0	0	0
Paraburkholderia madseniana	0	0	0	0	0	0	0	0	0	0	0	0	0	0	0	0	0	0	0	0	0	0	0	0	0	0	0	0	0	0	0	0	0	0	0	0	0	0	0	0	0	0	0	0	0	0	0	0	0
Paraburkholderia ribeironis	0	0	0	0	0	0	0	0	0	0	0	0	0	0	0	0	0	0	0	0	0	0	0	0	0	0	0	0	0	0	0	0	0	0	0	0	0	0	0	0	0	0	0	0	0	0	0	0	0
Paraburkholderia unknown_species	0	0	0	0	0	0	0	0	0	0	0	0	0	0	0	0	0	0	0	0	0	0	0	0	0	0	0	0	0	0	0	0	0	0	0	0	0	0	0	0	0	0	0	0	0	0	0	0	0
Paramuribaculum unknown_species	0	0	0	0	0	0	0	0	0	0	0	0	0	0	0	0	0	0	0	0	0	0	0	0	0	0	0	0	0	0	0	0	0	0	0	0	0	0	0	0	0	0	0	0	0	0	0	0	0
Paraprevotella clara	0	0	0	0	0	0	0	0	0	0	0	0	0	0	0	0	0	0	0	0	0	0	0	0	0	0	0	0	0	0	0	0	0	0	0	0	0	0	0	0	0	0	0	0	0	0	0	0	0
Paraprevotella unknown_species	0	0	0	0	0	0	0	0	0	0	0	0	0	0	0	0	0	0	0	0	0	0	0	0	0	0	0	0	0	0	0	0	0	0	0	0	0	0	0	0	0	0	0	0	0	0	0	0	0
Paraprevotella xylaniphila	0	0	0	0	0	0	0	0	0	0	0	0	0	0	0	0	0	0	0	0	0	0	0	0	0	0	0	0	0	0	0	0	0	0	0	0	0	0	0	0	0	0	0	0	0	0	0	0	0
Parasutterella excrementihominis	0	0	0	0	0	0	0	0	0	0	0	0	0	0	0	0	0	0	0.0202615	0	0	0	0	0	0	0	0	0	0	0	0	0	0	0	0	0	0	0	0	0	0	0	0	0	0	0	0	0	0
Parasutterella unknown_species	0	0	0	0	0	0	0	0	0	0	0	0	0	0	0	0	0	0	0	0	0	0	0	0	0	0	0	0	0	0	0	0	0	0	0	0	0	0	0	0	0	0	0	0	0	0	0	0	0
Parolsenella catena	0	0	0	0	0	0	0	0	0	0	0	0	0	0	0	0	0	0	0	0	0	0	0	0	0	0	0	0	0	0	0	0	0	0	0	0	0	0	0	0	0	0	0	0	0	0	0	0	0
Parolsenella unknown_species	0	0	0	0	0	0	0	0	0	0	0	0	0	0	0	0	0	0	0	0	0	0	0	0	0	0	0	0	0	0	0	0	0	0	0	0	0	0	0	0	0	0	0	0	0	0	0	0	0
Parvimonas unknown_species	0	0	0	0	0	0	0	0	0	0	0	0	0	0	0	0	0	0	0	0	0	0	0	0	0	0	0	0	0	0	0	0	0	0	0	0	0	0	0	0	0	0	0	0	0	0	0	0	0
Pasteurella unknown_species	0	0	0	0	0	0	0	0	0	0	0	0	0	0	0	0	0	0	0	0	0	0	0	0	0	0	0	0	0	0	0	0	0	0	0	0	0	0	0	0	0	0	0	0	0	0	0	0	0
Pectobacterium actinidiae	0	0	0	0	0	0	0	0	0	0	0	0	0	0	0	0	0	0	0	0	0	0	0	0	0	0	0	0	0	0	0	0	0	0	0	0	0	0	0	0	0	0	0	0	0	0	0	0	0
Pectobacterium brasiliense	0	0	0	0	0	0	0	0	0	0	0	0	0	0	0	0	0	0	0	0	0	0	0	0	0	0	0	0	0	0	0	0	0	0	0	0	0	0	0	0	0	0	0	0	0	0	0	0	0
Pectobacterium unknown_species	0	0	0	0	0	0	0	0	0	0	0	0	0	0	0	0	0	0	0	0	0	0	0	0	0	0	0	0	0	0	0	0	0	0	0	0	0	0	0	0	0	0	0	0	0	0	0	0	0
Pectobacterium versatile	0	0	0	0	0	0	0	0	0	0	0	0	0	0	0	0	0	0	0	0	0	0	0	0	0	0	0	0	0	0	0	0	0	0	0	0	0	0	0	0	0	0	0	0	0	0	0	0	0
Pediococcus acidilactici	0	0	0	0	0	0	0	0	0	0	0	0	0	0	0	0	0	0	0	0	0	0	0	0	0	0	0	0	0	0	0	0	0	0	0	0	0	0	0	0	0	0	0	0	0	0	0	0	0
Pediococcus pentosaceus	0	0	0	0	0	0	0	0	0	0	0	0	0	0	0	0	0	0	0	0	0	0	0	0	0	0	0	0	0	0	0	0	0	0	0	0	0	0	0	0	0	0	0	0	0	0	0	0	0
Pediococcus unknown_species	0	0	0	0	0	0	0	0	0	0	0	0	0	0	0	0	0	0	0	0	0	0	0	0	0	0	0	0	0	0	0	0	0	0	0	0	0	0	0	0	0	0	0	0	0	0	0	0	0
Pedobacter caeni	0	0	0	0	0	0	0	0	0	0	0	0	0	0	0	0	0	0	0	0	0	0	0	0	0	0	0	0	0	0	0	0	0	0	0	0	0	0	0	0	0	0	0	0	0	0	0	0	0
Pedobacter metabolipauper	0	0	0	0	0	0	0	0	0	0	0	0	0	0	0	0	0	0	0	0	0	0	0	0	0	0	0	0	0	0	0	0	0	0	0	0	0	0	0	0	0	0	0	0	0	0	0	0	0
Pedobacter unknown_species	0	0	0	0	0	0	0	0	0	0	0	0	0	0	0	0	0	0	0	0	0	0	0	0	0	0	0	0	0	0	0	0	0	0	0	0	0	0	0	0	0	0	0	0	0	0	0	0	0
Pelistega indica	0	0	0	0	0	0	0	0	0	0	0	0	0	0	0	0	0	0	0	0	0	0	0	0	0	0	0	0	0	0	0	0	0	0	0	0	0	0	0	0	0	0	0	0	0	0	0	0	0
Pelobacter unknown_species	0	0	0	0	0	0	0	0	0	0	0	0	0	0	0	0	0	0	0	0	0	0	0	0	0	0	0	0	0	0	0	0	0	0	0	0	0	0	0	0	0	0	0	0	0	0	0	0	0
Peptoniphilus harei	0	0	0	0	0	0	0	0	0	0	0	0	0	0	0	0	0	0	0	0	0	0	0	0	0	0	0	0	0	0	0	0	0	0	0	0	0	0	0	0	0	0	0	0	0	0	0	0	0
Peptoniphilus unknown_species	0	0	0	0	0	0	0	0	0	0	0	0	0	0	0	0	0	0	0	0	0	0	0	0	0	0	0	0	0	0	0	0	0	0	0	0	0	0	0	0	0	0	0	0	0	0	0	0	0
Peptoniphilus vaginalis	0	0	0	0	0	0	0	0	0	0	0	0	0	0	0	0	0	0	0	0	0	0	0	0	0	0	0	0	0	0	0	0	0	0	0	0	0	0	0	0	0	0	0	0	0	0	0	0	0
Peptostreptococcus anaerobius	0	0	0	0	0	0	0	0	0	0	0	0	0	0	0	0	0	0	0	0	0	0	0	0	0	0	0	0	0	0	0	0	0	0	0	0	0	0	0	0	0	0	0	0	0	0	0	0	0
Peptostreptococcus stomatis	0	0	0	0	0	0	0	0	0	0	0	0	0	0	0	0	0	0	0	0	0	0	0	0	0	0	0	0	0	0	0	0	0	0	0	0	0	0	0	0	0	0	0	0	0	0	0	0	0
Peptostreptococcus unknown_species	0	0	0	0	0	0	0	0	0	0	0	0	0	0	0	0	0	0	0	0	0	0	0	0	0	0	0	0	0	0	0	0	0	0	0	0	0	0	0	0	0	0	0	0	0	0	0	0	0
Peribacillus cavernae	0	0	0	0	0	0	0	0	0	0	0	0	0	0	0	0	0	0	0	0	0	0	0	0	0	0	0	0	0	0	0	0	0	0	0	0	0	0	0	0	0	0	0	0	0	0	0	0	0
Perlucidibaca unknown_species	0	0	0	0	0	0	0	0	0	0	0	0	0	0	0	0	0	0	0	0	0	0	0	0	0	0	0	0	0	0	0	0	0	0	0	0	0	0	0	0	0	0	0	0	0	0	0	0	0
Petrocella unknown_species	0	0	0	0	0	0	0	0	0	0	0	0	0	0	0	0	0	0	0	0	0	0	0	0	0	0	0	0	0	0	0	0	0	0	0	0	0	0	0	0	0	0	0	0	0	0	0	0	0
Phascolarctobacterium faecium	0	0	0	0	0	0	0	0	0	0.0104773	0	0	0	0	0	0	0	0	0	0	0	0	0	0	0	0	0	0	0	0	0	0	0	0	0	0	0	0	0	0	0	0	0	0	0	0	0	0	0
Phascolarctobacterium succinatutens	0	0	0	0	0	0	0	0	0	0	0	0	0	0	0	0	0	0	0	0	0	0	0	0	0	0.0130374	0	0	0	0	0	0	0	0	0	0	0	0	0	0	0	0	0	0	0	0	0	0	0
Phascolarctobacterium unknown_species	0	0	0	0	0	0	0	0	0	0	0	0	0	0	0	0	0	0	0	0	0	0	0	0	0	0	0	0	0	0	0	0	0	0	0	0	0	0	0	0	0	0	0	0	0	0	0	0	0
Phocaeicola barnesiae	0	0	0	0	0	0	0	0	0	0	0	0	0	0	0	0	0	0	0	0	0	0	0	0	0	0	0	0	0	0	0	0	0	0	0	0	0	0	0	0	0	0	0	0	0	0	0	0	0
Phocaeicola coprocola	0	0	0	0	0	0	0	0	0	0	0	0	0	0	0	0	0	0	0	0	0	0	0	0	0	0	0	0	0	0	0	0	0	0	0	0	0	0	0	0	0	0	0	0	0	0	0	0	0
Phocaeicola coprophilus	0	0	0	0	0	0	0	0	0	0	0	0	0	0	0	0	0	0	0	0	0	0	0	0	0	0	0	0	0	0	0	0	0	0	0	0	0	0	0	0	0	0	0	0	0	0	0	0	0
Phocaeicola dorei	0	0	0	0	0	0.0267421	0	0	0	0	0	0	0	0	0	0	0	0.0226873	0.0254614	0	0	0	0.0206934	0	0	0.0542307	0	0.0751517	0	0	0	0	0	0	0.228427	0.0210872	0	0	0	0	0	0	0.0656511	0	0	0	0	0	0
Phocaeicola massiliensis	0	0	0	0	0	0	0	0	0	0	0	0	0	0	0	0	0	0	0.00786458	0	0	0	0	0	0	0	0	0	0	0	0	0	0	0	0	0	0	0	0	0	0	0	0	0	0	0	0	0	0
Phocaeicola plebeius	0	0	0	0	0	0	0	0	0	0	0	0	0	0	0	0	0	0	0	0	0	0	0	0	0	0	0	0	0	0	0	0	0	0	0	0	0	0	0	0	0	0	0	0	0	0	0	0	0
Phocaeicola salanitronis	0	0	0	0	0	0	0	0	0	0	0	0	0	0	0	0	0	0	0	0	0	0	0	0	0	0	0	0	0	0	0	0	0	0	0	0	0	0	0	0	0	0	0	0	0	0	0	0	0
Phocaeicola sartorii	0	0	0	0	0	0	0	0	0	0	0	0	0	0	0	0	0	0.00526885	0	0	0	0	0	0	0	0	0	0	0	0	0	0	0	0	0	0	0	0	0	0	0	0	0.0112127	0	0	0	0	0	0
Phocaeicola unknown_species	0	0	0	0	0	0	0	0	0	0	0	0	0	0	0	0	0	0.00646754	0	0	0	0	0	0	0	0	0	0	0	0	0	0	0	0	0.0058539	0	0	0	0	0	0	0	0.0162689	0	0	0	0	0	0
Phocaeicola vulgatus	0	0	0	0.00748412	0	0.0167529	0	0	0.0109421	0	0	0	0	0	0	0	0.0167962	0.0732701	0	0	0	0	0.0647585	0	0	0.0098138	0	0	0	0	0	0	0	0	0.0125108	0.0692389	0	0	0	0	0	0	0.262536	0	0	0	0	0	0
Phoenicibacter congonensis	0	0	0	0	0	0	0	0	0	0	0	0	0	0	0	0	0	0	0	0	0	0	0	0	0	0	0	0	0	0	0	0	0	0	0	0	0	0	0	0	0	0	0	0	0	0	0	0	0
Photobacterium phosphoreum	0	0	0	0	0	0	0	0	0	0	0	0	0	0	0	0	0	0	0	0	0	0	0	0	0	0	0	0	0	0	0	0	0	0	0	0	0	0	0	0	0	0	0	0	0	0	0	0	0
Photobacterium unknown_species	0	0	0	0	0	0	0	0	0	0	0	0	0	0	0	0	0	0	0	0	0	0	0	0	0	0	0	0	0	0	0	0	0	0	0	0	0	0	0	0	0	0	0	0	0	0	0	0	0
Photorhabdus luminescens	0	0	0	0	0	0	0	0	0	0	0	0	0	0	0	0	0	0	0	0	0	0	0	0	0	0	0	0	0	0	0	0	0	0	0	0	0	0	0	0	0	0	0	0	0	0	0	0	0
Photorhabdus unknown_species	0	0	0	0	0	0	0	0	0	0	0	0	0	0	0	0	0	0	0	0	0	0	0	0	0	0	0	0	0	0	0	0	0	0	0	0	0	0	0	0	0	0	0	0	0	0	0	0	0
Phycicoccus jejuensis	0	0	0	0	0	0	0	0	0	0	0	0	0	0	0	0	0	0	0	0	0	0	0	0	0	0	0	0	0	0	0	0	0	0	0	0	0	0	0	0	0	0	0	0	0	0	0	0	0
Phyllobacterium myrsinacearum	0	0	0	0	0	0	0	0	0	0	0	0	0	0	0	0	0	0	0	0	0	0	0	0	0	0	0	0	0	0	0	0	0	0	0	0	0	0	0	0	0	0	0	0	0	0	0	0	0
Pigmentiphaga kullae	0	0	0	0	0	0	0	0	0	0	0	0	0	0	0	0	0	0	0	0	0	0	0	0	0	0	0	0	0	0	0	0	0	0	0	0	0	0	0	0	0	0	0	0	0	0	0	0	0
Pluralibacter gergoviae	0	0	0	0	0	0	0	0	0	0	0	0	0	0	0	0	0	0	0	0	0	0	0	0	0	0	0	0	0	0	0	0	0	0	0	0	0	0	0	0	0	0	0	0	0	0	0	0	0
Pluralibacter unknown_species	0	0	0	0	0	0	0	0	0	0	0	0	0	0	0	0	0	0	0	0	0	0	0	0	0	0	0	0	0	0	0	0	0	0	0	0	0	0	0	0	0	0	0	0	0	0	0	0	0
Porphyromonas asaccharolytica	0	0	0	0	0	0	0	0	0	0	0	0	0	0	0	0	0	0	0	0	0	0	0	0	0	0	0	0	0	0	0	0	0	0	0	0	0	0	0	0	0	0	0	0	0	0	0	0	0
Prevotella bergensis	0	0	0	0	0	0	0	0	0	0	0	0	0	0	0	0	0	0	0	0	0	0	0	0	0	0	0	0	0	0	0	0	0	0	0	0	0	0	0	0	0	0	0	0	0	0	0	0	0
Prevotella bivia	0	0	0	0	0	0	0	0	0	0	0	0	0	0	0	0	0	0	0	0	0	0	0	0	0	0	0	0	0	0	0	0	0	0	0	0	0	0	0	0	0	0	0	0	0	0	0	0	0
Prevotella buccae	0	0	0	0	0	0	0	0	0	0	0	0	0	0	0	0	0	0	0	0	0	0	0	0	0	0	0	0	0	0	0	0	0	0	0	0	0	0	0	0	0	0	0	0	0	0	0	0	0
Prevotella copri	0	0	0	0	0	0	0	0	0	0	0	0	0	0	0	0	0	0	0	0	0	0	0	0	0	0	0	0	0	0	0	0	0	0	0	0	0	0	0	0	0	0	0	0	0	0	0	0	0
Prevotella disiens	0	0	0	0	0	0	0	0	0	0	0	0	0	0	0	0	0	0	0	0	0	0	0	0	0	0	0	0	0	0	0	0	0	0	0	0	0	0	0	0	0	0	0	0	0	0	0	0	0
Prevotella ihumii	0	0	0	0	0	0	0	0	0	0	0	0	0	0	0	0	0	0	0	0	0	0	0	0	0	0	0	0	0	0	0	0	0	0	0	0	0	0	0	0	0	0	0	0	0	0	0	0	0
Prevotella lascolaii	0	0	0	0	0	0	0	0	0	0	0	0	0	0	0	0	0	0	0	0	0	0	0	0	0	0	0	0	0	0	0	0	0	0	0	0	0	0	0	0	0	0	0	0	0	0	0	0	0
Prevotella marseillensis	0	0	0	0	0	0	0	0	0	0	0	0	0	0	0	0	0	0	0	0	0	0	0	0	0	0	0	0	0	0	0	0	0	0	0	0	0	0	0	0	0	0	0	0	0	0	0	0	0
Prevotellamassilia timonensis	0	0	0	0	0	0	0	0	0	0	0	0	0	0	0	0	0	0	0	0	0	0	0	0	0	0	0	0	0	0	0	0	0	0	0	0	0	0	0	0	0	0	0	0	0	0	0	0	0
Prevotellamassilia unknown_species	0	0	0	0	0	0	0	0	0	0	0	0	0	0	0	0	0	0	0	0	0	0	0	0	0	0	0	0	0	0	0	0	0	0	0	0	0	0	0	0	0	0	0	0	0	0	0	0	0
Prevotella oralis	0	0	0	0	0	0	0	0	0	0	0	0	0	0	0	0	0	0	0	0	0	0	0	0	0	0	0	0	0	0	0	0	0	0	0	0	0	0	0	0	0	0	0	0	0	0	0	0	0
Prevotella oris	0	0	0	0	0	0	0	0	0	0	0	0	0	0	0	0	0	0	0	0	0	0	0	0	0	0	0	0	0	0	0	0	0	0	0	0	0	0	0	0	0	0	0	0	0	0	0	0	0
Prevotella pectinovora	0	0	0	0	0	0	0	0	0	0	0	0	0	0	0	0	0	0	0	0	0	0	0	0	0	0	0	0	0	0	0	0	0	0	0	0	0	0	0	0	0	0	0	0	0	0	0	0	0
Prevotella rara	0	0	0	0	0	0	0	0	0	0	0	0	0	0	0	0	0	0	0	0	0	0	0	0	0	0	0	0	0	0	0	0	0	0	0	0	0	0	0	0	0	0	0	0	0	0	0	0	0
Prevotella stercorea	0	0	0	0	0	0	0	0	0	0	0	0	0	0	0	0	0	0	0	0	0	0	0	0	0	0	0	0	0	0	0	0	0	0	0	0	0	0	0	0	0	0	0	0	0	0	0	0	0
Prevotella unknown_species	0	0	0	0	0	0	0	0	0	0	0	0	0	0	0	0	0	0	0	0	0	0	0	0.0211209	0	0	0	0	0	0	0	0	0	0	0	0	0	0	0	0	0	0	0.0106689	0	0	0	0	0	0
Propionibacterium freudenreichii	0	0	0	0	0	0	0	0	0	0	0	0	0	0	0	0	0	0	0	0	0	0	0	0	0	0	0	0	0	0	0	0	0	0	0	0	0	0	0	0	0	0	0	0	0	0	0	0	0
Propionimicrobium lymphophilum	0	0	0	0	0	0	0	0	0	0	0	0	0	0	0	0	0	0	0	0	0	0	0	0	0	0	0	0	0	0	0	0	0	0	0	0	0	0	0	0	0	0	0	0	0	0	0	0	0
Proteus cibarius	0	0	0	0	0	0	0	0	0	0	0	0	0	0	0	0	0	0	0	0	0	0	0	0	0	0	0	0	0	0	0	0	0	0	0	0	0	0	0	0	0	0	0	0	0	0	0	0	0
Proteus mirabilis	0	0	0	0	0	0	0	0	0	0	0.00503833	0	0	0.0267539	0	0	0	0	0	0	0	0	0.0165867	0	0	0	0	0	0	0	0	0	0	0	0	0	0	0	0	0	0	0	0.0096746	0	0	0	0	0	0
Proteus terrae	0	0	0	0	0	0	0	0	0	0	0	0	0	0	0	0	0	0	0	0	0	0	0	0	0	0	0	0	0	0	0	0	0	0	0	0	0	0	0	0	0	0	0	0	0	0	0	0	0
Proteus unknown_species	0	0	0	0	0	0	0	0	0	0	0	0	0	0	0	0	0	0	0	0	0	0	0	0	0	0	0	0	0	0	0	0	0	0	0	0	0	0	0	0	0	0	0	0	0	0	0	0	0
Proteus vulgaris	0	0	0	0	0	0	0	0	0	0	0	0	0	0	0	0	0	0	0	0	0	0	0	0	0	0	0	0	0	0	0	0	0	0	0	0	0	0	0	0	0	0	0	0	0	0	0	0	0
Providencia alcalifaciens	0	0	0	0	0	0	0	0	0	0	0	0	0	0	0	0	0	0	0	0	0	0	0	0	0	0	0	0	0	0	0	0	0	0	0	0	0	0	0	0	0	0	0	0	0	0	0	0	0
Pseudaminobacter salicylatoxidans	0	0	0	0	0	0	0	0	0	0	0	0	0	0	0	0	0	0	0	0	0	0	0	0	0	0	0	0	0	0	0	0	0	0	0	0	0	0	0	0	0	0	0	0	0	0	0	0	0
Pseudaminobacter unknown_species	0	0	0	0	0	0	0	0	0	0	0	0	0	0	0	0	0	0	0	0	0	0	0	0	0	0	0	0	0	0	0	0	0	0	0	0	0	0	0	0	0	0	0	0	0	0	0	0	0
Pseudoalteromonas unknown_species	0	0	0	0	0	0	0	0	0	0	0	0	0	0	0	0	0	0	0	0	0	0	0	0	0	0	0	0	0	0	0	0	0	0	0	0	0	0	0	0	0	0	0	0	0	0	0	0	0
Pseudobacteroides cellulosolvens	0	0	0	0	0	0	0	0	0	0	0	0	0	0	0	0	0	0	0	0	0	0	0	0	0	0	0	0	0	0	0	0	0	0	0	0	0	0	0	0	0	0	0	0	0	0	0	0	0
Pseudobacteroides unknown_species	0	0	0	0	0	0	0	0	0	0	0	0	0	0	0	0	0	0	0	0	0	0	0	0	0	0	0	0	0	0	0	0	0	0	0	0	0	0	0	0	0	0	0	0	0	0	0	0	0
Pseudobutyrivibrio unknown_species	0	0	0	0	0	0	0	0	0	0	0	0	0	0	0	0	0	0	0	0	0	0	0	0	0	0	0	0	0	0	0	0	0	0	0	0	0	0	0	0	0	0	0	0	0	0	0	0	0
Pseudoclavibacter unknown_species	0	0	0	0	0	0	0	0	0	0	0	0	0	0	0	0	0	0	0	0	0	0	0	0	0	0	0	0	0	0	0	0	0	0	0	0	0	0	0	0	0	0	0	0	0	0	0	0	0
Pseudoflavonifractor capillosus	0	0	0	0	0	0	0	0	0	0	0	0	0	0	0	0	0	0	0	0	0	0	0	0	0	0	0	0	0	0	0	0	0	0	0	0	0	0	0	0	0	0	0	0	0	0	0	0	0
Pseudoflavonifractor unknown_species	0	0	0	0	0	0	0	0	0	0	0	0	0	0	0	0	0	0	0	0	0	0	0	0	0	0	0	0	0	0	0	0	0	0	0	0	0	0	0	0	0	0	0	0	0	0	0	0	0
Pseudomonas aeruginosa	0	0	0	0	0	0	0	0	0	0	0	0	0	0	0	0	0	0	0	0	0	0	0	0	0	0	0	0	0	0	0	0	0	0	0	0	0	0	0	0	0	0.00586196	0	0	0	0	0	0	0
Pseudomonas asiatica	0	0	0	0	0	0	0	0	0	0	0	0	0	0	0	0	0	0	0	0	0	0	0	0	0	0	0	0	0	0	0	0	0	0	0	0	0	0	0	0	0	0	0	0	0	0	0	0	0
Pseudomonas bohemica	0	0	0	0	0	0	0	0	0	0	0	0	0	0	0	0	0	0	0	0	0	0	0	0	0	0	0	0	0	0	0	0	0	0	0	0	0	0	0	0	0	0	0	0	0	0	0	0	0
Pseudomonas canadensis	0	0	0	0	0	0	0	0	0	0	0	0	0	0	0	0	0	0	0	0	0	0	0	0	0	0	0	0	0	0	0	0	0	0	0	0	0	0	0	0	0	0	0	0	0	0	0	0	0
Pseudomonas carnis	0	0	0	0	0	0	0	0	0	0	0	0	0	0	0	0	0	0	0	0	0	0	0	0	0	0	0	0	0	0	0	0	0	0	0	0	0	0	0	0	0	0	0	0	0	0	0	0	0
Pseudomonas extremaustralis	0	0	0	0	0	0	0	0	0	0	0	0	0	0	0	0	0	0	0	0	0	0	0	0	0	0	0	0	0	0	0	0	0	0	0	0	0	0	0	0	0	0	0	0	0	0	0	0	0
Pseudomonas gessardii	0	0	0	0	0	0	0	0	0	0	0	0	0	0	0	0	0	0	0	0	0	0	0	0	0	0	0	0	0	0	0	0	0	0	0	0	0	0	0	0	0	0	0	0	0	0	0	0	0
Pseudomonas jessenii	0	0	0	0	0	0	0	0	0	0	0	0	0	0	0	0	0	0	0	0	0	0	0	0	0	0	0	0	0	0	0	0	0	0	0	0	0	0	0	0	0	0	0	0	0	0	0	0	0
Pseudomonas juntendi	0	0	0	0	0	0	0	0	0	0	0	0	0	0	0	0	0	0	0	0	0	0	0	0	0	0	0	0	0	0	0	0	0	0	0	0	0	0	0	0	0	0	0	0	0	0	0	0	0
Pseudomonas lactis	0	0	0	0	0	0	0	0	0	0	0	0	0	0	0	0	0	0	0	0	0	0	0	0	0	0	0	0	0	0	0	0	0	0	0	0	0	0	0	0	0	0	0	0	0	0	0	0	0
Pseudomonas mandelii	0	0	0	0	0	0	0	0	0	0	0	0	0	0	0	0	0	0	0	0	0	0	0	0	0	0	0	0	0	0	0	0	0	0	0	0	0	0	0	0	0	0	0	0	0	0	0	0	0
Pseudomonas marginalis	0	0	0	0	0	0	0	0	0	0	0	0	0	0	0	0	0	0	0	0	0	0	0	0	0	0	0	0	0	0	0	0	0	0	0	0	0	0	0	0	0	0	0	0	0	0	0	0	0
Pseudomonas mendocina	0	0	0	0	0	0	0	0	0	0	0	0	0	0	0	0	0	0	0	0	0	0	0	0	0	0	0	0	0	0	0	0	0	0	0	0	0	0	0	0	0	0	0	0	0	0	0	0	0
Pseudomonas nitroreducens	0	0	0	0	0	0	0	0	0	0	0	0	0	0	0	0	0	0	0	0	0	0	0	0	0	0	0	0	0	0	0	0	0	0	0	0	0	0	0	0	0	0	0	0	0	0	0	0	0
Pseudomonas oryzihabitans	0	0	0	0	0	0	0	0	0	0	0	0	0	0	0	0	0	0	0	0	0	0	0	0	0	0	0	0	0	0	0	0	0	0	0	0	0	0	0	0	0	0	0	0	0	0	0	0	0
Pseudomonas psychrotolerans	0	0	0	0	0	0	0	0	0	0	0	0	0	0	0	0	0	0	0	0	0	0	0	0	0	0	0	0	0	0	0	0	0	0	0	0	0	0	0	0	0	0	0	0	0	0	0	0	0
Pseudomonas rhizoryzae	0	0	0	0	0	0	0	0	0	0	0	0	0	0	0	0	0	0	0	0	0	0	0	0	0	0	0	0	0	0	0	0	0	0	0	0	0	0	0	0	0	0	0	0	0	0	0	0	0
Pseudomonas salomonii	0	0	0	0	0	0	0	0	0	0	0	0	0	0	0	0	0	0	0	0	0	0	0	0	0	0	0	0	0	0	0	0	0	0	0	0	0	0	0	0	0	0	0	0	0	0	0	0	0
Pseudomonas syringae	0	0	0	0	0	0	0	0	0	0	0	0	0	0	0	0	0	0	0	0	0	0	0	0	0	0	0	0	0	0	0	0	0	0	0	0	0	0	0	0	0	0	0	0	0	0	0	0	0
Pseudomonas unknown_species	0	0	0	0	0	0	0	0	0	0	0	0	0	0	0	0	0	0	0	0	0	0	0	0	0	0	0	0	0	0	0	0	0	0	0	0	0	0	0	0	0	0	0	0	0	0	0	0	0
Pseudomonas veronii	0	0	0	0	0	0	0	0	0	0	0	0	0	0	0	0	0	0	0	0	0	0	0	0	0	0	0	0	0	0	0	0	0	0	0	0	0	0	0	0	0	0	0	0	0	0	0	0	0
Pseudomonas viridiflava	0	0	0	0	0	0	0	0	0	0	0	0	0	0	0	0	0	0	0	0	0	0	0	0	0	0	0	0	0	0	0	0	0	0	0	0	0	0	0	0	0	0	0	0	0	0	0	0	0
Pseudomonas yamanorum	0	0	0	0	0	0	0	0	0	0	0	0	0	0	0	0	0	0	0	0	0	0	0	0	0	0	0	0	0	0	0	0	0	0	0	0	0	0	0	0	0	0	0	0	0	0	0	0	0
Pseudonocardia unknown_species	0	0	0	0	0	0	0	0	0	0	0	0	0	0	0	0	0	0	0	0	0	0	0	0	0	0	0	0	0	0	0	0	0	0	0	0	0	0	0	0	0	0	0	0	0	0	0	0	0
Pseudooceanicola unknown_species	0	0	0	0	0	0	0	0	0	0	0	0	0	0	0	0	0	0	0	0	0	0	0	0	0	0	0	0	0	0	0	0	0	0	0	0	0	0	0	0	0	0	0	0	0	0	0	0	0
Pseudopropionibacterium massiliense	0	0	0	0	0	0	0	0	0	0	0	0	0	0	0	0	0	0	0	0	0	0	0	0	0	0	0	0	0	0	0	0	0	0	0	0	0	0	0	0	0	0	0	0	0	0	0	0	0
Pseudoruminococcus massiliensis	0	0	0	0	0	0	0	0	0	0	0	0	0	0	0	0	0	0	0	0	0	0	0	0	0	0	0	0	0	0	0	0	0	0	0	0	0	0	0	0	0	0	0	0	0	0	0	0	0
Pseudoruminococcus unknown_species	0	0	0	0	0	0	0	0	0	0	0	0	0	0	0	0	0	0	0	0	0	0	0	0	0	0	0	0	0	0	0	0	0	0	0	0	0	0	0	0	0	0	0	0	0	0	0	0	0
Pygmaiobacter massiliensis	0	0	0	0	0	0	0	0	0	0	0	0	0	0	0	0	0	0	0	0	0	0	0	0	0	0	0	0	0	0	0	0	0	0	0	0	0	0	0	0	0	0	0	0	0	0	0	0	0
Pygmaiobacter unknown_species	0	0	0	0	0	0	0	0	0	0	0	0	0	0	0	0	0	0	0	0	0	0	0	0	0	0	0	0	0	0	0	0	0	0	0	0	0	0	0	0	0	0	0	0	0	0	0	0	0
Rahnella aquatilis	0	0	0	0	0	0	0	0	0	0	0	0	0	0	0	0	0	0	0	0	0	0	0	0	0	0	0	0	0	0	0	0	0	0	0	0	0	0	0	0	0	0	0	0	0	0	0	0	0
Rahnella unknown_species	0	0	0	0	0	0	0	0	0	0	0	0	0	0	0	0	0	0	0	0	0	0	0	0	0	0	0	0	0	0	0	0	0	0	0	0	0	0	0	0	0	0	0	0	0	0	0	0	0
Ralstonia pickettii	0	0	0	0	0	0	0	0	0	0	0	0	0	0	0	0	0	0	0	0	0	0	0	0	0	0	0	0	0	0	0	0	0	0	0	0	0	0	0	0	0	0	0	0	0	0	0	0	0
Ralstonia solanacearum	0	0	0	0	0	0	0	0	0	0	0	0	0	0	0	0	0	0	0	0	0	0	0	0	0	0	0	0	0	0	0	0	0	0	0	0	0	0	0	0	0	0	0	0	0	0	0	0	0
Ralstonia unknown_species	0	0	0	0	0	0	0	0	0	0	0	0	0	0	0	0	0	0	0	0	0	0	0	0	0	0	0	0	0	0	0	0	0	0	0	0	0	0	0	0	0	0	0	0	0	0	0	0	0
Ramlibacter unknown_species	0	0	0	0	0	0	0	0	0	0	0	0	0	0	0	0	0	0	0	0	0	0	0	0	0	0	0	0	0	0	0	0	0	0	0	0	0	0	0	0	0	0	0	0	0	0	0	0	0
Raoultella ornithinolytica	0	0	0	0	0	0	0	0	0	0	0	0	0	0	0	0	0	0	0	0	0	0	0	0	0	0	0	0	0	0	0	0	0	0	0	0	0	0	0	0	0	0	0	0	0	0	0	0	0
Raoultella planticola	0	0.0399321	0	0	0	0	0	0	0	0	0	0	0	0	0	0	0	0	0	0	0	0	0	0	0	0	0	0	0	0	0	0	0	0	0	0	0	0	0	0	0	0	0	0	0	0	0	0	0
Raoultella terrigena	0	0	0	0	0	0	0	0	0	0	0	0	0	0	0	0	0	0	0	0	0	0	0	0	0	0	0	0	0	0	0	0	0	0	0	0	0	0	0	0	0	0	0	0	0	0	0	0	0
Raoultella unknown_species	0	0	0	0	0	0	0	0	0	0	0	0	0	0	0	0	0	0	0	0	0	0	0	0	0	0	0	0	0	0	0	0	0	0	0	0	0	0	0	0	0	0	0	0	0	0	0	0	0
Rhizobium unknown_species	0	0	0	0	0	0	0	0	0	0	0	0	0	0	0	0	0	0	0	0	0	0	0	0	0	0	0	0	0	0	0	0	0	0	0	0	0	0	0	0	0	0	0	0	0	0	0	0	0
Rhodanobacter unknown_species	0	0	0	0	0	0	0	0	0	0	0	0	0	0	0	0	0	0	0	0	0	0	0	0	0	0	0	0	0	0	0	0	0	0	0	0	0	0	0	0	0	0	0	0	0	0	0	0	0
Rhodobacter unknown_species	0	0	0	0	0	0	0	0	0	0	0	0	0	0	0	0	0	0	0	0	0	0	0	0	0	0	0	0	0	0	0	0	0	0	0	0	0	0	0	0	0	0	0	0	0	0	0	0	0
Rhodoplanes piscinae	0	0	0	0	0	0	0	0	0	0	0	0	0	0	0	0	0	0	0	0	0	0	0	0	0	0	0	0	0	0	0	0	0	0	0	0	0	0	0	0	0	0	0	0	0	0	0	0	0
Rhodopseudomonas unknown_species	0	0	0	0	0	0	0	0	0	0	0	0	0	0	0	0	0	0	0	0	0	0	0	0	0	0	0	0	0	0	0	0	0	0	0	0	0	0	0	0	0	0	0	0	0	0	0	0	0
Rhodospirillum unknown_species	0	0	0	0	0	0	0	0	0	0	0	0	0	0	0	0	0	0	0	0	0	0	0	0	0	0	0	0	0	0	0	0	0	0	0	0	0	0	0	0	0	0	0	0	0	0	0	0	0
Rodentibacter unknown_species	0	0	0	0	0	0	0	0	0	0	0	0	0	0	0	0	0	0	0	0	0	0	0	0	0	0	0	0	0	0	0	0	0	0	0	0	0	0	0	0	0	0	0	0	0	0	0	0	0
Romboutsia timonensis	0	0	0	0	0	0	0	0	0	0	0	0	0	0	0	0	0	0	0	0	0	0	0	0	0	0	0	0	0	0	0	0	0	0	0	0	0	0	0	0	0	0	0	0	0	0	0	0	0
Roseburia hominis	0	0	0	0	0	0	0	0	0	0	0	0	0	0	0	0	0	0	0	0	0	0	0	0	0	0	0	0	0	0	0	0	0	0	0	0	0	0	0	0	0	0	0	0	0	0	0	0	0
Roseburia intestinalis	0	0	0	0	0	0	0	0	0	0	0	0	0	0	0	0	0	0	0	0	0	0	0	0	0	0	0	0	0	0	0	0	0	0	0	0	0	0	0	0	0	0	0	0	0	0	0	0	0
Roseburia inulinivorans	0	0	0	0	0	0	0	0	0	0	0	0	0	0	0	0	0	0	0	0	0	0	0	0	0	0	0	0	0	0	0	0	0	0	0.160293	0	0	0	0	0	0	0	0	0	0	0	0	0	0
Roseburia unknown_species	0	0	0	0	0	0	0	0	0	0	0	0	0	0	0	0	0	0	0	0	0	0	0	0	0	0	0	0	0	0	0	0	0	0	0	0	0	0	0	0	0	0	0	0	0	0	0	0	0
Rothia mucilaginosa	0	0	0	0	0	0	0	0	0	0	0	0	0	0	0	0	0	0	0	0	0	0	0	0	0	0	0	0	0	0	0	0	0	0	0	0	0	0	0	0	0	0	0	0	0	0	0	0	0
Rothia terrae	0	0	0	0	0	0	0	0	0	0	0	0	0	0	0	0	0	0	0	0	0	0	0	0	0	0	0	0	0	0	0	0	0	0	0	0	0	0	0	0	0	0	0	0	0	0	0	0	0
Rothia unknown_species	0	0	0	0	0	0	0	0.00843362	0	0	0	0	0	0	0	0	0	0	0	0	0	0	0	0	0	0	0	0	0	0	0	0.00700337	0	0	0	0	0	0	0	0	0	0	0	0	0	0	0	0	0
Rouxiella unknown_species	0	0	0	0	0	0	0	0	0	0	0	0	0	0	0	0	0	0	0	0	0	0	0	0	0	0	0	0	0	0	0	0	0	0	0	0	0	0	0	0	0	0	0	0	0	0	0	0	0
Rubneribacter badeniensis	0	0	0	0	0	0	0	0	0	0	0	0	0	0	0	0	0	0	0	0	0	0	0	0	0	0	0	0	0	0	0	0	0	0	0	0	0	0	0	0	0	0	0	0	0	0	0	0	0
Rubneribacter unknown_species	0	0	0	0	0	0	0	0	0	0	0	0	0	0	0	0	0	0	0	0	0	0	0	0	0	0	0	0	0	0	0	0	0	0	0	0	0	0	0	0	0	0	0	0	0	0	0	0	0
Ruegeria unknown_species	0	0	0	0	0	0	0	0	0	0	0	0	0	0	0	0	0	0	0	0	0	0	0	0	0	0	0	0	0	0	0	0	0	0	0	0	0	0	0	0	0	0	0	0	0	0	0	0	0
Ruminococcus bicirculans	0	0	0	0	0	0	0	0	0	0	0	0	0	0	0	0	0	0	0	0	0	0	0	0	0	0	0	0	0	0	0	0	0	0	0	0	0	0	0	0	0	0	0	0	0	0	0	0	0
Ruminococcus bromii	0	0	0	0	0	0	0	0	0	0	0	0	0	0	0	0	0	0	0	0	0	0	0	0	0	0	0	0	0	0	0	0	0	0	0	0	0	0	0	0	0	0	0	0	0	0	0	0	0
Ruminococcus callidus	0	0	0	0	0	0	0	0	0	0	0	0	0	0	0	0	0	0	0	0	0	0	0	0	0	0	0	0	0	0	0	0	0	0	0	0	0	0	0	0	0	0	0	0	0	0	0	0	0
Ruminococcus champanellensis	0	0	0	0	0	0	0	0	0	0	0	0	0	0	0	0	0	0	0	0	0	0	0	0	0	0	0	0	0	0	0	0	0	0	0	0	0	0	0	0	0	0	0	0	0	0	0	0	0
Ruminococcus faecis	0	0	0	0	0.021484	0	0	0	0.0103714	0	0	0	0.0068878	0	0	0	0	0	0	0	0	0	0	0	0	0	0	0	0	0	0	0	0	0	0	0	0	0	0	0	0	0	0	0	0	0	0	0	0
Ruminococcus gnavus	0	0.0418754	0	0	0.0184603	0.013462	0	0	0.0240681	0	0.272802	0.0728386	0	0.0301074	0	0	0	0.0137877	0	0	0.0117681	0	0	0	0	0.0540739	0	0	0	0	0.286589	0	0	0.0504827	0	0	0	0	0.0196666	0	0	0	0	0	0	0	0	0.0856045	0
Ruminococcus lactaris	0	0	0	0	0	0	0	0	0	0	0	0	0	0	0	0	0	0	0	0	0	0	0	0	0	0	0	0	0	0	0	0	0	0	0	0	0	0	0	0	0	0	0	0	0	0	0	0	0
Ruminococcus unknown_species	0	0	0	0	0	0	0	0	0	0	0.0134446	0	0	0	0	0	0	0	0	0	0	0	0	0	0	0	0	0	0	0	0.0241655	0	0	0.0186851	0	0	0	0	0	0	0	0	0	0	0	0	0	0	0
Rummeliibacillus suwonensis	0	0	0	0	0	0	0	0	0	0	0	0	0	0	0	0	0	0	0	0	0	0	0	0	0	0	0	0	0	0	0	0	0	0	0	0	0	0	0	0	0	0	0	0	0	0	0	0	0
Ruthenibacterium lactatiformans	0	0	0	0	0	0	0	0	0.067956	0	0.285035	0	0	0	0	0	0	0	0	0	0	0	0	0	0	0	0.0219868	0	0.185668	0	0	0	0	0	0	0	0	0	0	0	0	0	0	0.064497	0	0	0	0	0
Ruthenibacterium unknown_species	0	0	0	0	0	0	0	0	0	0	0.00656122	0	0	0	0	0	0	0	0	0	0	0	0	0	0	0	0	0	0.00825801	0	0	0	0	0	0	0	0	0	0	0	0	0	0	0	0	0	0	0	0
Salmonella bongori	0	0	0	0	0	0	0	0	0	0	0	0	0	0	0	0	0	0	0	0	0	0	0	0	0	0	0	0	0	0	0	0	0	0	0	0	0	0	0	0	0	0	0	0	0	0	0	0	0
Salmonella enterica	0	0	0	0	0	0	0	0	0	0	0	0	0	0	0	0	0	0	0	0	0	0	0	0	0	0	0	0	0	0	0	0	0	0	0	0	0	0	0	0	0	0	0	0	0	0	0	0	0
Salmonella unknown_species	0	0	0	0	0	0	0	0	0	0	0	0	0	0	0	0	0	0	0	0	0	0	0	0	0	0	0	0	0	0	0	0	0	0	0	0	0	0	0	0	0	0	0	0	0	0	0	0	0
Samsonia erythrinae	0	0	0	0	0	0	0	0	0	0	0	0	0	0	0	0	0	0	0	0	0	0	0	0	0	0	0	0	0	0	0	0	0	0	0	0	0	0	0	0	0	0	0	0	0	0	0	0	0
Samsonia unknown_species	0	0	0	0	0	0	0	0	0	0	0	0	0	0	0	0	0	0	0	0	0	0	0	0	0	0	0	0	0	0	0	0	0	0	0	0	0	0	0	0	0	0	0	0	0	0	0	0	0
Sanguibacter massiliensis	0	0	0	0	0	0	0	0	0	0	0	0	0	0	0	0	0	0	0	0	0	0	0	0	0	0	0	0	0	0	0	0	0	0	0	0	0	0	0	0	0	0	0	0	0	0	0	0	0
Sanguibacteroides justesenii	0	0	0	0	0	0	0	0	0	0	0	0	0	0	0	0	0	0	0	0	0	0	0	0	0	0	0	0	0	0	0	0	0	0	0	0	0	0	0	0	0	0	0	0	0	0	0	0	0
Schaalia odontolytica	0	0	0	0	0	0	0	0	0	0	0	0	0	0	0	0	0	0	0	0	0	0	0	0	0	0	0	0	0	0	0	0	0	0	0	0	0	0	0	0	0	0	0	0	0	0	0	0	0
Schaalia unknown_species	0	0	0	0	0	0	0	0	0	0	0	0	0	0	0	0	0	0	0	0	0	0	0	0	0	0	0	0	0	0	0	0	0	0	0	0	0	0	0	0	0	0	0	0	0	0	0	0	0
Schaedlerella arabinosiphila	0	0	0	0	0	0	0	0	0	0	0	0	0	0	0	0	0	0	0	0	0	0	0	0	0	0	0	0	0	0	0	0	0	0	0	0	0	0	0	0	0	0	0	0	0	0	0	0	0
Schaedlerella unknown_species	0	0	0	0	0	0	0	0	0	0	0	0	0	0	0	0	0	0	0	0	0	0	0	0	0	0	0	0	0	0	0	0	0	0	0	0	0	0	0	0	0	0	0	0	0	0	0	0	0
Sedimentibacter unknown_species	0	0	0	0	0	0	0	0	0	0	0	0	0	0	0	0	0	0	0	0	0	0	0	0	0	0	0	0	0	0	0	0	0	0	0	0	0	0	0	0	0	0	0	0	0	0	0	0	0
Sediminibacterium unknown_species	0	0	0	0	0	0	0	0	0	0	0	0	0	0	0	0	0	0	0	0	0	0	0	0	0	0	0	0	0	0	0	0	0	0	0	0	0	0	0	0	0	0	0	0	0	0	0	0	0
Selenomonas artemidis	0	0	0	0	0	0	0	0	0	0	0	0	0	0	0	0	0	0	0	0	0	0	0	0	0	0	0	0	0	0	0	0	0	0	0	0	0	0	0	0	0	0	0	0	0	0	0	0	0
Sellimonas intestinalis	0	0	0	0	0	0	0	0	0	0	0	0	0	0	0	0	0	0	0	0	0	0	0	0	0	0	0	0	0	0	0	0	0	0	0	0	0	0	0	0	0	0	0	0	0	0	0	0	0
Sellimonas unknown_species	0	0	0	0	0	0	0	0	0	0	0	0	0	0	0	0	0	0	0	0	0	0	0	0	0	0	0	0	0	0	0	0	0	0	0	0	0	0	0	0	0	0	0	0	0	0	0	0	0
Senegalimassilia anaerobia	0	0	0	0	0	0	0	0	0	0.00866539	0	0	0	0	0	0	0	0	0	0	0	0	0	0	0	0	0	0	0	0	0	0	0	0	0	0	0	0	0	0	0	0	0	0	0	0	0	0	0
Senegalimassilia faecalis	0	0	0	0	0	0	0	0	0	0	0	0	0	0	0	0	0	0	0	0	0	0	0	0	0	0	0	0	0	0	0	0	0	0	0	0	0	0	0	0	0	0	0	0	0	0	0	0	0
Serratia fonticola	0	0	0	0	0	0	0	0	0	0	0	0	0	0	0	0	0	0	0	0	0	0	0	0	0	0	0	0	0	0	0	0	0	0	0	0	0	0	0	0	0	0	0	0	0	0	0	0	0
Serratia liquefaciens	0	0	0	0.0529381	0	0	0	0	0	0	0	0	0	0	0	0	0	0	0	0	0	0	0	0	0	0	0	0	0	0	0	0	0	0	0	0	0	0	0	0	0	0	0	0	0	0	0	0	0
Serratia marcescens	0	0	0	0	0	0	0	0	0	0	0	0	0	0	0	0	0	0	0	0	0	0	0	0	0	0	0	0	0	0	0	0	0	0	0	0	0	0	0	0	0	0	0	0	0	0	0	0	0
Serratia plymuthica	0	0	0	0	0	0	0	0	0	0	0	0	0	0	0	0	0	0	0	0	0	0	0	0	0	0	0	0	0	0	0	0	0	0	0	0	0	0	0	0	0	0	0	0	0	0	0	0	0
Serratia quinivorans	0	0	0	0	0	0	0	0	0	0	0	0	0	0	0	0	0	0	0	0	0	0	0	0	0	0	0	0	0	0	0	0	0	0	0	0	0	0	0	0	0	0	0	0	0	0	0	0	0
Serratia surfactantfaciens	0	0	0	0	0	0	0	0	0	0	0	0	0	0	0	0	0	0	0	0	0	0	0	0	0	0	0	0	0	0	0	0	0	0	0	0	0	0	0	0	0	0	0	0	0	0	0	0	0
Serratia unknown_species	0	0	0	0	0	0	0	0	0	0	0	0	0	0	0	0	0	0	0	0	0	0	0	0	0	0	0	0	0	0	0	0	0	0	0	0	0	0	0	0	0	0	0	0	0	0	0	0	0
Serratia ureilytica	0	0	0	0	0	0	0	0	0	0	0	0	0	0	0	0	0	0	0	0	0	0	0	0	0	0	0	0	0	0	0	0	0	0	0	0	0	0	0	0	0	0	0	0	0	0	0	0	0
Sharpea unknown_species	0	0	0	0	0	0	0	0	0	0	0	0	0	0	0	0	0	0	0	0	0	0	0	0	0	0	0	0	0	0	0	0	0	0	0	0	0	0	0	0	0	0	0	0	0	0	0	0	0
Shewanella decolorationis	0	0	0	0	0	0	0	0	0	0	0	0	0	0	0	0	0	0	0	0	0	0	0	0	0	0	0	0	0	0	0	0	0	0	0	0	0	0	0	0	0	0	0	0	0	0	0	0	0
Shewanella unknown_species	0	0	0	0	0	0	0	0	0	0	0	0	0	0	0	0	0	0	0	0	0	0	0	0	0	0	0	0	0	0	0	0	0	0	0	0	0	0	0	0	0	0	0	0	0	0	0	0	0
Shewanella waksmanii	0	0	0	0	0	0	0	0	0	0	0	0	0	0	0	0	0	0	0	0	0	0	0	0	0	0	0	0	0	0	0	0	0	0	0	0	0	0	0	0	0	0	0	0	0	0	0	0	0
Shigella boydii	0	0	0	0	0	0	0	0	0	0	0	0	0	0	0	0	0	0	0	0	0	0	0	0	0	0	0	0	0	0	0	0	0	0	0	0	0	0	0	0	0	0.00648591	0.00634538	0	0	0	0	0	0
Shinella granuli	0	0	0	0	0	0	0	0	0	0	0	0	0	0	0	0	0	0	0	0	0	0	0	0	0	0	0	0	0	0	0	0	0	0	0	0	0	0	0	0	0	0	0	0	0	0	0	0	0
Siccibacter turicensis	0	0	0	0	0	0	0	0	0	0	0	0	0	0	0	0.00699156	0	0	0	0	0	0	0	0	0	0	0	0	0	0	0	0	0	0	0	0	0	0	0	0	0	0	0	0	0	0	0	0	0
Sinorhizobium unknown_species	0	0	0	0	0	0	0	0	0	0	0	0	0	0	0	0	0	0	0	0	0	0	0	0	0	0	0	0	0	0	0	0	0	0	0	0	0	0	0	0	0	0	0	0	0	0	0	0	0
Slackia isoflavoniconvertens	0	0	0	0	0	0	0	0	0	0	0	0	0	0	0	0	0	0	0	0	0	0	0	0	0	0	0	0	0	0	0	0	0	0	0	0	0	0	0	0	0	0	0	0	0	0	0	0	0
Solirubrobacter unknown_species	0	0	0	0	0	0	0	0	0	0	0	0	0	0	0	0	0	0	0	0	0	0	0	0	0	0	0	0	0	0	0	0	0	0	0	0	0	0	0	0	0	0	0	0	0	0	0	0	0
Sphingobacterium unknown_species	0	0	0	0	0	0	0	0	0	0	0	0	0	0	0	0	0	0	0	0	0	0	0	0	0	0	0	0	0	0	0	0	0	0	0	0	0	0	0	0	0	0	0	0	0	0	0	0	0
Sphingobium unknown_species	0	0	0	0	0	0	0	0	0	0	0	0	0	0	0	0	0	0	0	0	0	0	0	0	0	0	0	0	0	0	0	0	0	0	0	0	0	0	0	0	0	0	0	0	0	0	0	0	0
Sphingomonas aerolata	0	0	0	0	0	0	0	0	0	0	0	0	0	0	0	0	0	0	0	0	0	0	0	0	0	0	0	0	0	0	0	0	0	0	0	0	0	0	0	0	0	0	0	0	0	0	0	0	0
Sphingomonas aurantiaca	0	0	0	0	0	0	0	0	0	0	0	0	0	0	0	0	0	0	0	0	0	0	0	0	0	0	0	0	0	0	0	0	0	0	0	0	0	0	0	0	0	0	0	0	0	0	0	0	0
Sphingomonas echinoides	0	0	0	0	0	0	0	0	0	0	0	0	0	0	0	0	0	0	0	0	0	0	0	0	0	0	0	0	0	0	0	0	0	0	0	0	0	0	0	0	0	0	0	0	0	0	0	0	0
Sphingomonas unknown_species	0	0	0	0	0	0	0	0	0	0	0	0	0	0	0	0	0	0	0	0	0	0	0	0	0	0	0	0	0	0	0	0	0	0	0	0	0	0	0	0	0	0	0	0	0	0	0	0	0
Sporanaerobacter unknown_species	0	0	0	0	0	0	0	0	0	0	0	0	0	0	0	0	0	0	0	0	0	0	0	0	0	0	0	0	0	0	0	0	0	0	0	0	0	0	0	0	0	0	0	0	0	0	0	0	0
Sporolactobacillus unknown_species	0	0	0	0	0	0	0	0	0	0	0	0	0	0	0	0	0	0	0	0	0	0	0	0	0	0	0	0	0	0	0	0	0	0	0	0	0	0	0	0	0	0	0	0	0	0	0	0	0
Staphylococcus aureus	0	0	0	0	0	0	0	0	0	0	0	0	0	0	0	0	0	0	0	0.0186154	0	0	0	0	0	0	0	0	0	0	0	0	0	0	0	0	0	0	0	0	0	0	0	0	0	0	0	0	0
Staphylococcus caprae	0	0	0	0	0	0	0	0	0	0	0	0	0	0	0	0	0	0	0	0	0	0	0	0	0	0	0	0	0	0	0	0	0	0	0	0	0	0	0	0	0	0	0	0	0	0	0	0	0
Staphylococcus epidermidis	0	0	0	0	0	0	0	0	0	0	0	0	0	0	0	0	0	0	0	0	0	0	0	0	0	0	0	0	0	0	0	0	0.0187636	0	0	0	0	0	0	0	0	0	0	0	0	0	0	0	0
Staphylococcus haemolyticus	0	0	0	0	0	0	0	0	0	0	0	0	0	0	0	0	0	0	0	0	0	0	0	0	0	0	0	0	0	0	0	0	0	0	0	0	0	0	0	0	0	0	0	0	0	0	0	0	0
Staphylococcus hominis	0	0	0	0	0	0	0	0	0	0	0	0	0	0	0	0	0	0	0	0	0	0	0	0	0	0	0	0	0	0	0	0	0	0	0	0	0	0	0	0	0	0	0	0	0	0	0	0	0
Staphylococcus lugdunensis	0	0	0	0	0	0	0	0	0	0	0	0	0	0	0	0	0	0	0	0	0	0	0	0	0	0	0	0	0	0	0	0	0	0	0	0	0	0	0	0	0	0	0	0	0	0	0	0	0
Staphylococcus saprophyticus	0	0	0	0	0	0	0	0	0	0	0	0	0	0	0	0	0	0	0	0	0	0	0	0	0	0	0	0	0	0	0	0	0	0	0	0	0	0	0	0	0	0	0	0	0	0	0	0	0
Staphylococcus unknown_species	0	0	0	0	0	0	0	0	0	0	0	0	0	0	0	0	0	0	0	0	0	0	0	0	0	0	0	0	0	0	0	0	0	0	0	0	0	0	0	0	0	0	0	0	0	0	0	0	0
Staphylococcus warneri	0	0	0	0	0	0	0	0	0	0	0	0	0	0	0	0	0	0	0	0	0	0	0	0	0	0	0	0	0	0	0	0	0	0	0	0	0	0	0	0	0	0	0	0	0	0	0	0	0
Stenotrophomonas maltophilia	0	0	0	0	0	0	0	0	0	0	0	0	0	0	0	0	0	0	0	0	0	0	0	0	0	0	0	0	0	0	0	0	0	0	0	0	0	0	0	0	0	0	0	0	0	0	0	0	0
Stenotrophomonas unknown_species	0	0	0	0	0	0	0	0	0	0	0	0	0	0	0	0	0	0	0	0	0	0	0	0	0	0	0	0	0	0	0	0	0	0	0	0	0	0	0	0	0	0	0	0	0	0	0	0	0
Streptacidiphilus anmyonensis	0	0	0	0	0	0	0	0	0	0	0	0	0	0	0	0	0	0	0	0	0	0	0	0	0	0	0	0	0	0	0	0	0	0	0	0	0	0	0	0	0	0	0	0	0	0	0	0	0
Streptococcus agalactiae	0	0	0	0	0	0	0	0	0	0	0	0	0	0	0	0	0	0	0	0	0	0	0	0	0	0	0	0	0	0	0	0	0	0	0	0	0	0	0	0	0	0	0	0	0	0	0	0	0
Streptococcus anginosus	0	0	0	0	0	0	0	0	0	0	0	0	0	0	0	0	0	0	0	0	0	0	0	0	0	0	0	0	0	0	0	0	0	0	0	0	0	0	0	0	0	0	0	0	0	0	0	0	0
Streptococcus australis	0	0	0	0	0	0	0	0	0	0	0	0	0	0	0	0	0	0	0	0	0	0	0	0	0	0	0	0	0	0	0	0	0	0	0	0	0	0	0	0	0	0	0	0	0	0	0	0	0
Streptococcus equinus	0	0	0	0	0	0	0	0	0	0	0	0	0	0	0	0	0	0	0	0	0	0	0	0	0	0	0	0	0	0	0	0	0	0	0	0	0	0	0	0	0	0	0	0	0	0	0	0	0
Streptococcus gallolyticus	0	0	0	0	0	0	0	0	0	0	0	0	0	0	0	0	0	0	0	0	0	0	0	0	0	0	0	0	0	0	0	0	0	0	0	0	0	0	0	0	0	0	0	0	0	0	0	0	0
Streptococcus halitosis	0	0	0	0	0	0	0	0	0	0	0	0	0	0	0	0	0	0	0	0	0	0	0	0	0	0	0	0	0	0	0	0	0	0	0	0	0	0	0	0	0	0	0	0	0	0	0	0	0
Streptococcus infantarius	0	0	0	0	0	0	0	0	0	0	0	0	0	0	0	0	0	0	0	0	0	0	0	0	0	0	0	0	0	0	0	0	0	0	0	0	0	0	0	0	0	0	0	0	0	0	0	0	0
Streptococcus infantis	0	0	0	0	0	0	0	0	0	0	0	0	0	0	0	0	0	0	0	0	0	0	0	0	0	0	0	0	0	0	0	0	0	0	0	0	0	0	0	0	0	0	0	0	0	0	0	0	0
Streptococcus intermedius	0	0	0	0	0	0	0	0	0	0	0	0	0	0	0	0	0	0	0	0	0	0	0	0	0	0	0	0	0	0	0	0	0	0	0	0	0	0	0	0	0	0	0	0	0	0	0	0	0
Streptococcus koreensis	0	0	0	0	0	0	0	0	0	0	0	0	0	0	0	0	0	0	0	0	0	0	0	0	0	0	0	0	0	0	0	0	0	0	0	0	0	0	0	0	0	0	0	0	0	0	0	0	0
Streptococcus lutetiensis	0	0	0	0	0	0	0	0	0	0	0	0	0	0	0	0	0	0	0	0	0	0	0	0	0	0	0	0	0	0	0	0	0	0	0	0	0	0	0	0	0	0	0	0	0	0	0	0.0754121	0
Streptococcus mitis	0	0	0	0	0	0	0	0	0	0	0	0	0	0	0	0	0	0	0	0	0	0	0	0	0	0	0	0	0	0	0	0	0	0	0	0	0	0	0	0	0	0	0	0	0	0	0	0	0
Streptococcus oralis	0	0	0	0	0	0	0	0	0	0	0	0	0	0	0	0	0	0	0	0	0	0	0	0	0	0	0	0	0	0	0	0	0	0	0	0	0	0	0	0	0	0	0	0	0	0	0	0	0
Streptococcus parasanguinis	0	0	0	0	0	0	0	0	0	0	0	0	0	0	0	0	0	0	0	0	0	0	0	0	0	0	0	0	0	0	0	0	0	0	0	0	0	0	0	0	0	0	0	0	0	0	0	0	0
Streptococcus peroris	0	0	0	0	0	0	0	0	0	0	0	0	0	0	0	0	0	0	0	0	0	0	0	0	0	0	0	0	0	0	0	0	0	0	0	0	0	0	0	0	0	0	0	0	0	0	0	0	0
Streptococcus salivarius	0	0	0	0	0	0	0	0.0209959	0	0	0	0	0	0	0	0	0	0	0	0.0111694	0	0	0	0	0	0	0	0	0	0.305052	0	0	0	0	0	0	0.0100437	0	0.0128725	0	0	0	0	0	0	0	0	0.0109	0
Streptococcus thermophilus	0	0	0	0	0	0	0	0.0100042	0	0	0	0	0	0	0	0	0	0	0.0148765	0	0	0.0131167	0	0	0	0	0	0	0	0	0	0	0	0	0	0	0	0.0114333	0	0	0	0	0	0	0	0	0	0	0
Streptococcus timonensis	0	0	0	0	0	0	0	0	0	0	0	0	0	0	0	0	0	0	0	0	0	0	0	0	0	0	0	0	0	0	0	0	0	0	0	0	0	0	0	0	0	0	0	0	0	0	0	0	0
Streptococcus unknown_species	0	0	0	0	0.0118464	0	0	0.0338071	0	0	0	0	0	0	0	0	0	0	0	0.0162938	0	0	0	0	0	0	0	0	0	0	0	0.0157566	0	0	0	0	0.0251566	0	0	0	0.00753954	0	0	0	0	0	0	0	0
Streptococcus vestibularis	0	0	0	0	0	0	0	0	0	0	0	0	0	0	0	0	0	0	0	0	0	0	0	0	0	0	0	0	0	0	0	0	0	0	0	0	0	0	0	0	0	0	0	0	0	0	0	0	0
Streptomyces achromogenes	0	0	0	0	0	0	0	0	0	0	0	0	0	0	0	0	0	0	0	0	0	0	0	0	0	0	0	0	0	0	0	0	0	0	0	0	0	0	0	0	0	0	0	0	0	0	0	0	0
Streptomyces albidoflavus	0	0	0	0	0	0	0	0	0	0	0	0	0	0	0	0	0	0	0	0	0	0	0	0	0	0	0	0	0	0	0	0	0	0	0	0	0	0	0	0	0	0	0	0	0	0	0	0	0
Streptomyces alboflavus	0	0	0	0	0	0	0	0	0	0	0	0	0	0	0	0	0	0	0	0	0	0	0	0	0	0	0	0	0	0	0	0	0	0	0	0	0	0	0	0	0	0	0	0	0	0	0	0	0
Streptomyces alkaliphilus	0	0	0	0	0	0	0	0	0	0	0	0	0	0	0	0	0	0	0	0	0	0	0	0	0	0	0	0	0	0	0	0	0	0	0	0	0	0	0	0	0	0	0	0	0	0	0	0	0
Streptomyces amritsarensis	0	0	0	0	0	0	0	0	0	0	0	0	0	0	0	0	0	0	0	0	0	0	0	0	0	0	0	0	0	0	0	0	0	0	0	0	0	0	0	0	0	0	0	0	0	0	0	0	0
Streptomyces catenulae	0	0	0	0	0	0	0	0	0	0	0	0	0	0	0	0	0	0	0	0	0	0	0	0	0	0	0	0	0	0	0	0	0	0	0	0	0	0	0	0	0	0	0	0	0	0	0	0	0
Streptomyces chryseus	0	0	0	0	0	0	0	0	0	0	0	0	0	0	0	0	0	0	0	0	0	0	0	0	0	0	0	0	0	0	0	0	0	0	0	0	0	0	0	0	0	0	0	0	0	0	0	0	0
Streptomyces cyaneofuscatus	0	0	0	0	0	0	0	0	0	0	0	0	0	0	0	0	0	0	0	0	0	0	0	0	0	0	0	0	0	0	0	0	0	0	0	0	0	0	0	0	0	0	0	0	0	0	0	0	0
Streptomyces griseorubiginosus	0	0	0	0	0	0	0	0	0	0	0	0	0	0	0	0	0	0	0	0	0	0	0	0	0	0	0	0	0	0	0	0	0	0	0	0	0	0	0	0	0	0	0	0	0	0	0	0	0
Streptomyces halstedii	0	0	0	0	0	0	0	0	0	0	0	0	0	0	0	0	0	0	0	0	0	0	0	0	0	0	0	0	0	0	0	0	0	0	0	0	0	0	0	0	0	0	0	0	0	0	0	0	0
Streptomyces kasugaensis	0	0	0	0	0	0	0	0	0	0	0	0	0	0	0	0	0	0	0	0	0	0	0	0	0	0	0	0	0	0	0	0	0	0	0	0	0	0	0	0	0	0	0	0	0	0	0	0	0
Streptomyces lydicus	0	0	0	0	0	0	0	0	0	0	0	0	0	0	0	0	0	0	0	0	0	0	0	0	0	0	0	0	0	0	0	0	0	0	0	0	0	0	0	0	0	0	0	0	0	0	0	0	0
Streptomyces megasporus	0	0	0	0	0	0	0	0	0	0	0	0	0	0	0	0	0	0	0	0	0	0	0	0	0	0	0	0	0	0	0	0	0	0	0	0	0	0	0	0	0	0	0	0	0	0	0	0	0
Streptomyces niger	0	0	0	0	0	0	0	0	0	0	0	0	0	0	0	0	0	0	0	0	0	0	0	0	0	0	0	0	0	0	0	0	0	0	0	0	0	0	0	0	0	0	0	0	0	0	0	0	0
Streptomyces novaecaesareae	0	0	0	0	0	0	0	0	0	0	0	0	0	0	0	0	0	0	0	0	0	0	0	0	0	0	0	0	0	0	0	0	0	0	0	0	0	0	0	0	0	0	0	0	0	0	0	0	0
Streptomyces ochraceiscleroticus	0	0	0	0	0	0	0	0	0	0	0	0	0	0	0	0	0	0	0	0	0	0	0	0	0	0	0	0	0	0	0	0	0	0	0	0	0	0	0	0	0	0	0	0	0	0	0	0	0
Streptomyces otsuchiensis	0	0	0	0	0	0	0	0	0	0	0	0	0	0	0	0	0	0	0	0	0	0	0	0	0	0	0	0	0	0	0	0	0	0	0	0	0	0	0	0	0	0	0	0	0	0	0	0	0
Streptomyces palmae	0	0	0	0	0	0	0	0	0	0	0	0	0	0	0	0	0	0	0	0	0	0	0	0	0	0	0	0	0	0	0	0	0	0	0	0	0	0	0	0	0	0	0	0	0	0	0	0	0
Streptomyces phaeogriseichromatogenes	0	0	0	0	0	0	0	0	0	0	0	0	0	0	0	0	0	0	0	0	0	0	0	0	0	0	0	0	0	0	0	0	0	0	0	0	0	0	0	0	0	0	0	0	0	0	0	0	0
Streptomyces unknown_species	0	0	0	0	0	0	0	0	0	0	0	0	0	0	0	0	0	0	0	0	0	0	0	0	0	0	0	0	0	0	0	0	0	0	0	0	0	0	0	0	0	0	0	0	0	0	0	0	0
Streptomyces varsoviensis	0	0	0	0	0	0	0	0	0	0	0	0	0	0	0	0	0	0	0	0	0	0	0	0	0	0	0	0	0	0	0	0	0	0	0	0	0	0	0	0	0	0	0	0	0	0	0	0	0
Streptomyces violaceorubidus	0	0	0	0	0	0	0	0	0	0	0	0	0	0	0	0	0	0	0	0	0	0	0	0	0	0	0	0	0	0	0	0	0	0	0	0	0	0	0	0	0	0	0	0	0	0	0	0	0
Streptomyces violens	0	0	0	0	0	0	0	0	0	0	0	0	0	0	0	0	0	0	0	0	0	0	0	0	0	0	0	0	0	0	0	0	0	0	0	0	0	0	0	0	0	0	0	0	0	0	0	0	0
Streptomyces yerevanensis	0	0	0	0	0	0	0	0	0	0	0	0	0	0	0	0	0	0	0	0	0	0	0	0	0	0	0	0	0	0	0	0	0	0	0	0	0	0	0	0	0	0	0	0	0	0	0	0	0
Streptosporangium amethystogenes	0	0	0	0	0	0	0	0	0	0	0	0	0	0	0	0	0	0	0	0	0	0	0	0	0	0	0	0	0	0	0	0	0	0	0	0	0	0	0	0	0	0	0	0	0	0	0	0	0
Subdoligranulum unknown_species	0	0	0	0	0	0	0	0	0	0	0	0	0	0	0	0	0	0	0	0	0	0	0	0	0	0	0	0	0	0	0	0	0	0	0	0	0	0	0	0	0	0	0	0	0	0	0	0	0
Succiniclasticum unknown_species	0	0	0	0	0	0	0	0	0	0	0	0	0	0	0	0	0	0	0	0	0	0	0	0	0	0	0	0	0	0	0	0	0	0	0	0	0	0	0	0	0	0	0	0	0	0	0	0	0
Succinivibrio unknown_species	0	0	0	0	0	0	0	0	0	0	0	0	0	0	0	0	0	0	0	0	0	0	0	0	0	0	0	0	0	0	0	0	0	0	0	0	0	0	0	0	0	0	0	0	0	0	0	0	0
Sutterella faecalis	0	0	0	0	0	0	0	0	0	0	0	0	0	0	0	0	0	0	0	0	0	0	0	0	0	0	0	0	0	0	0	0	0	0	0	0	0	0	0	0	0	0	0	0	0	0	0	0	0
Sutterella megalosphaeroides	0	0	0	0	0	0	0	0	0	0	0	0	0	0	0	0	0	0	0	0	0	0	0	0	0	0	0	0	0	0	0	0	0	0	0	0	0	0	0	0	0	0	0	0	0	0	0	0	0
Sutterella parvirubra	0	0	0	0	0	0	0	0	0	0	0	0	0	0	0	0	0	0	0	0	0	0	0	0	0	0	0	0	0	0	0	0	0	0	0	0	0	0	0	0	0	0	0	0	0	0	0	0	0
Sutterella unknown_species	0	0	0	0	0	0	0	0	0	0	0	0	0	0	0	0	0	0	0	0	0	0	0	0	0	0	0	0	0	0	0	0	0	0	0	0	0	0	0	0	0	0	0	0	0	0	0	0	0
Sutterella wadsworthensis	0	0	0	0	0	0	0	0	0	0	0	0	0	0	0	0	0	0	0	0	0	0	0	0	0	0	0	0	0	0	0	0	0	0	0	0	0	0	0	0	0	0	0	0	0	0	0	0	0
Tannerella forsythia	0	0	0	0	0	0	0	0	0	0	0	0	0	0	0	0	0	0	0	0	0	0	0	0	0	0	0	0	0	0	0	0	0	0	0	0	0	0	0	0	0	0	0	0	0	0	0	0	0
Taylorella unknown_species	0	0	0	0	0	0	0	0	0	0	0	0	0	0	0	0	0	0	0	0	0	0	0	0	0	0	0	0	0	0	0	0	0	0	0	0	0	0	0	0	0	0	0	0	0	0	0	0	0
Terrisporobacter othiniensis	0	0	0	0	0	0	0	0	0	0	0	0	0	0	0	0	0	0	0	0	0	0	0	0	0	0	0	0	0	0	0	0	0	0	0	0	0	0	0	0	0	0	0	0	0	0	0	0	0
Terrisporobacter unknown_species	0	0	0	0	0	0	0	0	0	0	0	0	0	0	0	0	0	0	0	0	0	0	0	0	0	0	0	0	0	0	0	0	0	0	0	0	0	0	0	0	0	0	0	0	0	0	0	0	0
Tersicoccus unknown_species	0	0	0	0	0	0	0	0	0	0	0	0	0	0	0	0	0	0	0	0	0	0	0	0	0	0	0	0	0	0	0	0	0	0	0	0	0	0	0	0	0	0	0	0	0	0	0	0	0
Tetrasphaera japonica	0	0	0	0	0	0	0	0	0	0	0	0	0	0	0	0	0	0	0	0	0	0	0	0	0	0	0	0	0	0	0	0	0	0	0	0	0	0	0	0	0	0	0	0	0	0	0	0	0
Thiomonas unknown_species	0	0	0	0	0	0	0	0	0	0	0	0	0	0	0	0	0	0	0	0	0	0	0	0	0	0	0	0	0	0	0	0	0	0	0	0	0	0	0	0	0	0	0	0	0	0	0	0	0
Treponema succinifaciens	0	0	0	0	0	0	0	0	0	0	0	0	0	0	0	0	0	0	0	0	0	0	0	0	0	0	0	0	0	0	0	0	0	0	0	0	0	0	0	0	0	0	0	0	0	0	0	0	0
Turicibacter unknown_species	0	0	0	0	0	0	0	0	0	0	0	0	0	0	0	0	0	0	0	0	0	0	0	0	0	0	0	0	0	0	0	0	0	0	0	0	0	0	0	0	0	0	0	0	0	0	0	0	0
Varibaculum cambriense	0	0	0	0	0	0	0	0	0	0	0	0	0	0	0	0	0	0	0	0	0	0	0	0	0	0	0	0	0	0	0	0	0	0	0	0	0	0	0	0	0	0	0	0	0	0	0	0	0
Varibaculum unknown_species	0	0	0	0	0	0	0	0	0	0	0	0	0	0	0	0	0	0	0	0	0	0	0	0	0	0	0	0	0	0	0	0	0	0	0	0	0	0	0	0	0	0	0	0	0	0	0	0	0
Veillonella atypica	0.0285382	0.141054	0	0	0.0521169	0.0698739	0	0.077459	0	0	0.139383	0.176548	0	0	0	0	0.0274148	0.0396477	0.0136926	0	0	0	0.0987831	0	0.0126133	0	0.0254756	0	0.0620295	0	0	0.0215587	0	0.035719	0.104185	0	0.610854	0.137493	0	0.0444456	0.540799	0	0	0	0	0	0.0100985	0.0262865	0.256573
Veillonella caviae	0	0	0	0	0	0	0	0	0	0	0	0	0	0	0	0	0	0	0	0	0	0	0	0	0	0	0	0	0	0	0	0	0	0	0	0	0	0	0	0	0	0	0	0	0	0	0	0	0
Veillonella criceti	0	0	0	0	0	0	0	0	0	0	0	0	0	0	0	0	0	0	0	0	0	0	0	0	0	0	0	0	0	0	0	0	0	0	0	0	0	0	0	0	0	0	0	0	0	0	0	0	0
Veillonella denticariosi	0	0	0	0	0	0	0	0	0	0	0	0	0	0	0	0	0	0	0	0	0	0	0	0	0	0	0	0	0	0	0	0	0	0	0	0	0	0	0	0	0	0	0	0	0	0	0	0	0
Veillonella dispar	0	0	0	0	0.0228502	0.0145126	0	0	0	0	0	0.0378402	0	0	0	0	0	0	0.00848479	0	0	0	0	0	0.0095088	0	0.012546	0	0.0179919	0.0154832	0.0328152	0	0	0.02404	0	0	0	0	0	0	0	0	0	0	0	0	0	0.0415599	0.023218
Veillonella infantium	0	0	0	0	0.041088	0.0166548	0	0	0	0	0	0.0228334	0	0	0	0	0	0	0.0140262	0	0	0	0	0	0	0	0	0	0.0137897	0	0.0630002	0	0	0.0384723	0.0230521	0	0	0	0	0	0	0	0	0	0	0	0	0.0254792	0
Veillonella montpellierensis	0	0	0	0	0	0	0	0	0	0	0	0	0	0	0	0	0	0	0	0	0	0	0	0	0	0	0	0	0	0	0	0	0	0	0	0	0	0	0	0	0	0	0	0	0	0	0	0	0
Veillonella parvula	0	0.142877	0	0	0	0	0.0104523	0.0143661	0	0	0.0337423	0.435671	0	0.0698123	0	0.015929	0	0	0	0	0	0.0360491	0.207407	0.231802	0	0	0.0579632	0	0	0	0	0	0	0.0107562	0	0	0	0	0	0.0865213	0	0	0	0	0	0.0168705	0	0	0.0222678
Veillonella ratti	0	0	0	0	0	0	0	0	0	0	0	0	0	0	0	0	0	0	0	0	0	0	0	0	0	0	0	0	0	0	0	0	0	0	0	0	0	0.162271	0	0	0	0	0	0	0	0	0	0	0
Veillonella rodentium	0	0	0	0	0	0	0	0	0	0	0	0	0	0	0	0	0	0	0	0	0	0	0	0	0	0	0	0	0	0	0	0	0	0	0	0	0	0	0	0	0	0	0	0	0	0	0	0	0
Veillonella rogosae	0	0	0	0	0.0115797	0.00657128	0	0	0	0	0	0	0	0	0	0	0	0	0	0	0	0	0	0	0	0	0	0	0	0	0.0111234	0	0	0.0104028	0	0	0	0	0	0	0	0	0	0	0	0	0	0	0
Veillonella seminalis	0	0	0	0.342112	0	0	0	0	0	0	0	0	0	0	0	0	0	0	0	0	0	0	0	0	0	0	0.180153	0	0	0	0	0	0	0	0	0	0	0.0138295	0	0	0	0	0.145548	0	0	0	0	0	0
Veillonella tobetsuensis	0	0	0	0	0	0	0	0	0	0	0	0.0129	0	0	0	0	0	0	0	0	0	0	0	0	0	0	0	0	0	0	0	0	0	0	0	0	0.0245167	0	0	0	0.0158166	0	0	0	0	0	0	0	0
Veillonella unknown_species	0	0.0135304	0	0.0182709	0.0645218	0.0180011	0	0.0856912	0	0	0	0.0433266	0	0	0	0	0	0.0156907	0.00862095	0	0	0	0.0130049	0	0.00905759	0	0.0147754	0	0.0193253	0	0.0266735	0	0	0.01741	0.0206157	0	0.0501154	0.0717358	0	0.00748826	0.0386905	0	0	0	0	0	0	0.0190161	0.0285745
Vibrio campbellii	0	0	0	0	0	0	0	0	0	0	0	0	0	0	0	0	0	0	0	0	0	0	0	0	0	0	0	0	0	0	0	0	0	0	0	0	0	0	0	0	0	0	0	0	0	0	0	0	0
Vibrio harveyi	0	0	0	0	0	0	0	0	0	0	0	0	0	0	0	0	0	0	0	0	0	0	0	0	0	0	0	0	0	0	0	0	0	0	0	0	0	0	0	0	0	0	0	0	0	0	0	0	0
Vibrio owensii	0	0	0	0	0	0	0	0	0	0	0	0	0	0	0	0	0	0	0	0	0	0	0	0	0	0	0	0	0	0	0	0	0	0	0	0	0	0	0	0	0	0	0	0	0	0	0	0	0
Vibrio unknown_species	0	0	0	0	0	0	0	0	0	0	0	0	0	0	0	0	0	0	0	0	0	0	0	0	0	0	0	0	0	0	0	0	0	0	0	0	0	0	0	0	0	0	0	0	0	0	0	0	0
Victivallis unknown_species	0	0	0	0	0	0	0	0	0	0	0	0	0	0	0	0	0	0	0	0	0	0	0	0	0	0	0	0	0	0	0	0	0	0	0	0	0	0	0	0	0	0	0	0	0	0	0	0	0
Victivallis vadensis	0	0	0	0	0	0	0	0	0	0	0	0	0	0	0	0	0	0	0	0	0	0	0	0	0	0	0	0	0	0	0	0	0	0	0	0	0	0	0	0	0	0	0	0	0	0	0	0	0
Waddlia unknown_species	0	0	0	0	0	0	0	0	0	0	0	0	0	0	0	0	0	0	0	0	0	0	0	0	0	0	0	0	0	0	0	0	0	0	0	0	0	0	0	0	0	0	0	0	0	0	0	0	0
Weissella cibaria	0	0	0	0	0	0	0	0	0	0	0	0	0	0	0	0	0	0	0	0	0	0	0	0	0	0	0	0	0	0	0	0	0	0	0	0	0	0	0	0	0	0	0	0	0	0	0	0	0
Weissella confusa	0	0	0	0	0	0	0	0	0	0	0	0	0	0	0	0	0	0	0	0	0	0	0	0	0	0	0	0	0	0	0	0	0	0	0	0	0	0	0	0	0	0	0	0	0	0	0	0	0
Weissella unknown_species	0	0	0	0	0	0	0	0	0	0	0	0	0	0	0	0	0	0	0	0	0	0	0	0	0	0	0	0	0	0	0	0	0	0	0	0	0	0	0	0	0	0	0	0	0	0	0	0	0
Winkia unknown_species	0	0	0	0	0	0	0	0	0	0	0	0	0	0	0	0	0	0	0	0	0	0	0	0	0	0	0	0	0	0	0	0	0	0	0	0	0	0	0	0	0	0	0	0	0	0	0	0	0
Xanthomonas hortorum	0	0	0	0	0	0	0	0	0	0	0	0	0	0	0	0	0	0	0	0	0	0	0	0	0	0	0	0	0	0	0	0	0	0	0	0	0	0	0	0	0	0	0	0	0	0	0	0	0
Xanthomonas unknown_species	0	0	0	0	0	0	0	0	0	0	0	0	0	0	0	0	0	0	0	0	0	0	0	0	0	0	0	0	0	0	0	0	0	0	0	0	0	0	0	0	0	0	0	0	0	0	0	0	0
Xenorhabdus unknown_species	0	0	0	0	0	0	0	0	0	0	0	0	0	0	0	0	0	0	0	0	0	0	0	0	0	0	0	0	0	0	0	0	0	0	0	0	0	0	0	0	0	0	0	0	0	0	0	0	0
Yersinia kristensenii	0	0	0	0	0	0	0	0	0	0	0	0	0	0	0	0	0	0	0	0	0	0	0	0	0	0	0	0	0	0	0	0	0	0	0	0	0	0	0	0	0	0	0	0	0	0	0	0	0
Yersinia unknown_species	0	0	0	0	0	0	0	0	0	0	0	0	0	0	0	0	0	0	0	0	0	0	0	0	0	0	0	0	0	0	0	0	0	0	0	0	0	0	0	0	0	0	0	0	0	0	0	0	0
Yokenella regensburgei	0	0	0	0	0	0	0	0	0	0	0	0	0	0	0	0	0	0	0	0	0	0	0	0	0	0	0	0	0	0	0	0	0	0	0	0	0	0	0	0	0	0	0	0	0	0	0	0	0
[truncated: 1,620 more columns]

## Sheet: Supplementary_Table4
Supplementary Table 4: "Core" gut microbiota based on geographical origin per each considered age group.
	"core" microbiota 1-6M		USA		South Africa		Sweden		New Zeland		Malawi		Africa/America		Canada		Finland/Estonia/Russia		Italy
	Average	Prevalence	Average	Prevalence	Average	Prevalence	Average	Prevalence	Average	Prevalence	Average	Prevalence	Average	Prevalence	Average	Prevalence	Average	Prevalence	Average	Prevalence
Bifidobacterium bifidum	0.0576	0.4052	0.0449585	0.325815	0.068137	0.395349	0.0895307	0.36	0.15241	0.361111	0.0298272	0.728261	0.0511097	0.302326	0.0524619	0.222222	0.062525	0.323232	0.0572774	0.52381
Bifidobacterium breve	0.0558	0.4791	0.0426733	0.345865	0.0509808	0.534884	0.0724381	0.55	0.148459	0.513889	0.014806	0.73913	0.0752527	0.476744	0.112761	0.481481	0.0486606	0.353535	0.161716	0.761905
Bifidobacterium longum	0.146	0.656	0.058418	0.463659	0.291262	0.790698	0.228484	0.86	0.189727	0.666667	0.294412	0.967391	0.052841	0.534884	0.170589	0.703704	0.126423	0.656566	0.152956	0.809524
Escherichia coli	0.072	0.5986	0.0396406	0.411028	0.0739542	0.674419	0.055359	0.69	0.0750689	0.638889	0.120523	0.891304	0.0777047	0.581395	0.036082	0.481481	0.0986651	0.676768	0.207867	0.714286
Bifidobacterium pseudocatenulatum	0.016	0.2021	0.0117013	0.172932	0.0456257	0.302326	0.0226937	0.2	0.0511619	0.222222	0.0108938	0.347826	0.0177698	0.174419	0.0100605	0.111111	0.00154023	0.0808081	0	0
Collinsella aerofaciens	0.0145	0.242	0.0114678	0.190476	0.0391198	0.372093	0.033077	0.38	0.023547	0.222222	0.0102581	0.369565	0.00708983	0.174419	0.0243754	0.296296	0.00500703	0.121212	0.00100188	0.047619
Bacteroides uniformis	0.014	0.2352	0.0191878	0.258145	0.000121264	0.0232558	0.010937	0.4	0.00356303	0.111111	0.00150502	0.0923913	0.0182767	0.197674	0.0222996	0.407407	0.0278255	0.40404	0.027912	0.238095
Phocaeicola dorei	0.0188	0.2021	0.0134502	0.205514	0.00577793	0.139535	0.0362729	0.35	0.0128897	0.152778	0.000878165	0.0380435	0.0182767	0.197674	0.0336	0.37037	0.064856	0.383838	0.00681104	0.142857
Ruminococcus gnavus	0.0144	0.2177	0.0110354	0.215539	0.0141764	0.255814	0.0265184	0.35	0.0268356	0.222222	0.00277156	0.0869565	0.0177307	0.255814	0.0461269	0.481481	0.0195849	0.232323	0.00163327	0.0952381
Veillonella atypica	0.0115	0.2012	0.00969801	0.185464	0.00666385	0.186047	0.00309453	0.09	0.000150149	0.0138889	0.00933469	0.326087	0.0623627	0.534884	0.000301122	0.037037	0.000664567	0.040404	0.00187617	0.190476
Veillonella parvula	0.0223	0.2517	0.0219278	0.245614	0.0264287	0.209302	0.0263319	0.41	0.00929724	0.194444	0.00329291	0.0923913	0.0294911	0.348837	0.0294911	0.348837	0.047051	0.333333	0.0880381	0.571429
Streptococcus salivarius			0.00131335	0.0350877	0.0157264	0.465116	0.00300374	0.11	0.0106643	0.166667	0.00461914	0.25	0.0059113	0.174419	0.0059113	0.174419	0.000841403	0.0707071	0.00227157	0.047619
Prevotella copri			0.00121526	0.0175439	0.00512266	0.0465116	0.00292791	0.01	0	0	0.0673493	0.559783	0	0	0	0	0.00779949	0.020202	0	0
Klebsiella pneumoniae			0.0136263	0.16792	0.0153644	0.325581	0	0	0.000226228	0.0277778	0.00034973	0.0271739	0.0461281	0.569767	0.00964099	0.148148	0.00517187	0.0909091	0.00164847	0.0952381
Blautia wexlerae			0.00578142	0.180451	0.00132695	0.0465116	0.0100816	0.12	0.00340492	0.0416667	0.00150502	0.0923913	0.0058449	0.127907	0.0252961	0.407407	0.00127837	0.0707071	0	0
	"core" microbiota 6-12M		USA		South Africa		Sweden		Malawi		Canada
	Average	Prevalence	Average	Prevalence	Average	Prevalence	Average	Prevalence	Average	Prevalence	Average	Prevalence
Bifidobacterium bifidum	0.0288	0.355	0.0561053	0.421053	0.0455185	0.615385	0.00716432	0.14	0.0316538	0.644444	0.0395432	0.384615
Bifidobacterium breve	0.0489	0.4084	0.104252	0.596491	0.109125	0.615385	0.00810911	0.15	0.0151746	0.688889	0.100789	0.435897
Bifidobacterium longum	0.1237	0.7023	0.135278	0.754386	0.219804	0.846154	0.018086	0.52	0.257163	0.955556	0.179542	0.717949
Blautia wexlerae	0.0328	0.4389	0.0257011	0.350877	0.00477817	0.153846	0.058614	0.76	0	0	0.0309441	0.435897
Ruminococcus gnavus	0.0394	0.5573	0.0772239	0.859649	0.0104328	0.384615	0.0392988	0.67	0.00252943	0.0666667	0.035193	0.461538
Escherichia coli	0.0543	0.5611	0.0219991	0.649123	0.0890244	0.846154	0.0101985	0.32	0.129184	0.822222	0.0870015	0.589744
Bifidobacterium pseudocatenulatum	0.0175	0.2252	0.0425438	0.298246	0.0714084	0.538462	0.00385856	0.11	0.00993594	0.355556	0.0102131	0.205128
Collinsella aerofaciens	0.012	0.2901	0.00701243	0.175439	0.0394596	0.461538	0.0129545	0.32	0.00699671	0.444444	0.0150749	0.153846
Bacteroides fragilis	0.029	0.2824	0.00604727	0.157895	0.00251427	0.230769	0.0588773	0.46	0.00892936	0.222222	0.00446208	0.102564
Bacteroides uniformis	0.0486	0.3969	0.0249809	0.350877	0.00281183	0.153846	0.0985802	0.66	0.00182388	0.0666667	0.0338349	0.307692
Parabacteroides distasonis	0.0187	0.3321	0.0248614	0.350877	0.00273329	0.153846	0.0272851	0.52	0.000841164	0.111111	0.017494	0.179487
Phocaeicola dorei	0.0167	0.2786	0.00167445	0.0877193	0.000907548	0.0769231	0.0371664	0.56	0.000220974	0.0222222	0.0134653	0.205128
Phocaeicola vulgatus	0.0079	0.3244	0.0028941	0.175439	0	0	0.0166437	0.65	0.000476095	0.0444444	0.0051434	0.179487
Anaerostipes hadrus	0.0182	0.3359	0.02448	0.280702	0.00449411	0.153846	0.0222949	0.57	0	0	0.0279396	0.333333
Clostridium innocuum	0.0086	0.3092	0.0197339	0.614035	0.00554745	0.0769231	0.00802913	0.29	0	0	0.00480984	0.333333
Enterocloster bolteae	0.0047	0.2481	0.00523352	0.368421	0.00179377	0.153846	0.00562847	0.4	0	0	0.0149714	0.333333
Erysipelatoclostridium ramosum	0.0149	0.2977	0.0445046	0.754386	0.00179377	0.153846	0.00319939	0.17	0	0	0.0149714	0.333333
Eubacterium rectale	0.0119	0.2023	0.00184209	0.0526316	0.00421335	0.153846	0.0227934	0.39	0	0	0.0171673	0.230769
Faecalibacterium prausnitzii	0.0123	0.3244	0.00384726	0.175439	0.000404682	0.0769231	0.0260111	0.64	0	0	0.00975865	0.230769
Flavonifractor plautii	0.006	0.3321	0.00838263	0.526316	0.000580182	0.0769231	0.00475949	0.39	0	0	0.0117942	0.307692
Eggerthella lenta			0.00496149	0.491228	0.000427822	0.0769231	0.00110127	0.09	0	0	0.00338499	0.230769
Coprococcus phoceensis			0.0193137	0.45614	0.000793761	0.0769231	0.00464659	0.2	0	0	0.00457089	0.128205
Bacteroides ovatus			0.00144042	0.0526316	0	0	0.0176904	0.43	0.000351085	0.0222222	0.00132253	0.128205
Roseburia intestinalis			0.00827082	0.105263	0	0	0.0148075	0.41	0	0	0.00027513	0.025641
Prevotella copri			0.0201351	0.0877193	0.031556	0.153846	0.017909	0.06	0.0711757	0.6	0	0
Lactobacillus ruminis			0	0	0.0078404	0.153846	0	0	0.0281575	0.488889	0	0
	"core" microbiota 12-36M		New zeland		Finland
	Average	Prevalence	Average	Prevalence	Average	Prevalence
Bifidobacterium longum	0.0244	0.4841	0.0546714	0.796296	0.0195163	0.456081
Bacteroides fragilis	0.0293	0.4444	0.000539482	0.037037	0.0342734	0.533784
Bacteroides uniformis	0.0599	0.619	0.0049263	0.166667	0.074781	0.719595
Phocaeicola dorei	0.0304	0.4392	0.00058215	0.0555556	0.038452	0.537162
Phocaeicola vulgatus	0.0177	0.5026	0.000633376	0.0740741	0.0216024	0.60473
Anaerostipes hadrus	0.0349	0.6561	0.134991	0.925926	0.0195772	0.648649
Blautia wexlerae	0.0494	0.7619	0.220476	0.981481	0.0225967	0.773649
Eubacterium rectale	0.0281	0.4947	0.0417953	0.62963	0.0262914	0.5
Faecalibacterium prausnitzii	0.0262	0.7434	0.0138133	0.444444	0.0291213	0.820946
Bifidobacterium bifidum	0.0114	0.2143	0.0264302	0.388889	0.00951948	0.192568
Bifidobacterium pseudocatenulatum	0.0137	0.209	0.0381889	0.388889	0.00981971	0.172297
Collinsella aerofaciens	0.0094	0.254	0.025614	0.518519	0.00702355	0.216216
Alistipes onderdonkii	0.0174	0.2513	0.000947273	0.037037	0.0219323	0.307432
Bacteroides caccae	0.0112	0.2434	0.00024295	0.0185185	0.0142396	0.300676
Bacteroides ovatus	0.0091	0.2646	0.000136645	0.0185185	0.0114967	0.331081
Bacteroides thetaiotaomicron	0.012	0.2831	0.000799418	0.0740741	0.0143852	0.331081
Bacteroides xylanisolvens	0.0081	0.2884	0.00024793	0.037037	0.00874691	0.324324
Parabacteroides distasonis	0.0144	0.3836	0.00120775	0.0740741	0.0172562	0.456081
Anaerobutyricum hallii	0.0044	0.209	0.0190181	0.703704	0.00211376	0.138514
Blautia massiliensis	0.0057	0.2381	0.0183214	0.5	0.00387047	0.209459
Dialister invisus	0.0164	0.2222	0.00109544	0.0555556	0.020534	0.266892
Flavonifractor plautii	0.0053	0.3571	0.00028701	0.037037	0.00604153	0.422297
Gemmiger formicilis	0.0056	0.2143	0.0129276	0.388889	0.00421291	0.185811
Lachnospira eligens	0.0069	0.2566	0.000676107	0.037037	0.00802181	0.307432
Roseburia intestinalis	0.0141	0.3862	0.0058992	0.240741	0.0164289	0.425676
Roseburia inulinivorans	0.0123	0.3333	0.00706049	0.12963	0.0139791	0.385135
Ruminococcus bromii	0.0091	0.2381	0.0179245	0.462963	0.00648783	0.206081
Ruminococcus gnavus	0.0066	0.2751	0.0187283	0.574074	0.00492183	0.243243
Akkermansia muciniphila	0.0189	0.2937	0.0185027	0.222222	0.0188487	0.320946
Ruminococcus faecis			0.0220799	0.425926	0.00296358	0.148649
Sellimonas intestinalis			0.0103842	0.425926	0.000334553	0.0304054
Dorea longicatena			0.0119255	0.407407	0.00102951	0.0675676
Streptococcus salivarius			0.00939087	0.407407	0.000166771	0.00675676
Methanosarcina mazei			0	0	0.0109784	0.665541

## Sheet: Supplementary_Table5
Supplementary Table 5: Average relative abundance and prevalence of each bacterial species per each identified sIGCST. Average relative abundance and prevalence of cluster-characterizing bacterial taxa are colored in green.
	sIGCST1		sIGCST2		sIGCST3		sIGCST4		sIGCST5
Bacterial species	Average	Prevalence	Average	Prevalence	Average	Prevalence	Average	Prevalence	Average	Prevalence
Acidaminococcus intestini	0.000229486	0.00507614	0.000457759	0.00892857	0.000149674	0.0126582	0.000328121	0.00473934	0.0057587	0.026738
Acidaminococcus massiliensis	0	0	9.65957e-05	0.00892857	0	0	0	0	0	0
Acidaminococcus timonensis	0	0	1.48316e-05	0.00127551	0	0	0	0	0	0
Acidaminococcus unknown_species	0	0	0.000107432	0.00637755	0	0	0	0	0	0
Acidipropionibacterium timonense	0.00103705	0.0253807	0.000474211	0.0153061	0.000203215	0.0126582	0.000828529	0.00947867	0	0
Acidovorax oryzae	0	0	0	0	0.000112538	0.0126582	0	0	0	0
Acinetobacter baumannii	0.00167019	0.0101523	8.46117e-06	0.00127551	0	0	0	0	0	0
Acinetobacter bereziniae	0	0	9.96727e-06	0.00127551	0	0	0	0	0	0
Acinetobacter haemolyticus	0	0	0	0	8.05692e-05	0.0126582	0	0	0	0
Acinetobacter johnsonii	0	0	0.00081205	0.0140306	0	0	0	0	0.000505783	0.00534759
Acinetobacter lwoffii	0.000226129	0.0101523	0.000168694	0.0127551	0.000262344	0.0253165	0.000720359	0.0165877	0.00249516	0.106952
Acinetobacter nosocomialis	0.000750032	0.0253807	0.00175793	0.0204082	0	0	0.00230088	0.028436	0.00822656	0.0374332
Acinetobacter pittii	4.1263e-05	0.00507614	3.50299e-05	0.00255102	0.000193898	0.0126582	0	0	0.000258368	0.00534759
Acinetobacter proteolyticus	0.000320594	0.0101523	0.000696802	0.0216837	0.00178051	0.0379747	0.000408449	0.021327	0.000975112	0.0320856
Acinetobacter unknown_species	8.16019e-05	0.00507614	2.24627e-05	0.00382653	0	0	0	0	0.000139801	0.0160428
Acinetobacter ursingii	4.42048e-05	0.00507614	1.84532e-05	0.00255102	0	0	0	0	0	0
Actinobaculum massiliense	0.00086467	0.0101523	0	0	0	0	0	0	0	0
Actinomadura geliboluensis	0	0	0	0	0	0	3.98361e-05	0.00236967	0	0
Actinomadura roseirufa	0.000180535	0.0101523	9.99385e-05	0.00510204	0	0	8.03823e-05	0.00473934	0.000235943	0.00534759
Actinomadura unknown_species	0	0	7.08265e-06	0.00127551	0	0	1.35988e-05	0.00236967	0	0
Actinomyces bouchesdurhonensis	0.000124129	0.00507614	1.66305e-05	0.00127551	0	0	0	0	0	0
Actinomyces unknown_species	0.000250116	0.00507614	0.000144652	0.0114796	0	0	0	0	0	0
Actinomyces urinae	0	0	1.27585e-05	0.00127551	0	0	0	0	0	0
Actinomyces urogenitalis	0.000149976	0.0152284	0.000814691	0.0140306	0.00184186	0.0126582	0	0	0	0
Actinospica acidiphila	4.25404e-05	0.00507614	9.2924e-05	0.00637755	0.000129896	0.0126582	0	0	0	0
Acutalibacter muris	0	0	0	0	0.000212057	0.0126582	0	0	0	0
Aeromonas caviae	5.01399e-05	0.00507614	0.00313271	0.0153061	0.00183055	0.0253165	2.47525e-05	0.00236967	0	0
Aeromonas media	0.00223231	0.0304569	0.0015168	0.0255102	0.000874924	0.0379747	0.000545342	0.0189573	0.0207381	0.0962567
Aeromonas unknown_species	0	0	0	0	6.68167e-05	0.0126582	0	0	0	0
Agathobacter unknown_species	0	0	0	0	0	0	4.58845e-05	0.00473934	0	0
Agathobaculum butyriciproducens	0.000214152	0.0101523	0.000120962	0.0153061	0	0	0.000275741	0.021327	0.000598836	0.0427807
Agathobaculum unknown_species	0	0	0	0	0	0	3.25282e-05	0.00236967	5.04075e-05	0.00534759
Aggregatibacter actinomycetemcomitans	0	0	1.08592e-05	0.00127551	0	0	6.66012e-05	0.00236967	0	0
Aggregatibacter segnis	0	0	1.91333e-05	0.00127551	0	0	0	0	0	0
Akkermansia muciniphila	0.00319035	0.0609137	0.0152696	0.105867	0.00338632	0.0506329	0.00958699	0.220379	0.0107317	0.229947
Akkermansia unknown_species	0.0027973	0.0456853	0.00989172	0.0637755	0	0	0.00362893	0.0734597	0.00395577	0.13369
Alistipes communis	0	0	6.57428e-05	0.00255102	0	0	0.000885148	0.0521327	0.000287695	0.026738
Alistipes finegoldii	0.000367568	0.00507614	0.00136254	0.0344388	0.000570446	0.0379747	0.00587703	0.172986	0.00456264	0.106952
Alistipes ihumii	0	0	2.24311e-05	0.00255102	0	0	0.000150466	0.00947867	0.000295717	0.026738
Alistipes indistinctus	0	0	2.81388e-05	0.00255102	0	0	5.8181e-05	0.00473934	0	0
Alistipes onderdonkii	0.00105139	0.0152284	0.00122936	0.0408163	0.000173776	0.0126582	0.0224958	0.258294	0.00509265	0.13369
Alistipes putredinis	0	0	0.000965564	0.0242347	0	0	0.00914444	0.175355	0.0058467	0.128342
Alistipes senegalensis	0	0	0	0	0	0	0.000124091	0.00947867	0.000108876	0.0106952
Alistipes shahii	0	0	0.000366382	0.0204082	0	0	0.00266101	0.109005	0.0011889	0.0588235
Alistipes timonensis	0	0	0	0	0	0	8.68182e-05	0.00473934	0	0
Alistipes unknown_species	3.29981e-05	0.00507614	0.00138016	0.0165816	0.000610122	0.0253165	0.000632863	0.0545024	0.000657249	0.0588235
Allisonella histaminiformans	0	0	5.64334e-05	0.00382653	0	0	0	0	0	0
Amedibacillus dolichus	0	0	0	0	0	0	0	0	6.43837e-05	0.00534759
Amycolatopsis jejuensis	0	0	2.25719e-05	0.00127551	0	0	0.000119929	0.007109	4.15189e-05	0.00534759
Amycolatopsis nivea	0	0	5.00383e-05	0.00382653	0	0	0.000237165	0.007109	0.0017623	0.0160428
Amycolatopsis vancoresmycina	0	0	0	0	0.000177881	0.0126582	1.55324e-05	0.00236967	0	0
Anaerobutyricum hallii	0	0	0.0006678	0.0280612	0	0	0.0026812	0.137441	0.00665398	0.262032
Anaerobutyricum unknown_species	0	0	0.000236781	0.0140306	0	0	0.000376553	0.0260664	0.00144872	0.0695187
Anaerococcus obesiensis	0	0	0.000139084	0.00127551	0.000171165	0.0126582	0	0	0	0
Anaerococcus unknown_species	0	0	1.60542e-05	0.00127551	0	0	0	0	0	0
Anaeromassilibacillus senegalensis	0	0	2.42644e-05	0.00127551	0	0	0	0	0	0
Anaeromassilibacillus unknown_species	3.06723e-05	0.00507614	1.08405e-05	0.00127551	0	0	0	0	0	0
Anaerosporobacter mobilis	0	0	0	0	0.000163339	0.0126582	0	0	0	0
Anaerostipes caccae	8.44938e-05	0.0101523	0.000839955	0.0331633	8.55978e-05	0.0126582	0.00117318	0.0379147	0.00110385	0.0374332
Anaerostipes hadrus	0.000375751	0.0253807	0.0040713	0.0943878	0.00354602	0.0632911	0.0189197	0.50237	0.0442494	0.508021
Anaerostipes unknown_species	0.000108195	0.00507614	0.000268835	0.0204082	0.000201637	0.0126582	0.000558476	0.0260664	0.000750341	0.0534759
Anaerotignum faecicola	0	0	0	0	0	0	9.32807e-05	0.00473934	0	0
Anaerotignum lactatifermentans	0	0	7.8419e-06	0.00127551	0.000182987	0.0126582	0	0	0	0
Anaerotruncus colihominis	0	0	0.000277063	0.0102041	0.000138864	0.0126582	8.40783e-05	0.00947867	3.41719e-05	0.00534759
Anoxybacillus unknown_species	0	0	0	0	0	0	0	0	3.71562e-05	0.00534759
Aquabacterium pictum	0	0	0.000277706	0.00765306	0	0	0	0	0.000100188	0.00534759
Aquabacterium unknown_species	0	0	1.83128e-05	0.00255102	0	0	0	0	0	0
Asaccharobacter celatus	0	0	0	0	0	0	0.000207041	0.014218	0.000102133	0.0106952
Asaccharobacter unknown_species	0	0	0	0	0	0	2.45114e-05	0.00236967	0	0
Atlantibacter hermannii	8.37747e-05	0.00507614	4.41149e-05	0.00382653	0.000790981	0.0126582	4.07021e-05	0.00236967	0	0
Atlantibacter unknown_species	0	0	8.9787e-06	0.00127551	0	0	0	0	0	0
Azoarcus communis	0.000113221	0.0152284	4.39659e-05	0.00510204	0	0	0.000199505	0.0189573	8.41447e-05	0.0106952
Bacilliculturomica unknown_species	0	0	8.36936e-06	0.00127551	0	0	0	0	0	0
Bacillus unknown_species	0	0	5.21252e-05	0.00255102	0	0	0	0	0	0
Bacteroides acidifaciens	0	0	3.84266e-05	0.00382653	0.000251597	0.0126582	0	0	4.97791e-05	0.00534759
Bacteroides caccae	0.00329105	0.0609137	0.00349994	0.0803571	0.000735603	0.0379747	0.0144091	0.265403	0.027978	0.213904
Bacteroides caecimuris	0	0	7.13675e-06	0.00127551	0	0	0	0	0.000100034	0.0106952
Bacteroides cellulosilyticus	0.00152975	0.0152284	0.000226813	0.0127551	0	0	0.00943867	0.104265	0.00105879	0.0320856
Bacteroides clarus	0.000102674	0.00507614	7.45377e-05	0.00382653	0	0	0.000944287	0.0118483	0.00027042	0.0213904
Bacteroides congonensis	0	0	7.8325e-05	0.00382653	0.00716139	0.0126582	2.00518e-05	0.00236967	0	0
Bacteroides eggerthii	0	0	0.000105359	0.00127551	0	0	0.00451355	0.0545024	0.00104817	0.0213904
Bacteroides faecis	0.00109008	0.0152284	0.000943062	0.0267857	0	0	0.00677013	0.104265	0.0108784	0.0748663
Bacteroides finegoldii	0	0	0.000163811	0.00892857	0	0	0.00127683	0.0308057	0.000366083	0.026738
Bacteroides fluxus	0	0	7.22396e-06	0.00127551	0	0	7.03734e-05	0.007109	0	0
Bacteroides fragilis	0.00433076	0.0862944	0.0138347	0.200255	0.000374781	0.0126582	0.0780684	0.473934	0.015773	0.245989
Bacteroides ilei	0	0	0	0	0	0	0	0	5.21253e-05	0.00534759
Bacteroides intestinalis	0.000122734	0.00507614	0.000109044	0.00765306	0.000210985	0.0126582	0.00259196	0.021327	0.000287095	0.0106952
Bacteroides koreensis	0.000102991	0.0101523	0.000127379	0.0127551	0	0	0.000552655	0.0379147	0.000108623	0.0160428
Bacteroides kribbi	0	0	1.45751e-05	0.00127551	0	0	1.43129e-05	0.00236967	0	0
Bacteroides mediterraneensis	0	0	0	0	0	0	4.77436e-05	0.00236967	0.00100397	0.0160428
Bacteroides nordii	4.91586e-05	0.00507614	0.00139385	0.00637755	0	0	0.000624045	0.028436	0	0
Bacteroides oleiciplenus	0	0	1.65036e-05	0.00127551	0	0	0	0	0	0
Bacteroides ovatus	0.00254396	0.0406091	0.00103054	0.0459184	6.77158e-05	0.0126582	0.0100742	0.312796	0.00904302	0.192513
Bacteroides rodentium	2.58451e-05	0.00507614	0	0	0	0	0.000167143	0.021327	0	0
Bacteroides salyersiae	0	0	0.000104962	0.0102041	0	0	0.00036575	0.0331754	0.000414327	0.0106952
Bacteroides stercorirosoris	0	0	0	0	0	0	0	0	6.29028e-05	0.00534759
Bacteroides stercoris	0.00250762	0.0507614	0.00101712	0.0484694	0.00066048	0.0253165	0.00538071	0.109005	0.035713	0.181818
Bacteroides thetaiotaomicron	0.00171432	0.0761421	0.00290126	0.0841837	0.000890513	0.0379747	0.0130819	0.310427	0.0297405	0.26738
Bacteroides timonensis	2.70342e-05	0.00507614	9.14234e-06	0.00127551	0	0	5.78768e-05	0.007109	0	0
Bacteroides togonis	0	0	0	0	0	0	2.3569e-05	0.00236967	0	0
Bacteroides uniformis	0.0115078	0.167513	0.00730692	0.210459	0.00255131	0.101266	0.083618	0.680095	0.0334227	0.465241
Bacteroides unknown_species	0.00434778	0.162437	0.00550161	0.304847	0.00221152	0.126582	0.0159099	0.739336	0.00987968	0.508021
Bacteroides xylanisolvens	0.00352951	0.0862944	0.00154536	0.0739796	0.00150587	0.0886076	0.0106291	0.334123	0.0100091	0.192513
Barnesiella intestinihominis	0.000317286	0.0101523	0.000802705	0.0267857	0	0	0.00316894	0.123223	0.00290888	0.117647
Bavariicoccus unknown_species	0	0	0	0	0.00258994	0.0126582	0	0	0	0
Bifidobacterium adolescentis	0.00209354	0.0456853	0.0102174	0.13648	0.000153623	0.0126582	0.00707379	0.182464	0.0085922	0.15508
Bifidobacterium angulatum	0	0	0.000287206	0.00765306	0	0	2.78351e-05	0.00236967	0.000112728	0.00534759
Bifidobacterium animalis	0.000853248	0.00507614	0.000194753	0.00637755	0.00684163	0.0379747	0.000281573	0.00947867	0.000199394	0.0106952
Bifidobacterium bifidum	0.0260152	0.304569	0.0762515	0.501276	0.00484343	0.189873	0.00877105	0.194313	0.0115044	0.219251
Bifidobacterium breve	0.0305836	0.360406	0.0752288	0.57398	0.00472827	0.151899	0.00959297	0.158768	0.0110985	0.144385
Bifidobacterium catenulatum	0.00372439	0.0812183	0.00760095	0.182398	0.000584626	0.0379747	0.00234717	0.0521327	0.00301296	0.0695187
Bifidobacterium choerinum	0	0	2.24037e-05	0.00127551	0	0	0	0	0	0
Bifidobacterium dentium	0.00194913	0.0203046	0.00365686	0.057398	0.0365295	0.113924	0.00254196	0.028436	0.000769105	0.0160428
Bifidobacterium gallinarum	0	0	6.11919e-05	0.00127551	0	0	0	0	0.000103375	0.00534759
Bifidobacterium imperatoris	0	0	4.52414e-05	0.00127551	0	0	0	0	0	0
Bifidobacterium longum	0.0845687	0.609137	0.197774	0.743622	0.0112279	0.139241	0.0310509	0.516588	0.0328581	0.588235
Bifidobacterium moukalabense	0	0	2.10399e-05	0.00127551	0	0	0.000329477	0.00236967	0	0
Bifidobacterium parmae	0	0	1.90981e-05	0.00255102	0	0	0	0	0	0
Bifidobacterium pseudocatenulatum	0.00836936	0.177665	0.024065	0.257653	0.000245618	0.0126582	0.00897869	0.184834	0.0103265	0.160428
Bifidobacterium pseudolongum	0	0	0.000475692	0.00255102	0	0	0	0	0.000113326	0.00534759
Bifidobacterium saeculare	0	0	2.99681e-05	0.00127551	0	0	0	0	0	0
Bifidobacterium scardovii	0.00149544	0.0304569	0.00285911	0.0293367	0.000701411	0.0126582	0.000798664	0.007109	0.000584791	0.0160428
Bifidobacterium stellenboschense	0	0	1.63094e-05	0.00255102	0	0	0	0	0	0
Bifidobacterium unknown_species	0.00291977	0.187817	0.0108684	0.535714	0.00239341	0.177215	0.000717497	0.0331754	0.000924175	0.0427807
Bilophila unknown_species	0	0	3.41652e-05	0.00255102	0	0	0	0	0	0
Bilophila wadsworthia	0.000651132	0.0609137	0.000370195	0.0331633	0.000164825	0.0126582	0.00047144	0.0473934	0.000327868	0.0320856
Bittarella unknown_species	5.33637e-05	0.00507614	1.63068e-05	0.00127551	0	0	0	0	0	0
Blautia coccoides	0	0	1.39196e-05	0.00127551	0	0	0	0	0	0
Blautia faecicola	0	0	9.2075e-05	0.00382653	0.000150227	0.0126582	0.000296303	0.0165877	0.000605835	0.0374332
Blautia hansenii	0.000171608	0.0101523	0.000123115	0.00255102	0.000301302	0.0126582	0.000101434	0.00473934	5.60979e-05	0.00534759
Blautia hydrogenotrophica	0	0	7.82163e-05	0.00255102	0.00419435	0.0126582	4.49255e-05	0.00236967	0	0
Blautia marasmi	0	0	0.000111588	0.00382653	0	0	1.45971e-05	0.00236967	6.17078e-05	0.00534759
Blautia massiliensis	0.000339303	0.0203046	0.00338415	0.0663265	0.000498219	0.0253165	0.00343239	0.170616	0.00510928	0.219251
Blautia obeum	0	0	0.000351249	0.0140306	0.00133139	0.0379747	0.000991886	0.0734597	0.00257635	0.122995
Blautia producta	0.00019943	0.00507614	2.59226e-05	0.00127551	0	0	2.34207e-05	0.00236967	0	0
Blautia unknown_species	0.00154333	0.101523	0.00330762	0.155612	0.0079961	0.177215	0.00848739	0.478673	0.0124556	0.609626
Blautia wexlerae	0.00151117	0.0609137	0.00583922	0.13648	0.00385592	0.0886076	0.0251953	0.635071	0.0879417	0.68984
Brachybacterium nesterenkovii	4.85733e-05	0.00507614	0.00016597	0.00892857	0	0	0.000157016	0.007109	0.000547987	0.0320856
Brachyspira pilosicoli	0	0	0.000212793	0.00255102	0	0	0	0	0	0
Bradyrhizobium unknown_species	0.000118464	0.00507614	0	0	0	0	0	0	0	0
Brenneria alni	0	0	2.19015e-05	0.00127551	0	0	0	0	0	0
Bulleidia extructa	0	0	0	0	0	0	3.05972e-05	0.00236967	0	0
Burkholderia ambifaria	0	0	7.44147e-06	0.00127551	0	0	0	0	0	0
Burkholderia cenocepacia	0	0	4.74914e-05	0.00382653	0.000400645	0.0379747	2.35466e-05	0.00236967	0.00140856	0.00534759
Burkholderia cepacia	0	0	1.31667e-05	0.00127551	0	0	0	0	0	0
Burkholderia lata	8.98746e-05	0.0101523	3.97221e-05	0.00255102	0.000660886	0.0126582	0	0	0.000133318	0.00534759
Burkholderia multivorans	0.000500717	0.0152284	0.000244377	0.00892857	0.000325263	0.0379747	4.32296e-05	0.00236967	0.000306853	0.0106952
Burkholderia novacaledonica	0	0	1.77938e-05	0.00255102	0	0	0	0	0	0
Burkholderia pseudomultivorans	5.0071e-05	0.00507614	8.75045e-06	0.00127551	0	0	0	0	0	0
Burkholderia reimsis	0	0	0	0	9.60305e-05	0.0126582	0	0	0	0
Burkholderia seminalis	0.000445267	0.0101523	0.000589914	0.0153061	0.000862144	0.0126582	0.000152806	0.007109	2.84027e-05	0.00534759
Burkholderia territorii	0	0	0	0	0.000151089	0.0126582	0	0	0	0
Burkholderia unknown_species	0.000919875	0.0253807	0.00031552	0.0204082	0.00100505	0.0632911	0.000116077	0.00947867	0.000613	0.0106952
Buttiauxella gaviniae	0	0	0	0	7.57962e-05	0.0126582	0	0	0	0
Butyricicoccus unknown_species	0	0	9.58753e-06	0.00127551	0	0	0	0	0	0
Butyricimonas faecalis	0	0	0	0	0	0	4.37658e-05	0.00236967	0	0
Butyricimonas faecihominis	0.000103842	0.0101523	3.3609e-05	0.00127551	0	0	4.654e-05	0.00473934	0	0
Butyricimonas paravirosa	0	0	8.30781e-05	0.00382653	0	0	9.3818e-05	0.00947867	8.09917e-05	0.00534759
Butyricimonas unknown_species	0	0	3.03585e-05	0.00510204	0	0	1.288e-05	0.00236967	0	0
Butyricimonas virosa	0	0	8.48116e-05	0.00510204	0	0	0.000123728	0.0118483	4.07126e-05	0.00534759
Butyrivibrio crossotus	0	0	6.32613e-05	0.00255102	0	0	0.00087623	0.014218	8.1798e-05	0.00534759
Butyrivibrio unknown_species	0	0	1.1823e-05	0.00127551	0	0	0.00014955	0.0165877	0.000144735	0.0106952
Caballeronia unknown_species	0	0	7.88019e-06	0.00127551	0	0	0	0	0	0
Campylobacter coli	0.00430011	0.0304569	0.00118307	0.0114796	0.0731832	0.151899	0.000959367	0.014218	0	0
Campylobacter concisus	0	0	2.5517e-05	0.00127551	0	0	0	0	0	0
Campylobacter curvus	0	0	1.03852e-05	0.00127551	0	0	0	0	0	0
Campylobacter gracilis	0.00041118	0.0101523	0	0	0	0	0	0	0	0
Campylobacter jejuni	0.00177755	0.0253807	0.0015207	0.0357143	0.000441062	0.0126582	9.37626e-05	0.00473934	0	0
Campylobacter unknown_species	0.00308586	0.0406091	0.00161599	0.0561224	0.000812903	0.0379747	2.67686e-05	0.00236967	0.000114846	0.00534759
Campylobacter upsaliensis	0.000888783	0.0101523	0.000683201	0.0153061	0	0	0.000332923	0.00473934	0	0
Catenibacterium mitsuokai	0	0	0.000169564	0.00637755	0	0	5.65413e-05	0.00473934	0.000535593	0.026738
Catenibacterium unknown_species	0	0	3.72721e-05	0.00255102	0	0	0	0	0	0
Cellulosilyticum unknown_species	0	0	8.12786e-06	0.00127551	0	0	3.39729e-05	0.00473934	0	0
Cetobacterium somerae	0	0	8.289e-06	0.00127551	0	0	0	0	0	0
Cetobacterium unknown_species	7.65673e-05	0.00507614	3.81202e-05	0.00127551	0	0	0	0	0	0
Chryseobacterium gleum	3.25291e-05	0.00507614	0	0	0	0	0	0	0	0
Chryseobacterium oranimense	5.2038e-05	0.00507614	0	0	0	0	0	0	0	0
Citrobacter amalonaticus	0.00190592	0.00507614	0.000100452	0.00510204	0.00254255	0.0379747	1.552e-05	0.00236967	0.000158304	0.00534759
Citrobacter braakii	3.23223e-05	0.00507614	9.34028e-05	0.00765306	0.000256711	0.0253165	4.52712e-05	0.00473934	2.88686e-05	0.00534759
Citrobacter cronae	0	0	2.1861e-05	0.00127551	0	0	3.58989e-05	0.00473934	0	0
Citrobacter freundii	0.00115932	0.0406091	0.000612261	0.0255102	0.000642992	0.0253165	0.000214534	0.0118483	0.00042166	0.0160428
Citrobacter koseri	0.000451881	0.0253807	2.73887e-05	0.00255102	0.000652718	0.0126582	0.000523141	0.007109	0	0
Citrobacter pasteurii	0	0	1.65259e-05	0.00127551	0	0	0	0	0	0
Citrobacter portucalensis	0.000471379	0.0152284	0.000159422	0.00255102	0	0	0.000147505	0.00473934	0.000303337	0.00534759
Citrobacter sedlakii	0	0	0	0	0	0	0	0	3.20696e-05	0.00534759
Citrobacter unknown_species	2.6186e-05	0.00507614	5.00637e-05	0.00255102	0.000135718	0.0126582	7.81923e-05	0.00236967	0.000131931	0.00534759
Citrobacter youngae	0.000510964	0.0101523	0.000168121	0.00637755	0.00106079	0.0126582	4.43769e-05	0.00236967	0	0
Clostridioides difficile	0.000713439	0.0406091	0.00093279	0.0497449	0.00749215	0.0759494	0.000346504	0.0236967	0.000318401	0.0374332
Clostridium butyricum	0.00419368	0.0507614	0.000218107	0.0140306	0.0192474	0.0379747	0	0	5.70909e-05	0.00534759
Clostridium chauvoei	0	0	1.38017e-05	0.00127551	0.000913538	0.0253165	0	0	0	0
Clostridium cocleatum	0	0	4.12816e-05	0.00127551	0	0	0	0	0	0
Clostridium hylemonae	0	0	1.20177e-05	0.00127551	7.21443e-05	0.0126582	0	0	0	0
Clostridium innocuum	0.00402204	0.13198	0.00334787	0.118622	0.00459367	0.126582	0.00206895	0.0781991	0.00392519	0.192513
Clostridium jeddahense	8.648e-05	0.00507614	0.000113418	0.0127551	0	0	4.33254e-05	0.00236967	0	0
Clostridium neonatale	0.00194592	0.0456853	0.00746102	0.0561224	0.00150559	0.0886076	0.000260826	0.0189573	0.000970571	0.026738
Clostridium nigeriense	0	0	0	0	0.000177762	0.0126582	0	0	0	0
Clostridium paraputrificum	0.00766771	0.116751	0.00101064	0.0369898	0.00722068	0.139241	0.00026461	0.00947867	0	0
Clostridium perfringens	0.00342925	0.0812183	0.00138157	0.0433673	0.00290298	0.0886076	3.08976e-05	0.00473934	0.000149109	0.0106952
Clostridium saudiense	0.000209938	0.0101523	0.000115674	0.00382653	0.000146224	0.0126582	1.8998e-05	0.00236967	8.17458e-05	0.0106952
Clostridium septicum	0	0	0	0	0.00012129	0.0126582	0	0	0	0
Clostridium transplantifaecale	0	0	0.000331912	0.00637755	6.54857e-05	0.0126582	0	0	0	0
Clostridium unknown_species	0.00353728	0.203046	0.00276849	0.156888	0.00503544	0.21519	0.00243131	0.21564	0.00398172	0.283422
Clostridium ventriculi	0	0	4.23363e-05	0.00255102	0	0	0	0	0.00049204	0.00534759
Colibacter massiliensis	0	0	0.00147426	0.00892857	0	0	0	0	0	0
Colibacter unknown_species	0	0	0.00019844	0.0153061	0	0	0	0	9.63095e-05	0.00534759
Collinsella aerofaciens	0.00384795	0.101523	0.0180463	0.297194	0.00166119	0.0253165	0.0104317	0.272512	0.0115113	0.272727
Collinsella bouchesdurhonensis	0	0	0.000302048	0.00382653	0	0	2.87659e-05	0.00236967	0	0
Collinsella ihuae	0	0	0.000119165	0.00637755	0	0	5.40896e-05	0.00236967	0	0
Collinsella intestinalis	0	0	0.000174296	0.00382653	0	0	0.000181163	0.00473934	0.000308679	0.0106952
Collinsella phocaeensis	0	0	3.83698e-05	0.00255102	0	0	0	0	0	0
Collinsella stercoris	0	0	2.53146e-05	0.00127551	0	0	0	0	0	0
Collinsella tanakaei	0	0	0.00021369	0.00382653	0	0	2.36332e-05	0.00236967	5.40761e-05	0.00534759
Collinsella unknown_species	0.00075319	0.0253807	0.00486002	0.190051	0	0	0.000507217	0.028436	0.000306982	0.026738
Collinsella vaginalis	0	0	5.83431e-05	0.00127551	0	0	0	0	0	0
Coprobacillus cateniformis	5.37907e-05	0.00507614	0.00013652	0.0140306	0	0	5.37272e-05	0.007109	0.000119284	0.0106952
Coprobacter fastidiosus	0.000338748	0.00507614	4.88308e-05	0.00255102	0	0	0.000360627	0.0189573	5.52883e-05	0.00534759
Coprococcus comes	0	0	0.000116725	0.00892857	0.000305845	0.0253165	0.000783309	0.063981	0.00295102	0.112299
Coprococcus eutactus	0	0	2.20697e-05	0.00255102	0	0	0.000608329	0.035545	0.000827706	0.026738
Coprococcus phoceensis	0.00253789	0.0406091	0.00293209	0.0727041	0.00523702	0.0759494	0.00186191	0.0995261	0.00500169	0.160428
Coprococcus unknown_species	0.000257711	0.0203046	0.000243558	0.0229592	0.000539684	0.0506329	0.000630066	0.0521327	0.000990677	0.0695187
Corallococcus aberystwythensis	0.00224083	0.0304569	0.000552435	0.0140306	0	0	0.00191438	0.0308057	0.00107416	0.026738
Corallococcus carmarthensis	0	0	0.00013613	0.00127551	0	0	0	0	5.42056e-05	0.00534759
Corallococcus exercitus	0.000404409	0.0203046	9.88316e-05	0.00765306	0	0	0.000386179	0.0260664	0.000222449	0.0213904
Corallococcus exiguus	0	0	9.05199e-05	0.00127551	0	0	1.20374e-05	0.00236967	3.97903e-05	0.00534759
Corallococcus interemptor	0	0	6.79279e-05	0.00127551	0	0	0	0	4.12167e-05	0.00534759
Corallococcus praedator	4.03281e-05	0.00507614	0	0	0	0	1.8973e-05	0.00236967	0	0
Corynebacterium accolens	0	0	2.16369e-05	0.00127551	0	0	0	0	0	0
Corynebacterium bouchesdurhonense	8.36696e-05	0.00507614	0.000196627	0.00892857	0.0340754	0.101266	4.37539e-05	0.00236967	0	0
Corynebacterium heidelbergense	0	0	4.46732e-05	0.00255102	0	0	0.000119871	0.00473934	0	0
Corynebacterium neomassiliense	0	0	8.31349e-05	0.00255102	0	0	4.90533e-05	0.00236967	0	0
Corynebacterium senegalense	0	0	0.00012525	0.00382653	0	0	0	0	0	0
Corynebacterium unknown_species	0	0	0	0	7.41796e-05	0.0126582	0	0	0	0
Cronobacter dublinensis	0	0	6.96422e-06	0.00127551	0	0	0	0	0	0
Culturomica unknown_species	0	0	0	0	0	0	3.1549e-05	0.00473934	0	0
Cuneatibacter caecimuris	0	0	0.000388029	0.00892857	0	0	0	0	0	0
Cuneatibacter unknown_species	0	0	0	0	0.000614788	0.0126582	0	0	0	0
Cutibacterium acnes	0	0	8.00082e-06	0.00127551	0.000298526	0.0253165	0	0	0	0
Cutibacterium avidum	0.000163441	0.0101523	0.000478513	0.0204082	0	0	0	0	0.000199798	0.00534759
Daejeonella unknown_species	0	0	1.68828e-05	0.00127551	0	0	0	0	0	0
Dakarella massiliensis	0	0	0.000319322	0.0114796	0.00571846	0.0253165	0.000183391	0.00473934	0.000695214	0.0160428
Defluviitalea unknown_species	4.58948e-05	0.00507614	0	0	0	0	0	0	0	0
Desulfovibrio piger	0	0	1.41047e-05	0.00127551	0	0	2.70973e-05	0.00236967	0	0
Dialister invisus	0	0	0.000766388	0.0165816	0.000637639	0.0126582	0.0058933	0.146919	0.0259304	0.203209
Dialister succinatiphilus	0	0	0	0	0	0	0.000169659	0.00473934	0	0
Dialister unknown_species	7.93569e-05	0.00507614	0.00115681	0.065051	0	0	0.000229009	0.00947867	0.00210266	0.0695187
Dielma fastidiosa	0	0	1.48687e-05	0.00127551	0	0	0	0	0	0
Dorea formicigenerans	0	0	0.000239773	0.0229592	0	0	0.000362478	0.028436	0.00103766	0.0855615
Dorea longicatena	0	0	0.000650936	0.0280612	0.000452675	0.0253165	0.0013569	0.0876777	0.00200278	0.101604
Dorea phocaeensis	0	0	0	0	0	0	4.8982e-05	0.00236967	0	0
Dorea unknown_species	3.97185e-05	0.00507614	0.000417934	0.0344388	0.000620456	0.0379747	0.000766109	0.07109	0.00124492	0.106952
Duncaniella unknown_species	0	0	0	0	0	0	0.000190215	0.0118483	0	0
Duodenibacillus massiliensis	0	0	0.000760129	0.0216837	0	0	0.000648409	0.021327	0.0003835	0.0106952
Dysgonomonas capnocytophagoides	0	0	4.70358e-05	0.00255102	0	0	0.000623171	0.00236967	0	0
Dysgonomonas mossii	9.10224e-05	0.00507614	0.000391188	0.00510204	0	0	0	0	0	0
Dysgonomonas unknown_species	0.000100779	0.00507614	0.000245981	0.00510204	0.000407885	0.0126582	2.57362e-05	0.00236967	0	0
Dysosmobacter unknown_species	0.000331307	0.00507614	0.000143638	0.00892857	0	0	0.000230036	0.021327	0.000223553	0.0160428
Dysosmobacter welbionis	0.000328461	0.0152284	0.000175076	0.0204082	0	0	0.00183757	0.123223	0.00181856	0.0802139
Eggerthella lenta	0.000439624	0.035533	0.00102038	0.0880102	0.00168632	0.0379747	0.000540164	0.0450237	0.00152975	0.101604
Eisenbergiella massiliensis	0	0	0.000206163	0.00892857	0.000269217	0.0253165	0.000699136	0.0308057	0.000580275	0.0374332
Eisenbergiella tayi	0.000733766	0.035533	0.000319175	0.0127551	0.000426808	0.0253165	0.000168364	0.021327	0.000472666	0.0320856
Eisenbergiella unknown_species	0.000725927	0.0101523	8.48161e-05	0.00765306	0	0	0.000483444	0.0450237	0.000152577	0.0160428
Elizabethkingia anophelis	0.000347199	0.0152284	0.00125222	0.0255102	0.00169892	0.0253165	0.000346363	0.00473934	0.00105599	0.0160428
Elizabethkingia miricola	0.000287378	0.00507614	0	0	0	0	0	0	0	0
Ellagibacter isourolithinifaciens	0	0	0	0	0	0	4.30574e-05	0.00236967	0	0
Enorma unknown_species	0.000188421	0.0152284	0.000832846	0.059949	0	0	0	0	0	0
Enterobacter asburiae	0.00318361	0.0406091	0.00107184	0.0433673	0.00106315	0.0886076	0.000838848	0.0616114	0.00112354	0.0748663
Enterobacter bugandensis	0.000175145	0.0152284	0.000110852	0.0114796	0.000684198	0.0506329	4.38647e-05	0.00473934	0.000482122	0.026738
Enterobacter cancerogenus	4.84877e-05	0.00507614	0	0	0.000912796	0.0253165	0	0	0	0
Enterobacter cloacae	0.000702938	0.0253807	0.000175437	0.00510204	0.000902436	0.0379747	0.001005	0.00473934	0	0
Enterobacter hormaechei	0.00299051	0.101523	0.00241368	0.0497449	0.0555704	0.101266	0.00121104	0.021327	0.00180973	0.0481283
Enterobacter kobei	6.69557e-05	0.00507614	0.000451223	0.0127551	0.000263031	0.0253165	3.03045e-05	0.00236967	0.000204681	0.0106952
Enterobacter ludwigii	2.95176e-05	0.00507614	8.09498e-05	0.00382653	0.000157013	0.0126582	1.85206e-05	0.00236967	0	0
Enterobacter mori	0	0	6.66649e-06	0.00127551	0.00011909	0.0126582	0	0	0	0
Enterobacter roggenkampii	0.0058661	0.111675	0.00110815	0.0408163	0.00099452	0.0506329	0.000302585	0.0165877	0.00158812	0.0320856
Enterobacter sichuanensis	0.00105345	0.0203046	3.86598e-05	0.00382653	0	0	1.86543e-05	0.00236967	5.54718e-05	0.00534759
Enterobacter soli	6.10585e-05	0.00507614	0	0	0	0	0	0	0	0
Enterobacter unknown_species	0.000118102	0.0152284	0.000120158	0.00637755	0.00139957	0.0759494	4.74385e-05	0.00473934	0	0
Enterocloster asparagiformis	0.000178954	0.0152284	0.000195881	0.00637755	0	0	0.000125255	0.0118483	0.000550716	0.0160428
Enterocloster bolteae	0.0024061	0.0761421	0.00173036	0.0778061	0.0150142	0.113924	0.00162146	0.146919	0.00301482	0.165775
Enterocloster clostridioformis	0.000311332	0.0203046	0.000190152	0.0153061	6.44636e-05	0.0126582	0.000379128	0.0379147	0.000143762	0.0160428
Enterocloster unknown_species	0.000747787	0.0507614	0.000956055	0.065051	0.00327193	0.101266	0.000549056	0.0734597	0.000912431	0.0855615
Enterococcus asini	0	0	0	0	0.000193828	0.0126582	0	0	0	0
Enterococcus avium	0.000368762	0.0253807	0.000229584	0.0191327	0.00622836	0.0506329	0.000293205	0.007109	4.43016e-05	0.00534759
Enterococcus casseliflavus	0.00025311	0.035533	0.000601007	0.0229592	0.00998289	0.139241	0.000250104	0.0118483	0	0
Enterococcus dispar	0	0	0.000103648	0.00382653	0	0	0	0	0	0
Enterococcus durans	0	0	0.000230334	0.00510204	0.000139154	0.0126582	0	0	9.14406e-05	0.00534759
Enterococcus faecalis	0.00424384	0.101523	0.00388634	0.104592	0.128189	0.291139	0.000547437	0.021327	0.000244319	0.0106952
Enterococcus faecium	0.000594114	0.0203046	0.0031724	0.0204082	0.000804121	0.0379747	0.000203976	0.00473934	0	0
Enterococcus gallinarum	0.000412013	0.0152284	0.000681345	0.0242347	0.0413666	0.126582	0.0001454	0.0118483	9.80577e-05	0.00534759
Enterococcus hirae	0	0	0.000225329	0.0114796	0.000170036	0.0126582	0	0	0	0
Enterococcus italicus	9.85956e-05	0.0101523	0	0	0	0	0	0	0	0
Enterococcus raffinosus	6.32828e-05	0.00507614	2.90184e-05	0.00255102	0.000108703	0.0126582	0	0	0	0
Enterococcus saigonensis	0	0	0	0	0.000150892	0.0126582	0	0	0	0
Enterococcus unknown_species	0	0	0.000289992	0.0165816	0.00931814	0.164557	0.000231487	0.0118483	0	0
Erwinia mediterraneensis	0.000659563	0.0152284	0.00276149	0.0178571	0.00267709	0.0379747	0.000703226	0.007109	0.000161915	0.0106952
Erwinia unknown_species	0	0	6.78061e-05	0.00255102	0.000512055	0.0379747	0	0	0	0
Erysipelatoclostridium ramosum	0.00420978	0.0964467	0.011345	0.132653	0.00685227	0.151899	0.00299431	0.0947867	0.00405056	0.176471
Erysipelatoclostridium unknown_species	0	0	8.21574e-05	0.0102041	9.84952e-05	0.0126582	0	0	0	0
Escherichia albertii	0.00150664	0.0761421	0.00142236	0.0165816	0.0017267	0.0379747	5.72729e-05	0.00473934	3.19769e-05	0.00534759
Escherichia coli	0.262372	0.812183	0.0363801	0.581633	0.0197558	0.278481	0.0136779	0.336493	0.0150009	0.294118
Escherichia fergusonii	0.000475278	0.071066	0.000126989	0.00382653	0.000557527	0.0253165	0	0	0	0
Escherichia marmotae	0	0	0.00051906	0.00382653	0	0	0	0	0	0
Escherichia unknown_species	0.003828	0.213198	0.000142105	0.0153061	0.000360151	0.0379747	0	0	0	0
Eubacterium callanderi	0	0	0.000322111	0.0178571	0	0	0.00020774	0.007109	0	0
Eubacterium coprostanoligenes	0	0	0	0	0	0	4.94407e-05	0.00236967	0	0
Eubacterium limosum	0	0	9.98333e-05	0.00510204	0	0	0	0	0	0
Eubacterium maltosivorans	0	0	2.29811e-05	0.00255102	0	0	0	0	0	0
Eubacterium ramulus	0	0	4.77576e-05	0.00637755	0	0	0.000137736	0.00947867	0.000547887	0.0374332
Eubacterium rectale	0.000673029	0.0152284	0.00215966	0.065051	0.00156192	0.0126582	0.0233915	0.367299	0.0207833	0.385027
Eubacterium siraeum	0	0	0.000172339	0.00382653	0	0	0.00127282	0.0545024	0.00115357	0.0320856
Eubacterium unknown_species	0.000509539	0.0203046	0.000613842	0.0459184	0.000622164	0.0506329	0.00411661	0.277251	0.0043185	0.31016
Eubacterium ventriosum	0	0	4.5783e-05	0.00382653	0	0	0.000170785	0.0118483	0.000453656	0.0213904
Evtepia gabavorous	0	0	6.44328e-05	0.00382653	0	0	3.17191e-05	0.00236967	7.23801e-05	0.00534759
Extibacter muris	0	0	7.74152e-06	0.00127551	0	0	0	0	0	0
Faecalibacillus faecis	0	0	6.56785e-05	0.00510204	0	0	0.000272157	0.014218	0.0004706	0.0213904
Faecalibacillus intestinalis	0	0	0.000248637	0.0127551	0	0	0.000646458	0.035545	0.000786317	0.0534759
Faecalibacillus unknown_species	3.93776e-05	0.00507614	6.6095e-05	0.00255102	0	0	2.58701e-05	0.00236967	0	0
Faecalibacterium prausnitzii	0.000864109	0.035533	0.00212167	0.100765	0.00140401	0.0253165	0.023341	0.566351	0.0139278	0.518717
Faecalibacterium unknown_species	0.00201522	0.0659898	0	0	0.00116496	0.0379747	0.0288419	0.566351	0.0182954	0.534759
Faecalimonas umbilicata	0.000415978	0.0406091	0.000848275	0.0459184	0.00117801	0.0379747	0.000228548	0.0189573	0.000590969	0.0213904
Faecalimonas unknown_species	0.000177402	0.0152284	0.00180558	0.0306122	0.000704024	0.0253165	9.49035e-05	0.00473934	0.000905728	0.00534759
Finegoldia magna	0	0	1.59524e-05	0.00127551	0	0	0	0	0	0
Flavonifractor plautii	0.00850275	0.192893	0.00977511	0.204082	0.0089956	0.21519	0.00546277	0.348341	0.00642438	0.331551
Flavonifractor unknown_species	0.000223393	0.00507614	0.000978009	0.0255102	0.000646839	0.0379747	9.17878e-05	0.00947867	0.000102951	0.0106952
Frankia coriariae	0	0	2.69309e-05	0.00127551	0	0	0	0	0	0
Frisingicoccus caecimuris	0	0	1.12535e-05	0.00127551	0	0	0	0	0	0
Fusobacterium necrogenes	0.000180286	0.00507614	3.42514e-05	0.00127551	0	0	0	0	0	0
Fusobacterium nucleatum	0	0	8.11814e-06	0.00127551	0	0	0	0	0	0
Fusobacterium unknown_species	0.000400119	0.00507614	8.27727e-05	0.00382653	0	0	0	0	0.000293612	0.00534759
Galbitalea unknown_species	0	0	8.15919e-06	0.00127551	0	0	0	0	0	0
Gemmiger formicilis	8.6123e-05	0.00507614	0.000808791	0.0293367	0.00176585	0.0126582	0.00322081	0.137441	0.00422975	0.176471
Gemmiger unknown_species	0	0	0.00033071	0.0140306	0.00018944	0.0126582	0.00169897	0.101896	0.0016362	0.112299
Gordonia amicalis	0	0	9.13277e-05	0.00127551	0	0	0	0	0	0
Gordonibacter pamelaeae	0	0	2.23248e-05	0.00255102	0	0	0	0	0	0
Gordonibacter urolithinfaciens	0	0	0	0	0	0	1.59319e-05	0.00236967	0	0
Gramella jeungdoensis	0	0	3.62738e-05	0.00127551	0.000463824	0.0126582	0.000247256	0.007109	0	0
Gramella unknown_species	0.00112529	0.0101523	0.000247884	0.00255102	0.00472048	0.0126582	0.00836302	0.0189573	0	0
Gynurincola unknown_species	0	0	1.00557e-05	0.00127551	0	0	0	0	0	0
Haemophilus haemolyticus	0.00368437	0.0609137	0.00232268	0.0497449	0.00500057	0.126582	0.030524	0.161137	0.00421528	0.0748663
Haemophilus influenzae	4.48014e-05	0.00507614	0	0	0	0	0	0	0	0
Haemophilus parahaemolyticus	9.52938e-05	0.00507614	4.14872e-05	0.00127551	0	0	0	0	0	0
Haemophilus parainfluenzae	0.00298559	0.0761421	0.00163783	0.0497449	0.00048387	0.0379747	0.00269252	0.106635	0.000964492	0.0534759
Haemophilus paraphrohaemolyticus	0	0	1.28469e-05	0.00127551	0	0	4.40259e-05	0.00236967	0	0
Haemophilus pittmaniae	7.11824e-05	0.00507614	0	0	0	0	0	0	0	0
Haemophilus unknown_species	0.000721845	0.035533	0.000217931	0.0140306	0.000121606	0.0126582	0	0	6.52045e-05	0.00534759
Hafnia alvei	0	0	0.000119105	0.00127551	8.76515e-05	0.0126582	0	0	0	0
Hafnia paralvei	0	0	4.32414e-05	0.00382653	0	0	0	0	0	0
Halobellus unknown_species	0	0	0.000154266	0.00127551	0	0	0	0	0	0
Halococcus sediminicola	0.00212908	0.0304569	0.00820264	0.0446429	0.00192084	0.0253165	0.000823331	0.0521327	0.00184326	0.0374332
Halococcus unknown_species	0	0	0	0	0	0	4.75941e-05	0.00473934	0	0
Halomonas massiliensis	0.000105722	0.00507614	0.00014951	0.00510204	0	0	0.00016454	0.00473934	0.000331198	0.0160428
Halomonas unknown_species	0	0	3.7302e-05	0.00382653	0	0	4.29268e-05	0.00236967	9.87657e-05	0.0106952
Helicobacter bizzozeronii	0	0	0.000474336	0.00765306	0.000184151	0.0126582	0	0	0	0
Helicobacter cinaedi	0.000479671	0.0101523	2.14982e-05	0.00255102	0	0	0	0	0	0
Helicobacter felis	0.00540321	0.0406091	0.00571595	0.0344388	0.00253404	0.0886076	0.00139367	0.007109	0.000786455	0.0106952
Helicobacter pullorum	0	0	0	0	0.000218321	0.0253165	0	0	0	0
Helicobacter unknown_species	0.000646257	0.0101523	0.000456787	0.0165816	0.000153536	0.0126582	0.000369345	0.00473934	0	0
Herpetosiphon llansteffanensis	0.0015051	0.0253807	0.000856231	0.0165816	0	0	0.00190243	0.0260664	0.00115752	0.0160428
Holdemanella biformis	0.000218133	0.00507614	0.000300587	0.0127551	0	0	0.000147177	0.007109	0.00104029	0.0213904
Holdemanella unknown_species	0	0	0.00012099	0.00765306	0	0	8.75791e-05	0.007109	0	0
Holdemania filiformis	0	0	0	0	0	0	1.55129e-05	0.00236967	0	0
Holdemania massiliensis	0	0	0	0	0	0	4.12881e-05	0.00236967	6.88483e-05	0.00534759
Holdemania unknown_species	0	0	0	0	0.000221303	0.0126582	0	0	0	0
Hungatella effluvii	0.00047974	0.0456853	0.00265063	0.0497449	0.000829652	0.0126582	0.000757063	0.0616114	0.00105189	0.0534759
Hungatella hathewayi	0.00116718	0.0304569	0.00322492	0.0357143	0.00178942	0.0632911	0.000175757	0.0236967	0.000171037	0.0106952
Hungatella unknown_species	3.32823e-05	0.00507614	0.000584833	0.0242347	0.003345	0.0632911	5.95393e-05	0.00947867	8.45453e-05	0.0106952
Hungatella xylanolytica	0	0	0	0	0	0	0.000181158	0.00236967	0	0
Hydrogeniiclostidium mannosilyticum	0	0	0	0	0.00029247	0.0126582	0	0	0	0
Hydrogenophaga intermedia	0.000140366	0.0152284	6.73933e-06	0.00127551	0.00118434	0.0886076	0	0	0	0
Intestinibacter bartlettii	0.000846483	0.0253807	0.000613876	0.0382653	0.001371	0.0379747	0.00037423	0.0236967	0.00102987	0.0802139
Intestinibacter unknown_species	0	0	0	0	0	0	5.3652e-05	0.00236967	5.41434e-05	0.00534759
Intestinimonas butyriciproducens	0	0	0.00010099	0.00510204	0	0	0.000486269	0.035545	0.000406252	0.0320856
Intestinimonas massiliensis	0	0	0	0	0.000181368	0.0126582	4.91453e-05	0.00473934	0.000106202	0.0106952
Intestinimonas timonensis	0	0	2.32328e-05	0.00255102	0.000235447	0.0126582	0.000159968	0.00236967	0.000103209	0.00534759
Intestinimonas unknown_species	0	0	0.000123626	0.00765306	9.78946e-05	0.0126582	0.000167691	0.0165877	0.000235078	0.0213904
Janibacter massiliensis	0.000142609	0.00507614	0.000363705	0.0114796	0.0282361	0.101266	0	0	0	0
Kineothrix unknown_species	0	0	0	0	0	0	6.16118e-05	0.007109	3.30283e-05	0.00534759
Kitasatospora aureofaciens	0	0	0.000200265	0.0114796	0	0	6.18961e-05	0.007109	0.000505397	0.0106952
Kitasatospora niigatensis	0.000231964	0.0203046	0.000100393	0.0114796	7.36791e-05	0.0126582	9.40978e-05	0.00947867	0.000135736	0.0106952
Kitasatospora phosalacinea	0.00028252	0.0152284	0.000140633	0.00892857	0.000184766	0.0126582	0.000112346	0.007109	0.000358038	0.0106952
Klebsiella aerogenes	0.000403132	0.0304569	0.000423496	0.0102041	0.0130927	0.101266	0.000371653	0.007109	0.000114606	0.0106952
Klebsiella grimontii	0.000159129	0.00507614	0.000161672	0.0102041	0	0	0	0	0.000363869	0.00534759
Klebsiella huaxiensis	0	0	0	0	0	0	1.30293e-05	0.00236967	0	0
Klebsiella michiganensis	0.00667598	0.137056	0.00861277	0.0714286	0.00234233	0.151899	0.000610048	0.049763	0.000548219	0.0320856
Klebsiella oxytoca	0.00103588	0.0456853	0.00486532	0.0242347	0	0	4.46478e-05	0.00473934	0.00202439	0.0160428
Klebsiella pneumoniae	0.0321457	0.248731	0.00399307	0.110969	0.00618876	0.113924	0.00255321	0.0450237	0.0028894	0.0588235
Klebsiella quasipneumoniae	0.00763348	0.13198	0.000626267	0.0395408	0.000820834	0.0506329	0.000363658	0.0189573	0.000139631	0.0106952
Klebsiella quasivariicola	8.63181e-05	0.0152284	0.000245465	0.00382653	0.00123606	0.0126582	0	0	0	0
Klebsiella unknown_species	0.000720609	0.0659898	0.000417699	0.0191327	0.000613247	0.0759494	1.72132e-05	0.00236967	5.57057e-05	0.0106952
Klebsiella variicola	0.00559393	0.167513	0.00186981	0.0408163	0.00734227	0.0759494	0.000131635	0.014218	0.000239346	0.0160428
Kluyvera ascorbata	0.000194408	0.0253807	8.57285e-05	0.00510204	0	0	4.35187e-05	0.00473934	0	0
Kluyvera cryocrescens	0.000738082	0.0101523	6.25053e-05	0.00255102	0	0	0	0	0	0
Kluyvera georgiana	5.79708e-05	0.00507614	0	0	0	0	0	0	0	0
Kluyvera unknown_species	0.00018892	0.00507614	4.16223e-05	0.00255102	0	0	0	0	0	0
Kocuria rhizophila	0	0	0.00117007	0.0153061	0.00405206	0.0759494	0.000138816	0.00947867	0.000120851	0.0106952
Kocuria rosea	0	0	6.28169e-05	0.00382653	0	0	4.2072e-05	0.00236967	0	0
Kocuria unknown_species	0	0	5.94476e-05	0.00510204	0.000241173	0.0379747	1.81245e-05	0.00236967	0	0
Kosakonia unknown_species	0.000115746	0.00507614	6.44188e-05	0.00382653	0	0	0.000103882	0.00473934	0	0
Lachnoclostridium edouardi	0	0	0.000144092	0.00765306	0	0	0	0	0	0
Lachnoclostridium pacaense	0.000246034	0.0152284	0.000135106	0.0102041	0	0	0	0	0	0
Lachnoclostridium phocaeense	0	0	1.11392e-05	0.00127551	0	0	0	0	0	0
Lachnoclostridium unknown_species	0.000408386	0.0304569	0.000254104	0.0216837	0.000448459	0.0126582	1.77438e-05	0.00236967	0.00021981	0.026738
Lachnospira eligens	0.000130261	0.0101523	0.000442208	0.0178571	0.000344647	0.0253165	0.00798029	0.244076	0.00305489	0.122995
Lachnospira unknown_species	0.000289814	0.00507614	0.000224676	0.0140306	0.000333333	0.0126582	0.00325032	0.175355	0.00126273	0.101604
Lacrimispora saccharolytica	0	0	5.28886e-05	0.00382653	0	0	0	0	0	0
Lacrimispora unknown_species	3.04417e-05	0.00507614	8.61154e-05	0.0102041	0	0	9.75895e-05	0.00236967	4.26194e-05	0.00534759
Lactiplantibacillus plantarum	0	0	0.00030046	0.00255102	0	0	0	0	0	0
Lactiplantibacillus unknown_species	0	0	4.96117e-05	0.00127551	0	0	0	0	0	0
Lactobacillus acidophilus	0	0	0	0	0	0	4.29604e-05	0.00236967	0	0
Lactobacillus brevis	0	0	0.000160898	0.00127551	0	0	0	0	0	0
Lactobacillus crispatus	4.17482e-05	0.00507614	0	0	0	0	0	0	0	0
Lactobacillus delbrueckii	0	0	1.3754e-05	0.00127551	0	0	0	0	0.000249349	0.0160428
Lactobacillus gasseri	0.000462258	0.0101523	0.0006395	0.0114796	0.000847036	0.0126582	0.000105899	0.00236967	0	0
Lactobacillus gastricus	0	0	9.02736e-05	0.00510204	0	0	0	0	0	0
Lactobacillus kalixensis	0.000586117	0.0101523	9.01033e-05	0.00255102	0.000338302	0.0126582	3.05599e-05	0.00236967	0	0
Lactobacillus mucosae	0.000774301	0.0101523	0.00127348	0.0420918	0	0	6.41202e-05	0.00473934	0	0
Lactobacillus oris	0	0	0.000162128	0.00765306	0	0	0	0	0	0
Lactobacillus paracasei	0.000737038	0.0203046	0.00110358	0.0306122	0.00748101	0.0886076	0.000299339	0.014218	0	0
Lactobacillus paragasseri	0	0	8.31521e-05	0.00382653	0	0	5.3198e-05	0.00236967	0	0
Lactobacillus reuteri	0	0	0	0	0	0	4.9938e-05	0.00236967	0	0
Lactobacillus rhamnosus	0.00139718	0.0152284	0.00218972	0.0701531	0.0198355	0.0886076	0.000714329	0.028436	0.000558405	0.0160428
Lactobacillus ruminis	0.00261601	0.0609137	0.00486197	0.102041	0.000218581	0.0253165	0.000352321	0.007109	0	0
Lactobacillus salivarius	0.000185782	0.0101523	0.000778246	0.0140306	0	0	0	0	0	0
Lactobacillus unknown_species	0.000216616	0.0203046	0.00115012	0.0459184	0.00116301	0.0506329	2.14759e-05	0.00236967	0	0
Lactobacillus vaginalis	0	0	6.37759e-05	0.00510204	0	0	0	0	0	0
Lactococcus lactis	0.00132328	0.0456853	0.000504624	0.0204082	0.000386434	0.0126582	0.000531738	0.0260664	9.72764e-05	0.0106952
Lactococcus petauri	0	0	0	0	0.00108671	0.0126582	0	0	0	0
Lactococcus unknown_species	0.000110244	0.00507614	0.000173981	0.00127551	0	0	0	0	0	0
Lancefieldella parvula	0.000155282	0.00507614	0	0	0	0	0	0	0	0
Lancefieldella unknown_species	0.000608142	0.0203046	0.000137851	0.00382653	0	0	0	0	0	0
Lawsonella clevelandensis	0	0	1.20335e-05	0.00127551	0	0	0	0	0	0
Lawsonella unknown_species	0	0	2.66624e-05	0.00127551	0	0	0	0	0	0
Leclercia adecarboxylata	0.000134061	0.00507614	3.73511e-05	0.00382653	0.000293465	0.0379747	0	0	0	0
Leclercia unknown_species	0	0	9.51312e-06	0.00127551	0.000206414	0.0253165	0	0	0	0
Legionella sainthelensi	0	0	0.00148814	0.0344388	0.023888	0.139241	0.000481191	0.0118483	0.0004848	0.0160428
Legionella unknown_species	0	0	2.38825e-05	0.00127551	0	0	0	0	0	0
Leuconostoc lactis	0	0	5.8909e-05	0.00382653	0	0	0	0	0	0
Libanicoccus unknown_species	0.000669131	0.0253807	0.00236746	0.100765	0	0	0.00022963	0.007109	0	0
Limosilactobacillus fermentum	0.000193318	0.0152284	0.00075892	0.0165816	0.000294882	0.0126582	3.64791e-05	0.00236967	0	0
Limosilactobacillus unknown_species	0	0	0.000654783	0.00127551	0	0	0	0	0	0
Listeria monocytogenes	0	0	0	0	0	0	1.7156e-05	0.00236967	0	0
Listeria unknown_species	0	0	0	0	0.000171459	0.0126582	0	0	0	0
Longicatena caecimuris	0.000213038	0.00507614	0.000222824	0.00510204	0	0	3.93172e-05	0.00473934	0.000319146	0.0213904
Luteococcus japonicus	0.00377604	0.035533	0.00248252	0.0191327	0.000208745	0.0126582	0.00200395	0.021327	0.0112639	0.0481283
Luteococcus unknown_species	0	0	4.20654e-05	0.00382653	0.00020503	0.0253165	0	0	0	0
Marvinbryantia unknown_species	0	0	0	0	0	0	0	0	3.04289e-05	0.00534759
Massilicoli unknown_species	0	0	1.76071e-05	0.00127551	0	0	0	0	0	0
Massilimaliae timonensis	0	0	0.000245103	0.00382653	0	0	3.10443e-05	0.00236967	0	0
Mediterranea massiliensis	0	0	0	0	0	0	0	0	3.54757e-05	0.00534759
Mediterraneibacter massiliensis	0	0	5.51851e-05	0.00255102	0	0	3.48856e-05	0.00236967	0	0
Mediterraneibacter unknown_species	3.14104e-05	0.00507614	4.2673e-05	0.00255102	0	0	3.98279e-05	0.00473934	0	0
Megamonas funiformis	8.37625e-05	0.00507614	0.00116778	0.0165816	0	0	0.000816133	0.014218	0.000147027	0.0106952
Megamonas rupellensis	0	0	9.13997e-05	0.00382653	0	0	4.47349e-05	0.00473934	0	0
Megamonas unknown_species	6.71134e-05	0.00507614	0.00104946	0.0357143	0	0	0	0	0	0
Megasphaera elsdenii	0.000121075	0.00507614	0.00272302	0.0625	0	0	0.000162804	0.00473934	0.000438846	0.00534759
Megasphaera massiliensis	0.00101167	0.0406091	0.00229225	0.0459184	0.00228522	0.0126582	0.000327583	0.014218	0.000636093	0.0160428
Megasphaera stantonii	0	0	5.85934e-05	0.00382653	0.000205879	0.0126582	4.38872e-05	0.00236967	0	0
Megasphaera unknown_species	0.00212491	0.0659898	0.0125511	0.174745	0.00039396	0.0253165	0.000462318	0.0118483	0.00107386	0.0213904
Merdimonas faecis	0	0	0	0	0	0	5.91506e-05	0.00236967	0	0
Mesosutterella multiformis	0	0	0.000112983	0.00637755	0	0	0.00065875	0.0331754	0.000187373	0.0106952
Metakosakonia unknown_species	0	0	0	0	0	0	1.38881e-05	0.00236967	0	0
Methanobrevibacter smithii	0	0	0	0	0	0	0.00015974	0.007109	0.000186721	0.0106952
Methanosarcina mazei	0.00131421	0.071066	0.00254243	0.126276	0.00639703	0.189873	0.00488387	0.319905	0.00671357	0.374332
Methylobacterium symbioticum	0	0	1.60801e-05	0.00127551	0	0	0	0	0	0
Methylobacterium unknown_species	0	0	7.38033e-06	0.00127551	0	0	0	0	0	0
Micrococcus luteus	0	0	0.000637584	0.0114796	0.00192049	0.0886076	0	0	0	0
Micrococcus lylae	0.000959179	0.0101523	0.00115874	0.0178571	0	0	0.00755346	0.0521327	0.000815121	0.0106952
Micrococcus yunnanensis	0	0	2.89146e-05	0.00127551	0	0	0.00018164	0.007109	0.000170799	0.0106952
Micromonospora chalcea	8.7756e-05	0.00507614	5.32435e-05	0.00382653	0	0	0	0	0.000171417	0.00534759
Micromonospora echinaurantiaca	0.000217992	0.00507614	5.72949e-05	0.00637755	0	0	0.000251378	0.0236967	3.00024e-05	0.00534759
Micromonospora endophytica	0	0	0	0	0	0	1.22835e-05	0.00236967	0	0
Micromonospora maritima	0	0	0.000435196	0.00892857	0	0	0.000149709	0.00473934	0.000111506	0.0106952
Micromonospora orduensis	0	0	8.72291e-05	0.00765306	0	0	0.000704352	0.0402844	6.42471e-05	0.00534759
Mitsuokella multacida	0	0	0.000220852	0.0140306	0	0	0	0	0	0
Mixta calida	0	0	0	0	0.00195897	0.0126582	0	0	0	0
Mixta theicola	2.77668e-05	0.00507614	0	0	0	0	0	0	0	0
Monoglobus pectinilyticus	0	0	0.00015277	0.00255102	0	0	6.21803e-05	0.00473934	0.000133595	0.00534759
Morganella morganii	0.000114081	0.0101523	0.000205223	0.00382653	0.000221666	0.0126582	0.000143213	0.00473934	0	0
Muribaculum unknown_species	0	0	0	0	0	0	5.03278e-05	0.00473934	0	0
Muricomes unknown_species	7.2989e-05	0.00507614	0	0	0	0	0	0	0	0
Mycobacterium ahvazicum	0	0	1.09634e-05	0.00127551	0	0	0	0	0	0
Mycobacterium avium	0.000289526	0.0253807	0.00096033	0.0408163	0.0160913	0.189873	0.000949775	0.028436	0.0012079	0.0374332
Mycobacterium lehmannii	5.06707e-05	0.00507614	0.000195042	0.00892857	0.00027203	0.0126582	0.000145158	0.007109	0.00415183	0.106952
Mycolicibacterium elephantis	5.59327e-05	0.0101523	5.03131e-05	0.00510204	0	0	0	0	0.00146056	0.0962567
Mycolicibacterium fortuitum	0.000392735	0.0152284	0.000335942	0.0140306	0	0	0.00193498	0.0781991	0.000767906	0.0320856
Mycolicibacterium houstonense	5.1737e-05	0.00507614	0	0	0	0	4.19459e-05	0.00236967	0	0
Mycolicibacterium setense	0	0	0.000323571	0.00637755	0.00243184	0.0126582	0.00571442	0.035545	0.000599816	0.0106952
Mycolicibacterium unknown_species	0	0	0	0	0	0	1.2221e-05	0.00236967	0	0
Mycoplasma hyopneumoniae	0.000888733	0.0101523	0.00204471	0.0178571	0.00329407	0.0253165	0.00687842	0.0545024	0.0367317	0.117647
Mycoplasma unknown_species	0.000114608	0.00507614	6.29759e-05	0.00255102	0	0	0	0	0.000209665	0.00534759
Negativibacillus unknown_species	0.000137171	0.00507614	0	0	0	0	0	0	0	0
Negativicoccus succinicivorans	0	0	4.51721e-05	0.00255102	0	0	0	0	0	0
Neglecta timonensis	0	0	0	0	0.000262714	0.0126582	0	0	3.61111e-05	0.00534759
Neglecta unknown_species	0	0	1.63724e-05	0.00255102	0	0	0	0	4.2165e-05	0.00534759
Neisseria meningitidis	0	0	4.19513e-05	0.00255102	0	0	0	0	0	0
Neisseria subflava	0	0	1.16709e-05	0.00127551	0	0	0	0	0	0
Neisseria unknown_species	0	0	1.62436e-05	0.00127551	0	0	0	0	0	0
Neobittarella massiliensis	0.000108425	0.00507614	0.000479235	0.0114796	0	0	8.94914e-05	0.00236967	0	0
Neobittarella unknown_species	4.88272e-05	0.00507614	0.000128984	0.00637755	0	0	2.1003e-05	0.00236967	0	0
Niameybacter massiliensis	0	0	2.88617e-05	0.00127551	0.000486622	0.0126582	3.32105e-05	0.00473934	0	0
Niameybacter unknown_species	0.000118405	0.00507614	9.20345e-05	0.00765306	0	0	0.000175869	0.00473934	0	0
Nocardia aobensis	3.15976e-05	0.00507614	0.00011352	0.00892857	0.00013217	0.0126582	0.00023294	0.014218	0.00195046	0.101604
Nocardia cyriacigeorgica	0.000414598	0.0152284	0.000432791	0.0127551	0	0	0.0022526	0.0450237	0.00131599	0.0213904
Nocardia nova	0.000688031	0.0203046	0.000533641	0.0165816	0	0	0.00152595	0.028436	0.000575873	0.0106952
Nocardiopsis dassonvillei	0	0	6.61861e-06	0.00127551	0	0	0	0	0	0
Nonomuraea zeae	2.91346e-05	0.00507614	7.44838e-05	0.00637755	0	0	0.000432503	0.0450237	3.13816e-05	0.00534759
Obesumbacterium unknown_species	2.71231e-05	0.00507614	0	0	0	0	0	0	0	0
Olsenella mediterranea	0	0	0.00463696	0.0127551	0.00258175	0.0379747	0	0	0	0
Olsenella provencensis	3.95383e-05	0.00507614	0.00296944	0.0242347	0.00212644	0.0253165	0.000118327	0.00236967	0.000141919	0.00534759
Olsenella unknown_species	0.000429907	0.0152284	0.00209637	0.108418	8.65525e-05	0.0126582	0.000181981	0.007109	0	0
Oscillibacter unknown_species	0	0	1.36559e-05	0.00127551	0	0	6.7588e-05	0.007109	8.1386e-05	0.0106952
Paenibacillus antarcticus	0	0	0	0	6.969e-05	0.0126582	0	0	0	0
Paenibacillus chibensis	0	0	0	0	0.00038939	0.0126582	0	0	0	0
Paenibacillus unknown_species	0	0	3.79441e-05	0.00127551	0.000732522	0.0126582	0	0	0	0
Paeniclostridium sordellii	0	0	1.76221e-05	0.00127551	0	0	0	0	0	0
Pandoraea cepalis	0.000100001	0.00507614	7.20318e-05	0.00510204	0.000130905	0.0126582	0	0	0	0
Pandoraea unknown_species	0	0	8.87761e-06	0.00127551	0	0	0	0	0	0
Pantoea alhagi	0	0	8.39774e-06	0.00127551	0	0	0	0	0	0
Pantoea brenneri	2.85107e-05	0.00507614	0	0	0	0	0	0	0	0
Pantoea unknown_species	0	0	0	0	0.000223427	0.0253165	0	0	0	0
Papillibacter cinnamivorans	0	0	7.82797e-06	0.00127551	0	0	0	0	0	0
Parabacteroides distasonis	0.00424157	0.106599	0.00570457	0.178571	0.000734485	0.0506329	0.0427512	0.507109	0.0131343	0.262032
Parabacteroides goldsteinii	0.00019375	0.00507614	0.00133713	0.0165816	0	0	0.00107853	0.0308057	7.0068e-05	0.0106952
Parabacteroides gordonii	0	0	9.55965e-06	0.00127551	0	0	0	0	0	0
Parabacteroides johnsonii	8.58833e-05	0.00507614	7.62075e-05	0.00510204	0	0	0.000532743	0.028436	0.00185264	0.00534759
Parabacteroides merdae	0.00163199	0.0456853	0.00242362	0.0765306	0.00205472	0.0506329	0.0135829	0.182464	0.00330332	0.101604
Parabacteroides timonensis	7.70429e-05	0.00507614	0	0	0	0	0	0	0	0
Parabacteroides unknown_species	0.000327212	0.0152284	0.00044112	0.0165816	0.000400448	0.0126582	0.00201078	0.0924171	0.000363611	0.026738
Paraburkholderia ribeironis	0	0	0.000538959	0.0140306	0.00117545	0.0253165	0.000185568	0.007109	0.000463336	0.0106952
Paramuribaculum unknown_species	0	0	0	0	0	0	5.80571e-05	0.00473934	0	0
Paraprevotella clara	0.000106425	0.00507614	0.000105705	0.00765306	0	0	0.00128864	0.0450237	0.000461296	0.0213904
Paraprevotella unknown_species	0	0	8.14503e-06	0.00127551	0	0	0.000113801	0.0118483	0	0
Paraprevotella xylaniphila	0	0	0	0	0	0	0.000244132	0.0165877	0	0
Parasutterella excrementihominis	0.000422248	0.0253807	0.000323766	0.0191327	0.000138807	0.0126582	0.00210276	0.0947867	0.00212091	0.0748663
Parasutterella unknown_species	0.000182112	0.00507614	2.49794e-05	0.00255102	0	0	0.000125134	0.00947867	0.000131677	0.0106952
Parolsenella catena	0	0	2.55783e-05	0.00255102	0	0	2.96698e-05	0.00236967	0	0
Parolsenella unknown_species	0.000574212	0.0152284	0.00210699	0.0943878	0	0	0.000301313	0.00947867	0	0
Pasteurella unknown_species	0.000189046	0.0101523	0	0	0	0	0	0	0	0
Pectobacterium brasiliense	0	0	0.000381239	0.00892857	0.000172143	0.0126582	6.99017e-05	0.00473934	0.000288971	0.0160428
Pectobacterium unknown_species	0	0	2.21537e-05	0.00255102	0	0	0	0	0	0
Pediococcus acidilactici	0	0	0	0	0	0	3.896e-05	0.00236967	0	0
Pedobacter unknown_species	0	0	0.000761597	0.00127551	0	0	0	0	0	0
Pelobacter unknown_species	2.65474e-05	0.00507614	0	0	0	0	0	0	0	0
Peptostreptococcus anaerobius	0	0	1.5352e-05	0.00127551	0	0	0	0	0	0
Peptostreptococcus stomatis	0	0	0	0	0	0	0	0	0.000105428	0.00534759
Peptostreptococcus unknown_species	0	0	1.72392e-05	0.00127551	0	0	0	0	0	0
Peribacillus cavernae	0	0	0	0	0	0	3.06031e-05	0.00236967	0	0
Phascolarctobacterium faecium	0.000848497	0.0203046	0.000285097	0.0153061	0.00108385	0.0126582	0.00113424	0.0450237	0.000591244	0.026738
Phascolarctobacterium succinatutens	0	0	0.000345438	0.0140306	0	0	0.000288145	0.014218	0	0
Phascolarctobacterium unknown_species	0	0	0.000261033	0.00510204	0.000114327	0.0126582	0.000989463	0.00947867	0	0
Phocaeicola barnesiae	0	0	2.59057e-05	0.00127551	0	0	0	0	0	0
Phocaeicola coprocola	0.00185761	0.0101523	0.000227505	0.0102041	0	0	0.000651028	0.0189573	0.00193912	0.0213904
Phocaeicola coprophilus	0.000397081	0.0101523	0.000166295	0.00637755	0	0	0.000393824	0.021327	0.000273235	0.0213904
Phocaeicola dorei	0.0068845	0.152284	0.00731024	0.15051	0.00919992	0.139241	0.0590338	0.533175	0.0134602	0.336898
Phocaeicola massiliensis	0.000928896	0.0152284	0.0010176	0.0216837	0.000781531	0.0126582	0.00204595	0.056872	0.00257541	0.0534759
Phocaeicola plebeius	0.00044842	0.0101523	0.000126122	0.0114796	0	0	0.00316999	0.0165877	0.00306896	0.0374332
Phocaeicola sartorii	9.44682e-05	0.0101523	0.000135599	0.00637755	0	0	0.00092786	0.0331754	0.000137882	0.0160428
Phocaeicola unknown_species	0.000561736	0.0203046	0.000841935	0.0829082	0.000264907	0.0379747	0.0034193	0.170616	0.0035261	0.128342
Phocaeicola vulgatus	0.00695293	0.152284	0.00420961	0.146684	0.00220404	0.0759494	0.0193317	0.582938	0.0173218	0.374332
Phoenicibacter congonensis	0	0	3.01149e-05	0.00127551	0	0	0	0	0	0
Photobacterium phosphoreum	0.00118038	0.0304569	0.001355	0.0420918	0.00182695	0.0759494	0.0016987	0.056872	0.00165217	0.0481283
Photobacterium unknown_species	0	0	7.5062e-06	0.00127551	0	0	0	0	0	0
Phycicoccus jejuensis	0	0	0	0	0.000388167	0.0126582	2.3605e-05	0.00236967	0	0
Phyllobacterium myrsinacearum	0	0	0	0	8.7429e-05	0.0126582	0	0	0	0
Pluralibacter gergoviae	0.000183063	0.0101523	1.56163e-05	0.00127551	0.0032263	0.0253165	0	0	0	0
Porphyromonas asaccharolytica	0	0	0	0	0	0	1.4745e-05	0.00236967	0	0
Prevotella buccae	0	0	6.51013e-05	0.00127551	0	0	0.00110275	0.021327	0.00910618	0.0427807
Prevotella copri	0.00321683	0.0812183	0.0443752	0.228316	0.000430156	0.0126582	0.00219385	0.0308057	0.00331686	0.0641711
Prevotella lascolaii	4.64291e-05	0.00507614	7.2331e-05	0.00892857	0	0	3.54283e-05	0.00236967	0	0
Prevotella marseillensis	0	0	0	0	0	0	0.000251872	0.00236967	0.000612306	0.00534759
Prevotella oris	0	0	0	0	0	0	0	0	3.44855e-05	0.00534759
Prevotella pectinovora	0	0	1.85883e-05	0.00255102	0	0	0	0	0	0
Prevotella rara	0	0	1.51524e-05	0.00255102	0	0	0.00020903	0.00236967	0.000548827	0.00534759
Prevotella stercorea	0	0	0.000433688	0.0114796	0	0	0.000208885	0.00947867	0.00011947	0.0106952
Prevotella unknown_species	0.00397005	0.0964467	0.0349883	0.228316	0	0	0.00204634	0.042654	0.00188332	0.0588235
Prevotellamassilia timonensis	6.99998e-05	0.00507614	0.00040041	0.0140306	0	0	0.0006665	0.0118483	0.000172352	0.0106952
Prevotellamassilia unknown_species	0	0	0.000170334	0.0165816	0	0	0.000174158	0.00947867	0	0
Proteus cibarius	0	0	1.45269e-05	0.00127551	0	0	0	0	0	0
Proteus mirabilis	0.000873391	0.035533	0.00117243	0.0178571	0	0	0.000107764	0.00236967	0.000264712	0.0106952
Proteus terrae	0	0	8.48913e-06	0.00127551	0	0	0	0	0	0
Proteus vulgaris	0	0	7.34273e-06	0.00127551	0	0	0	0	0	0
Providencia alcalifaciens	0.000158109	0.00507614	0	0	0	0	0	0	0	0
Pseudoflavonifractor capillosus	0	0	0	0	0	0	1.40999e-05	0.00236967	0	0
Pseudoflavonifractor unknown_species	0	0	7.44971e-06	0.00127551	0	0	1.60609e-05	0.00236967	0	0
Pseudomonas aeruginosa	2.97561e-05	0.00507614	0.0001829	0.00127551	0	0	0	0	0	0
Pseudomonas canadensis	0.000111571	0.00507614	9.26557e-06	0.00127551	0.000106296	0.0126582	0	0	0	0
Pseudomonas jessenii	0	0	0	0	0.000352791	0.0506329	0	0	0	0
Pseudomonas nitroreducens	0.00018642	0.00507614	0	0	0	0	0	0	0	0
Pseudomonas unknown_species	0.000880015	0.0152284	5.0392e-05	0.00382653	0.000699795	0.0506329	0	0	0	0
Pseudoruminococcus massiliensis	0	0	8.37451e-05	0.00255102	0	0	0.00107247	0.0379147	0.00061869	0.0213904
Pseudoruminococcus unknown_species	0	0	0	0	0	0	2.61707e-05	0.00236967	0	0
Pygmaiobacter massiliensis	0	0	0	0	0.00238695	0.0253165	0	0	0.000186127	0.0106952
Pygmaiobacter unknown_species	0	0	0	0	0.000135126	0.0126582	0	0	0	0
Rahnella aquatilis	0	0	1.04535e-05	0.00127551	0	0	0	0	0	0
Ralstonia pickettii	0	0	8.4262e-05	0.00127551	0	0	0	0	0	0
Raoultella ornithinolytica	0	0	0.000253266	0.00510204	0	0	1.242e-05	0.00236967	0	0
Raoultella planticola	0.000181863	0.0101523	6.99732e-05	0.00382653	0	0	0	0	0	0
Raoultella terrigena	0	0	6.48662e-06	0.00127551	0	0	0	0	0	0
Rhodobacter unknown_species	2.61214e-05	0.00507614	0	0	0	0	0	0	0	0
Rhodoplanes piscinae	0.000809471	0.0101523	0.000146862	0.00765306	0.000149315	0.0253165	0.000112182	0.0118483	0	0
Rodentibacter unknown_species	3.34057e-05	0.00507614	0	0	0	0	0	0	0	0
Romboutsia timonensis	0	0	1.77853e-05	0.00127551	0.000392906	0.0126582	9.02566e-05	0.007109	0.000106062	0.0106952
Roseburia hominis	0.000314746	0.0101523	0.00049112	0.0216837	0.00150323	0.0253165	0.0015812	0.0687204	0.00188937	0.0695187
Roseburia intestinalis	0.00253987	0.0152284	0.00241184	0.0433673	0.00229012	0.0632911	0.0126672	0.322275	0.00576838	0.272727
Roseburia inulinivorans	0.000144115	0.00507614	0.000919029	0.0293367	0.000743269	0.0126582	0.0114109	0.279621	0.0067441	0.187166
Roseburia unknown_species	0.000157993	0.0152284	0.000431674	0.0369898	0.000526179	0.0632911	0.00391614	0.293839	0.00328528	0.262032
Rothia mucilaginosa	8.03505e-05	0.00507614	7.20585e-05	0.00637755	0	0	0	0	0	0
Rothia unknown_species	0.000489535	0.0304569	0.000139813	0.0127551	0	0	0	0	0	0
Rubneribacter badeniensis	0	0	0.000338837	0.0114796	0.00110455	0.0379747	8.42488e-05	0.00236967	0.000160356	0.00534759
Ruminococcus bicirculans	0.00115063	0.0101523	0.000265164	0.0102041	0.000626779	0.0379747	0.00533646	0.163507	0.00299058	0.112299
Ruminococcus bromii	0	0	0.000992418	0.0255102	0	0	0.00621362	0.177725	0.00790901	0.235294
Ruminococcus callidus	0	0	0	0	0	0	0.000603511	0.0308057	0.00044973	0.0320856
Ruminococcus faecis	0.000557616	0.0152284	0.00253971	0.0637755	0.000205995	0.0253165	0.00344033	0.154028	0.0175336	0.197861
Ruminococcus gnavus	0.0108921	0.218274	0.0208991	0.251276	0.00855085	0.101266	0.0125402	0.322275	0.0166918	0.481283
Ruminococcus lactaris	0	0	0.000410322	0.0204082	0.00118533	0.0253165	0.00265203	0.0876777	0.00224904	0.117647
Ruminococcus unknown_species	0.000589985	0.035533	0.00221397	0.128827	0.00206234	0.0886076	0.00633561	0.334123	0.00764909	0.433155
Ruthenibacterium lactatiformans	0.00232086	0.035533	0.00226722	0.0497449	0.000415473	0.0253165	0.000975533	0.0663507	0.00203284	0.117647
Ruthenibacterium unknown_species	3.66225e-05	0.00507614	4.94366e-05	0.00510204	0.000123764	0.0126582	0	0	0	0
Salmonella enterica	0.000141695	0.0101523	4.78512e-05	0.00510204	7.06824e-05	0.0126582	0	0	0	0
Salmonella unknown_species	0.000225505	0.0101523	7.28487e-06	0.00127551	0	0	0	0	0	0
Samsonia unknown_species	0	0	1.1035e-05	0.00127551	0	0	0	0	0	0
Sanguibacter massiliensis	0	0	0.00299315	0.0191327	0.00169636	0.0253165	0	0	0	0
Sanguibacteroides justesenii	0	0	1.17109e-05	0.00127551	0	0	0	0	0	0
Schaalia odontolytica	0.000116314	0.00507614	6.42965e-05	0.00382653	0	0	0	0	0	0
Schaalia unknown_species	0.000652272	0.0253807	0.000158077	0.0114796	0	0	0	0	0	0
Selenomonas artemidis	0	0	2.07385e-05	0.00127551	0	0	0	0	0	0
Sellimonas intestinalis	8.50226e-05	0.0101523	0.00128088	0.057398	0.000290199	0.0253165	0.000571355	0.0331754	0.00295017	0.139037
Sellimonas unknown_species	0	0	1.36675e-05	0.00127551	0	0	0	0	0	0
Senegalimassilia anaerobia	0	0	9.24424e-05	0.00892857	0	0	0	0	0	0
Serratia fonticola	9.1622e-05	0.0101523	0.000251606	0.0102041	0	0	0.00121058	0.0521327	0.000127866	0.0106952
Serratia liquefaciens	0.000104843	0.0101523	0.000276132	0.00382653	0	0	0.000125446	0.00236967	0	0
Serratia marcescens	0	0	3.625e-05	0.00255102	0	0	0	0	0	0
Sharpea unknown_species	0	0	8.89591e-05	0.00382653	0	0	0	0	0.000349154	0.00534759
Shewanella decolorationis	0	0	9.82657e-06	0.00127551	0	0	0	0	0	0
Shewanella unknown_species	0	0	1.20229e-05	0.00127551	0	0	0	0	0	0
Shewanella waksmanii	0	0	0	0	0	0	2.88796e-05	0.00473934	0	0
Shigella boydii	0.00176517	0.177665	4.47074e-05	0.00637755	0.000147327	0.0253165	1.56391e-05	0.00236967	0	0
Siccibacter turicensis	0	0	8.91781e-06	0.00127551	0	0	0	0	0	0
Slackia isoflavoniconvertens	8.89503e-05	0.00507614	6.43924e-05	0.00510204	0	0	8.68585e-05	0.007109	4.87932e-05	0.00534759
Sporanaerobacter unknown_species	0	0	0	0	0.00014335	0.0126582	0	0	0	0
Staphylococcus aureus	0.000188006	0.0101523	0.000127421	0.00765306	0	0	2.60459e-05	0.00236967	0	0
Staphylococcus epidermidis	0	0	2.39331e-05	0.00127551	0	0	0	0	0	0
Staphylococcus lugdunensis	0	0	1.61252e-05	0.00127551	0	0	0	0	0	0
Staphylococcus unknown_species	0	0	0.000438901	0.00382653	0.000135724	0.0126582	1.95696e-05	0.00236967	0	0
Stenotrophomonas maltophilia	6.79049e-05	0.0101523	0.000147223	0.00637755	7.27004e-05	0.0126582	2.11869e-05	0.00236967	0.000123318	0.0106952
Streptococcus anginosus	9.12845e-05	0.00507614	0	0	0.000252026	0.0126582	0	0	0.000275303	0.00534759
Streptococcus equinus	0.000160793	0.0152284	0	0	0.00027994	0.0126582	0	0	0	0
Streptococcus gallolyticus	0.0020216	0.035533	0.000168281	0.0114796	0.00406102	0.0253165	0.000139863	0.007109	0	0
Streptococcus infantarius	6.74303e-05	0.0101523	0.00013892	0.00510204	0.000639005	0.0126582	0	0	0	0
Streptococcus lutetiensis	0.00898917	0.116751	0.00119739	0.0318878	0.000395028	0.0126582	0.000364926	0.00947867	0.00112532	0.0213904
Streptococcus mitis	0.000196537	0.0101523	0.000120172	0.00765306	0	0	0	0	0	0
Streptococcus parasanguinis	0.000636669	0.035533	0.000207755	0.0165816	0.000325694	0.0253165	0.000137258	0.00236967	0.000166626	0.0106952
Streptococcus salivarius	0.00986369	0.172589	0.00253531	0.137755	0.00462149	0.101266	0.000274855	0.0118483	0.0037215	0.13369
Streptococcus thermophilus	0.000516822	0.0203046	0.000698705	0.0255102	0.00757734	0.0506329	0.0011833	0.0379147	0.00488209	0.112299
Streptococcus unknown_species	0.00890063	0.28934	0.00531456	0.202806	0.0139162	0.113924	0.000140362	0.00947867	0.000123064	0.0106952
Streptococcus vestibularis	0.000788062	0.035533	0.000207139	0.0191327	0.000962613	0.0253165	1.88302e-05	0.00236967	0	0
Streptomyces albidoflavus	3.46659e-05	0.00507614	0.000156703	0.0102041	0.000222759	0.0126582	0.000430473	0.0260664	0.000287319	0.0213904
Streptomyces alboflavus	0	0	6.26339e-05	0.00637755	6.67601e-05	0.0126582	4.08092e-05	0.00473934	0.000127618	0.00534759
Streptomyces alkaliphilus	0	0	0.000734841	0.00892857	0.000580606	0.0379747	0.000184155	0.00473934	0.00115204	0.0160428
Streptomyces amritsarensis	0	0	8.06787e-05	0.00382653	0	0	0	0	8.34002e-05	0.00534759
Streptomyces catenulae	0.000259615	0.0152284	0.000157164	0.0102041	0.000110106	0.0126582	0.000151914	0.014218	0	0
Streptomyces chryseus	0.000111519	0.00507614	6.95971e-05	0.00510204	0.000589308	0.0379747	0.00073066	0.0450237	0.000103761	0.0106952
Streptomyces cyaneofuscatus	0	0	4.07461e-05	0.00510204	0	0	0	0	9.16436e-05	0.0106952
Streptomyces griseorubiginosus	0	0	1.83921e-05	0.00255102	0	0	0	0	5.04505e-05	0.00534759
Streptomyces halstedii	0	0	1.29194e-05	0.00127551	0	0	0	0	0	0
Streptomyces kasugaensis	0	0	9.27435e-06	0.00127551	0	0	1.37543e-05	0.00236967	2.96219e-05	0.00534759
Streptomyces lydicus	0	0	6.43951e-05	0.00127551	0.000816352	0.0379747	0.000233972	0.0118483	0	0
Streptomyces niger	0.000100946	0.0101523	0.00013883	0.00892857	0.000177091	0.0126582	0.000452771	0.0118483	0.000119495	0.00534759
[truncated: 48 more rows]

## Sheet: Supplementary_Table6
Supplementary Table 6: Bray-Curtis dissimilarity matrix based on the 1669 analysed samples.
[truncated: 1,670 more rows]
[truncated: 1,620 more columns]

[truncated: 9 more sheets: Supplementary_Table7, Supplementary_Table8, Supplementary_Table9, Supplementary_Table10, Supplementary_Table11, Supplementary_Table12, Supplementary_Table13, Supplementary_Table14, Supplementary_Table15]
